# Supplementary material for: Comparative analysis of bats and rodents’ genomes suggests a relation between non-LTR retrotransposons, cancer incidence, and ageing
Source: Sci Rep. 2023 Jun 3;13:9039. doi: 10.1038/s41598-023-36006-6 (PMC10239488; doi:10.1038/s41598-023-36006-6)
Supplement: Supplementary file 1 — Supplementary Information 1. [file 41598_2023_36006_MOESM1_ESM.zip]

Archive with 4 entries (3 files):
- Data_S1/
- __MACOSX/._Data_S1
- Data_S1/Heter_glaber_hic_pac_genomic.fnaDB-families.fa
- __MACOSX/Data_S1/._Heter_glaber_hic_pac_genomic.fnaDB-families.fa
