# Supplementary material for: Comparative analysis of bats and rodents’ genomes suggests a relation between non-LTR retrotransposons, cancer incidence, and ageing
Source: Sci Rep. 2023 Jun 3;13:9039. doi: 10.1038/s41598-023-36006-6 (PMC10239488; doi:10.1038/s41598-023-36006-6)
Supplement: Supplementary file 1 — Supplementary Information 1. [file 41598_2023_36006_MOESM1_ESM.zip › Data_S1/Heter_glaber_hic_pac_genomic.fnaDB-families.fa]

>rnd-2_family-1#LTR/ERVL-MaLR ( Recon Family Size = 41, Final Multiple Alignment Size = 38 )
ATAGACTGTTTGTGTCCTCAAATTCATATGTTGAAATCCTAATCCCCAAT
GTGACTATTTGGAGGTGGGGCCTTTGGGAGGTGATTAGGTCAGATGAGGT
CAGAGTGGCCCTCATAATGGGATTAGTGCCCTTATAAGAGAAGAGAGGTC
CTNCGTCTCTCCGCCATGTGAGGACACAGCAAGAAAGGGTCTATCTATGA
GNCAGGACCGGCCCTCACCAGACACCGAACCTGCCGGCACCTTGATCTTG
GACTTCCCAGCCTCCAGAACTGTGAGAAATAAATTTCTATTGTTTATAAA
CTACCCAGTCTATGGTATTTTGTTATAGCAGCCCAA
>rnd-2_family-11#LINE/L1 ( Recon Family Size = 34, Final Multiple Alignment Size = 33 )
AGTTAGTAAAGAATCAGAGTCTATGAAAAGGAATAAAGAGAGAGGTCTGT
GCATGCCCTACCAAGGTCCTGAGTCACGCGGAAGACACTGAATCACTCCA
CTGCAGACAGGCAGCCACCTGATTCCACACTACAAAGATGCAGAGGACAC
AAGACCACCAGACCAAGGTACTGAGTCCCACTGTTCCTGGCCCAGAGGTA
GGGACTTCTGAGCTGTCGTTCCACTGCTCCTGGTCCAGAGAAAGGGGCTT
CCTGCTCACCATCCCTCCCGCTGCTCCCAACCCAGAGGNAGGGGCTTCTG
GGCCGCCTTCCGTCCCGCTGCTCCTGGCCCAGAGGAAGGGGTTTCCCAGT
CCACCATCCCTCCNGCCGCTCCCAGCCCAAGGAAAGGGCTTCCGGGCCAC
CATCCCTNCCGCGGCTCCCGGCCCCTGTCCCACCTCACCCAGCTCAGAGG
AGGTGAGCCGCGCGGGCGCCAACAGCCCCCCCACCCCAGTCGAAATGAGA
AAACATAATAAGTCTCAAAACCAGACTTCCAGATCACCTAAAGCAACCCC
AAAGGGAAATGAGATGGAACACTCTGATACTCAACCACCTGGACCACTGA
ACTGGCAACAAAGGGGATCTGGAAAAAATGAAATCAGAAATAATTTCTCA
GATAACAGGAGAAATTGTGCCCNTAGTGCAAGACATGATTAATAAATCTA
GAGAGGACAAAAAAAGGGGCTGAGGAACACGATGGAATCCCAACATAGGA
AACAAATGGAATCCATAAAACAGATGCAAATAGATTTCCAGGACATGAAA
AACTCCATTGAAAGTCTACACAGCAGAATGAGCCAGTGTGAGGACAGAAT
TTCAGATATAGAAGATAAGATTGCAATTGTGACCAGGAAAAGAAAATTGC
TTCAAAATTATAGGGAACNNGAGAAATCAATCCAGCAGCTGCTAGATGAC
GCAAAGAAGAATAACGTAAGACTGATCGGGCAATGAAGAAACAGGAGAGA
GTGCAGATGACATAAAAAAACTCTTCACAGAAATAATGGCAGAAAACTTC
CCAAGCAGGGGAAAAGAGCTTGACATACAGATAAGTGAGGCATATAGGAC
TCCAAATAGCCTTGATCAAAAAAAATCTACACATAGGCATATAATTGTTA
AGATTCCAGAAACNCAACAGAAGAATAAAGTTCTCCAAGCAGTNAGAGAA
AAGAAACAAATCACGTACAAAGGAAAGCCCATCGGAATCACAGCAGACTT
CTCAACGCAAACCCTCAAGGCAAGAAGAGCTTGGAGCGACGTATTCCAAG
CCCTAAAGGAAACAGCCTCCAACCCAGATTGATGTACCCTGCAAACTGTC
TTTCAAAATGGGTGGGAGAATAAGATACTTTCATGACAAAGAGCACNTTA
GAACTTCGTGAATACCGAAACCAGCACTCCAAAAAATTTTACACAATATC
CTAGGAACAGACATTGAGGATCACAACCCCAGGAAGCAAAGCAGAATGAA
CCCATNCGGCACGACAAGAAATTAAATGTAAAGGGGGAGAACCCAACAAA
AAGAAAAGTCATGGCAATGACAAGTCAATACGTTTCAGTTATAACCATCA
ACGTTAATGGTCTCAATTCACCAATCAAAAGAAATAGACTGGCAGAATGG
GTCAAGAAGCAAAATCCAACAATATGCTGCATACAAGAAACACACTTAAT
TCAAAAGGAAACTCATAGACTGAAAGTNAAAGGGTGGAAAAGCAATACTC
CATGCGACGGGAANCNGAAAAAAGCAGGAGTAGCTATCCTCTTTGCAGAC
GAAGTAGATTTCAAACCAANACTGATTAAGAGAGACGAAGAAGGACACTA
CATCCTTGTAAAGGGAACAATCCAAGAAGAAGAGATGACAATCATAAATA
TATATGCACCAAACACTAGTGCACCCAACTATATAAAACAAATACTAACG
GACATGAAAAATCANATAAGCACTAATACAATNGTAGTGGGGGACCTCAA
TACCCCACTGTCACAAATAGACAGATCAACTAGACAAAAAATAAACAATG
AAATACTAGAACTCAATCAAACTCTTGAACAAATGGACTTAACAGATGTT
TACAGAGTCGTTCCACCCCACAAAATCAGAATACACATTCTTCTCAGCTG
CACACGGGTCATTCTCCAAAATAGACCACATACTCGCCCATAGAACATGT
TTAAGTAAGTGCAAAGGAATTGAAGTTATCCCCTGTATATTATCAGACCA
TAGTGCGATGAAATTGGAGATCNATAGCAAAAGAAACTGAAAATTTCGCA
AACACGTGGAAATTGAACAACACACTTCTGAATAACCAATGGGTCACAGA
GGAAATTAAAGAAGAAATCAGACAGTTCCTTCAATTAAATGACAATGACA
ATACAACATATCGGAACCTATGGGACACAATGAAAGCAGTCTTACGAGGG
AATTCATAGCAGTGAATACGCACATTAGGAAAACAGAACGAGCCCAATTA
AACAACCTGATGCTGAACCTCAAGCTTCTAGAAAAAGAAGAGCAGGACAA
ACCCAAAGCTCATACAAGGGAGGAAATTATAAAGATCAGAGNAGAAATCA
ATGCAATGGAGACTAAGAGAACGATACAAAAAATCAATGAAGCCAAGAGT
TGGTTCTTCGAAAGAATCAACAAAATTGACAAACCCTTAGCCAACCTTAT
CAGAAAAGGAAAGAAAAGGCCCAAATCCATGCAATTAGGAATGAAAGGGT
GAAATCACAACAGACCCAGCAGAAATCCAGAGGATCATCAATACCTACTT
CCAGAACCTATACGCCCAATACGATGGACAACACAGAAGAAATGGACAGA
TTCCTAGATACATACGAATTACCAAGTTGAATGAAGAAGACCTAAAAATT
CTAAACAACCCAATATCAACCAATGAAATTGAAAATGTAATTAAAAACTT
ACCAACTAAGAAAACCCATGCCCTGATGGCTTCACTGCTGAATTCTACAA
GACATTTAGAGAGGAACTGCTGCCACTACTGTTTAAACTCTTCAATGAAA
TTGAAAGGGAAGCAATACTCCCAAATTCATTCCTGGAAGCAAGCATCACC
TTGATCCCCAAAGCAGAGAAAGACCCAACCGAAAAGAGAACTACAGGCCA
ATCTCACTATGAACATAGATGCAAAAATCCTTAACAAGATACTGGCAAAC
AGAATGCAGAAGATCATCAAGAAGATCATACACCCTGACCAAGTGGGATT
CATCCCAGGGATGCAGGGATGGTTCAACATACGNAAATCAATNAATGTAA
TACACTATATCAACAGAGCCAAGGACAAAAACCATATGATCATCTCNATA
GATGCAGAAAAAAGCATTTGACAAAATCCAACACGCATTTATGATAAAAA
CCCTACAAAAATTGGAATAGANGGTCTCTACCTCAACCTGATAAAGGCCA
TCTATGAAAAACCAACAGCCAATATCATACTAAATGGTCAAAAACTGAAA
NCCTTCACGCTAAAATCAGGAACAAGACAAGGATGTCCACTATCACCACT
CTTGTTCAATAGTTCTGGAAACATTAGCCACGGCAATTAGACAAGAGAAA
GAAATAAAAGGAATAAAGATAGGAAATGAAGAAGTCAAATTGTCATTATT
TGCAGATGACATGATACTCTATATAGAAGACCCCAAGAACTCCGCCAAAA
GNCTTCTAGACTTAATAACCAAATTCAGTCGAGTAGCTGGNTACAAGGTC
AACACACAAAAATCAATAGCTTTCCTNTACACNAATGACAGACTCACTGA
GAGAGAAATAGGGCAAACAATTCCTTTCACAATAGCATCCAAAAAACTGA
AATACCTAGGAATCAACCTAACGAAAGAAGTNAAAGACCTCTNCACTGAA
AACTACGGCACTCTGAAAAGAGAGATTGAAGATGATATCAGAAAATGGAA
AGACATCCCCTGCTCCTGGGTAGGAAGAACCAATATAGTGAAAATGGCCA
TACTTCCAAAACTGCTATATAGATTCAATGCAATCCCAATTGAAATCCCA
NCAGCATACTTCACGGACCTNGAGAAACAATCCAAAAATTCATTTGGAAC
CAGAAGAGACCCAGAATAGCAAAAGCAATTCTAGGCAACAGAGACATGGC
AGGGGGTATCACAATCCCCAACCTGAAACTATACTACAAAGCTACTGTGA
TAAAAACAGCATGGTACTGGCAAAGAAACAGACCTGAGGACCAGTGGAAC
AGATTAGAAGATGCAGAAACAACTCCAGACACACTCAGCCATCTCATCTT
CGACAAAGGAGCCAAACACCCTCACTGGAGGAAAGATAGCCTCTTTAATA
AATGGTGCTGGAAAAACTGGGTTTCAACNTGCCAAAGATTAAAACTAGAC
CTATATCTCTCACCATGCACTAAACTAAAATCGAAATGGATTAAAGATCT
AAATATTAAAACAGAAACTCTGAACCAGCTGGAAGAGAGGTTAGGTAGAA
CTCTTGAAGACATCGGCGTAGGAAAGATTTTATGAACAAAACCTCAGTNG
CCCGNGAACTAGCACAAANAATCAACAANTGGGATCTCNTCTTATTAAAA
AGCTTCTGCACAGCAAGAGAAACCACCAGCAGNGCGAAGAGACAACCCAC
AATGTGGGAAAAAATCTTCACCAGCTNTTCCTCAGACAAAGGNCTACTAT
CTAGAATNTATAAAGAACTTAAAAAGATCAGACCTCCCAATTTAAAGACC
CAATCCAAAAATGGGCATCTGAAATGAACAGACATTTCTCAGACAAAGAA
GTAGAATAGCAAATAAATACATGAAAAAATGTTCAACATCACTGGTCATT
CGAGAGATGCAAATGAAAACAACGCTGAGATTCCACCTCACTCCAGAAAG
AATGGCCGCTATCAAGAAATCAACAATAACAAATGCTGGCGGGGCTGTGG
GGAGAAAGGAACCCTNCTCCACTGCTGGTGGGAGTGCAGACTGGTGCAAC
CACTGTGGAAATCAGTATGGAGATACCTCAAAGAACTAGGACTAGAGGTC
CCATTTGACCCAGCTATTCCCCTGCTGGGGATCTTCCCCAAAGAATTAAA
AGAATCATACCACAGTGATATATGTGCACCATGTTCATAGCAGCACAGTT
TGTAATAGCTAAAGCTTGGAAACAGCCCAAATGCCCATCAACTGGAGACT
GGATAAAGAAGATGTGGTTTTTTATAAAATGGAGTACTACTCAGCCATAA
AGAACGAGAAACTAGAGACATTTATAGCTAAGTGGATGCACATTGAGGCC
ATACTCTTAAGTGAAATAAATAGGACACACATGTGTAAATACCGAATAGT
TTCTCTGGTGTGAGAAACTGAAAGTGTAAATAAGGACTAAATGNATAATA
GGTAATGTGAAATAGGAAGAAAAGGGCNAAGGGGAAGGAAGTGGGAGGGN
TAGGGGAAAGGAAAGAAGGGAANGGGATTAATATGAGAAAATGGAAAAAT
GGGAACAAAATCTNTGTAAATAGGGAGGGATGGAGGGGTTGAAGGGAGGG
CTGGGCAAGGGNGAAAAATAAGAACCAAGATANATCATGTAAAGGTGCAA
GTTTCCAATGATGAATGTCANTGTATTGTATACCTAAAATGTACCAATGA
ATAGAATGAAATCGATAATGNAAAATAGGAAGAAAAGGTCCAAAGGGGTA
GGGGTAGTGGGAGGGGCAGGGGAAAGGAAAGAAGGGAAAGGAAAAATGCT
GAGAAATGGAAAAAATGGAAATAAAGTCTTTGTAAATAGGGAAGGGTGGA
GGGGGTGAAGGGAGGGCTAGGAATGGGGAAAAAATAAGAACCAAGATGCA
TCATGTAAAGGTACAATTCCCAATGAGAAATGTAATTGTGTTGTATACCT
AAAATGTACCAATAAAAGAATTTAACAAAAAATAAATAAANAAAAAAAAT
AAAAATAAGAAATCTAACCCAAAGTAGCTGTATATACAACAAAGTTGAGA
AAGCAAGAGGAACAAAGAGAAATCCATGGAGACTTAAAAATTCTATTGAA
AGNANAGGCAGCAAAAGTGACCAGTGTGAGGATAGAGTATCAGAACTAGA
AGACAGGGCTGAGGTTGGTGTCTAGTTACTCAGGGATACCTTAAAAATAA
CAAGAGAACATGAAAAATGGATCCAACAGGTGATAGATGATGCAAAAAAG
ACTAAGATTAATGGGAATTAGTGAAAAATCAGAGATCAGCACAAATTGCA
TAAAATACTTGTTTATTGAAATCATAGCAGAAGACTTTCCAAATACAAAG
AAAAAATTTAACATATAGATAAGTGAGGCATATAGAACCCCAAATAGTTA
CAGTCAGAAAAGAACCTGCCACAACACATCATAGTCAAAATACCAAAAGT
CCAACACAAGCACAGAATCTTAAAAGCTGTTAGAGAAAAGCAATGAATCA
CTTGTAAAGGTAAACCCATTAGAATTACAGCAGACTTCTCAAAAATTTAC
AAAGTTAAGGGGGCCGGGGATTTAGCTCAGTGGTTCCGCCGCCTGCCGCG
CAAGCGCAAGGTCCTGAGTTCGATCCCCGGTACCAAAAAAAAAAATTTCC
TACTCTTAATACAAAGTTTAAGGCCAGGAGATCTTGGAGTGAAGTGTTGC
AAGCCCTAAAAGAAAACAACTTCAAGCTTAGACTGATATATCTTGCAAAA
CTAACTTTCAAAACTGATGGAGAGGGCTGGGGATTTAGCTCAGTGGTTCT
GGCACCTGCCTTGCAAGCACAAGGTTCCGAGTTCAATCCCCAGTACCAAA
AAACCTGCAAAAACCAAACAACAACAACAACAAAAAACCTGATGGAGAAA
TAAGATCTTTTTATGACAAGCAGCACGTTAAGAAATTCATGACCACCAAA
GCAGCACTCCAAAAAAAATTCTCAAGGATGTCCTAGAAAAAGAAAATGAA
GCTACAATGCCAATGAATATAGCATGCAGGGTAAGCTGTTAAACATAAGG
GAAAAAAAAGAATCAGCAACAGGAAAATAATGTAATGACAGTAATAAGTC
AATACCTTTTAATAATAAGCCTCAATGTTAATAGTTTTGATTTCCCAGTC
AGAAAATATAGATTGGCAGAAAGGACCAAGAAACAAAATCCAACAGGATG
CTTATACAAGAAACATATTTAATTCAAAAAGAAATTCATAGACTAAAAAT
CAAAGGATAGTAAACAATATTCTGTACAACAGGAACCTGAAAACAAGTAG
GAATAGCTATCCTATTTTCAGACAGAGTGGACTTCAAGCCAAAACTGATC
AAAAGAGGCAAACAAGGTCACTACAGTAAGTCCCTGACTTACGAATGAAT
TCTGTTCCGGGAGAACGTTCGTAANTCGGATTCGCTTGTAAGTCTGACAA
AGTGAGTCTTATACACCTTTGACACAAATATACGATGTAAAGCATAAAAA
AACCAAACATAAA
>rnd-2_family-22#LINE/L1 ( Recon Family Size = 26, Final Multiple Alignment Size = 26 )
AGGAAAGGGAGCNGTNTCAAGAATTCCATAACTAAAAGGGCAAGAAGCTG
AGCCGGTCCCAGCACCTAGAAGGAGGCTCCCCGACCGCCGTCCCACCGCT
CCCAGGGCAGAGAAGCTGAGCCGGTCCCAGCACCCAGAAGGAAGCCCCCC
GCCGCCATCCCAGGCTCCCAGGGCAGAGAAGCTGAGCCGGTCCCAGCACC
CGGAAGGAAGCTCCCCGGCCGCCATCCCACGCTCCCAGGGCAGAGAAGGT
GAGCCGCGCGGGCGCCAGAAGCACCCCCCCCCGTGGAAATGAGAAGACAC
ATAAACAAGCCTCAAAAACAGACTTCCGGATCACCTACAGCAACCCCAAA
GGGAAACGAGATGGAACAATCTGATACTCAACCACCTGGACTCTCTGAAC
TGGCAACAAAAGAGGATCTGGGAAAAATGAAATCAGAAATAATTACTCAG
ATAACAGCAAAGATTGTGCTCATGGTGCAAGACATGATTAATAAATCTAG
AGAGGACACAGATAAAAAAATAGAGGATCTGAGGAACATGATGGAATCCC
AACATAGGAAACAAATGGAATCCATAAAACAGATGCAAACAGATTTCCAG
GAGATTAAAAACTCCATCGAAAGTCTGCGCAGCAGAATGAACCAATGTGA
GGATAGAATTTCAGATATAGAAGATAAGATTGCAATTAGTGACCAGGAAA
AGAAAAATTGCTTTAAAATTGTAAGGGAACACGAGAAATCAATCCAGCAG
CTGCTAGACGATGCAAAGAAGAATAACATAAGACTGATTGGAGTCAATGA
AGAAACAGGAGAGAGTGCAGATGACATAAAAAAACTGTTCACAGAAGTGA
TGGCAGAAAACTTCCCAAGGAGGGGAAAAGAACTTGACATACAGATAAGT
GAGGCATATAGGACTCCAGCTAGCCTTGATCAAAAAAAATCTACACATAG
GCATATAATAGTTAGGATTCCAGAAATCCAACAGAAGAACAAAATTCTAC
AAGCAGTGAGAGAAAAGAAACAAATCACATACAAAGGAAAGCCCATCAGA
ATCACAGCAGACTTCTCAACGCAAACCCTCAAGGCAAGAAGAGCTTGGAG
TGATGTATTTCAAGCCCTAAAGGAAAACAGCCTCCAACCCAGATTGATGT
ACCCTGCAAAACTATCTTTCAAAATTGATGGAGAAATAAGATACTTTCAT
GACAAAGAGCACCTCAGGAACTTCATGAATACCAAACCGGCACTCCAAAA
AATTTTAGACAATACCCTAGGAAAAGACAATGAGGATCACAACCCCAGGA
AGCCCAGCAGAATGAATCCATCGGGCGTGACAAATTAAACGCAAAGGGGG
AGAATCCAACAAAAAGAAAAAGTCATGACAAGGCTTTAAAACTTTTAACT
TCATCTCCCTAATGAGTGTATAATTCAATCTTGTTATTGTACTGATTAGT
ATTTTTCTGATTCTAGAGTTGCACAACCATTTCCTTGTGCTGTACTGGCT
ATTTATCATCTTCTTATGTCTACTTTTTAATTGGGTTGTCTATTAATGAG
CTGTAAGAGTTCTTTATATATTCTGGTCATAGGTTATATGCATTGTAAAT
ATGGTCTGTTTAAGGACTACTTTTCATTTTAATGATGTCATTTAAAGTTC
TAAATTTTGATGGAATCTCATTTATCAATTTTTTTCTTTTATACATCATG
TTTTTTGTATCCTAGGTAGTTCTTGCCTACCCTGAATTCATAAACATTTT
CCCTTATAATTTCTTCTTAAAGTTTTATACTTTTAGGCTTTCATATTTAG
GTTCATAGATCCCTTCAAGTTATTTTCATGTATGGAAANAAAGGGTTGAG
GTTAATTTTTTATATACGGATACCAGGTGTTCTAGTGCCATTTGCTGAAA
ACACTATCTCTTCCTCGGCTCTTGAATTGAGTTTATATTCTATAAAATGC
TAATGTTAAATAATCTTTCAAAACTCAGTGGACCATATATGTGTGGTTCT
ATTTCTAGATTCTCTGTTTTATTCCAATGATCTATATGTCTTTCCTTACA
CCAACACTGCCTTGATTACTGTAGCTTTAGAAGAAGTCTTAAAATTAGGT
ACTAAACGTCTTCCAACACTGTTTTTGTTTTTGTTTTTAACTTTTCTAGG
TCCTTTGTACTCCTACATAACTTTTAAATTTCAATATCCAATTCTTCATT
TATAGCAAGTATACATAGACCTGAATTTTTATATATACCTTGTGTTTTCT
AATCCTGCTAAATTCAAATACAAGTTCTAGGGGCTCCTAGAGATTTCTTA
GTATTTTCTCTGTAGATGATCATTTCATCTACATATAAAGATTTTGCTTC
TACCTTGCCAATCCTATCCTAATTGTGTCATTTTATTGCCAGACTATTTT
GGTTGGGCCTAGGTTTCAAAGTTTAATGGACAGATGAAGAGTAGGCATAT
CTGCCCTTGTTCCCCACCTTAAGGAGAAAGCATTGTATCTTCTCCATTCA
TATAAGGCATTCTCGCTGGAAGTATGGAGTACATGTCTTTAATCTGTTGA
GAAGGTTCTGTTCTACTTCTAGTCTCCTGATAGCTTTTACCATGAACAGC
TGTAGAATTTAGTCCAATACTTTTTCTCCAACTAGTGACAGGATCATATG
GCTTTTTCCTTTCCTCTGTTAAAATGATGACTTTTGGGGGTGGATCTTCC
AATGCTGAACCAACACTGCCATCCCTATAATAAAACCACTTTCTACATNC
TGCCAGATCTGACTTCTAATAGTTTGTTTTGTTAAACAAATTTCTATCTA
TGTTCATACTTTTTTCTTCTATTATCTTTATCCAGTTTTAGGATTAGCAC
AATGTTGAGTTCCTAAAATGAGGGGAGAAGTGTTCCTTCTTTTTTCTGCT
TTAATTGTTTGATATAATTTATCAGTTAAAATGTATATGAGCCTGCTGTT
GTCATATAGGTAGGTTTTCAAGCTAGGAATATACTTTCTTTAATAGGTGC
TATTCAAATTTTATATTTCCTCCAGAGTTAGTTTCATTAATTTGTCTTCC
AAGGTACTTCTTAGAAGTTGTCAAATTTATTTCAAAAAAGATTTTTGTAA
TATGCTTTCTATATCCTTTTAAATTCTGTAAAATCTGTGGTAATGTCTCC
TAGATCTTGATATTGTAATTTTAAAAATGTATAACTGATATTGTGTAACA
GGAAGAAAAGGTCTAAAGGAGCAGGGGAAGTGGGAGGGGTAGGGGAAAGG
AAAAAAGGGAAAGGAAAAAATATGAGAAAAGGAAAAAAAATGGAAACAAG
GTCTTTGCAAATAGGGAAGGGTGGAGGGGGTGAAGGGAGGGCAAGGGAAG
GGGAAAAAAATAAGAACCAAGATACTCATGTAATGGTACAAGATCCCAAT
GATGAATGTAACTGTATTTTATACCTAAAATGTACCAATAAACTTAATGG
GAAAAAAAAANTTAGCAAACTTATTTAAAGAGACATAAGTATTCAGAAAT
CAGCATTATTGAAAAAGACATAAGTATTCATAAAGTATTCAGAGTGGAAA
AGAAGACAATACTAACCAAAAGTGTTGTAGATATGTTAGCTACAAAATCA
AAACAAAAAGAATTATTAAAAACAAGTCTAATTA
>rnd-2_family-73#LINE/L1 ( Recon Family Size = 22, Final Multiple Alignment Size = 22 )
GTCCCACCTCTCCCAGCTCAGAGGAGGTAATCCGTGCAGGCGCCAACAGC
CCCCCGCCCCGTTTGAAATGAGAAAACACATAAATAAGTCTCAAAACCAG
ACTTCCAGATCACCTACAGCAACCCCAAAGGGAAATGAGATGGAACACTC
TGATACTCAACCACCTGGACCCACTGAACTGGNAACANAAGGGGATCTGG
AAAAAATGAAATCAGAAATAATTTCTCAGATAACAGNAGAAATTGTGCCC
CTAGTGCAAGACATGATTAATAAATCTAGAGAGGAGCTAGGAACGTGATG
GAATCCCAACATAGGAAACAAATGGAATCCATAAAACAGATGCAAATAGA
TTTCCAGGACATGAAAAACTCCATTGAAAGTCTACGCAGCAGAATGAGCC
AATGTGAGGACAGAATTTCAGATATAGAAGATAAGATTGCAATTAGTGAC
CAGGAAAAGAAAAATTGCTTCAAAATTGTAAGGGAACACGAGAAATCAAT
CCAGCAGCTGCTAGACGACGCAAAGAAGAATAACATAAGACTGATCGGAN
TCAATGAAGAAACAGGAGAGAGTGCAGATGACATAAAAAATCTCTTCACA
GAAGTAATGGCAGAAAACTTCCCAAGCAGGGGAAAAGAGCTTGACATACA
GATAAGTGAGGCATATAGGACTCCAAATAGCCTCGATCAAAAAAAATCTA
CACATAGGCATATAATTGTTAAGATTCCAGAAACTCAACAGAAGAACAAA
GTTCTACAAGCAGTTAGAAAAGAAACGAATCACATACAAAGGAAAGCCCA
TCAGAATCACAGCAGACTTCTCAACGCAAACCCTCAAGGCAAGAAGAGCT
TGGAGTGACGTATTCCAAGCCCTAAAAGAAAACAGCCTCCAACCCAGATT
GATGTACCCTGCAAAACTATCTTTCAAAATGGATGGAGAAATAAGATACT
TTCATGACAAAGAGCACCTTAGGAACTTCGTGAATACCAAACCAGCACTC
CAAAGAATTTTACACAATATCCTAGGAACAGACATTGAGGATCACAACCC
CAGGAAGCAAAGCAGAATGAACCCATCTGGCATGACAAGAAATTAAATGT
AAAGGGGGAGAACCCAACAAAAAGAAAAAGTCATGGCAATGACAAGTCAA
TACGTTTCAGTTATAACCATCAATGTTAATGGTCTCAATTCACCAATCAA
AAGAAATAGACTGGCAGAATGGGTCAAGAAGCAAGATCCAACAATATGCT
GCATACAAGAAACACACTTAATTCAAAAGGAAACTCATAGACTGAAAGTT
AAAGGGTGGAAAACAATACTCCATGTGACAGGAACCCGGAAAAAAGCAGG
AGTAGCTATCCTCTTTGCAGATNAAGTGGATTTCAAACCAANACTGATTA
AGAGAGACGAAGAAGGACACTACATCCTTGTAAAGGGAACAATCCAAGAG
GAAGANATGACAATCATAAATATATATGCACCAAACACTAGTGCACCCAA
CTATATAAAACAAATACTAACGGACATGAAAAATCAAATAAGCACTAATA
CAATGTAGTGGGGGACCTCAATACCCCACTGTCACAAATAGATAGATCAA
CTAGACAAAAAATNAGNAACGAAATACTAGAACTNAACCGAACTCTTGAA
CAAATGGACTTAACAGATGTCTACAGAGTGTTCCACCCCACAAAATCAGA
ATACACATTCTTCTCAGCTGCACACGGGTCNTTCTCCAAAACAGACCACA
TACTCGCTCATAGAACATGCTTAAGTAAGTGCAAAGGAATTGAAGTTATC
CCCTGTATATTATCAGACCATAGCGCGATGAAATTGGAGATCGATAGCAA
AAGAAANTCACAAAAATTTCATAAACACGTGGANATTGAACAACACACTC
CTGAATAACCAATGGGTCACAGAGGAAATTAAAGAAGAAATCAGACAGTT
CCTTCAATTAAATGACAATGACAATACAACATACTGGAATCTATGGGACA
CAATGAAAGCAGTCCTACGAGGGAAATTCATAGCAGTGAATGCTCATATT
AGGAAAACAGAGCAAGCCCAATTAAACAACCTGATGCTGAACCTCAAGCT
TCTAGAAAAAAAAGAGCAGGACAAATCCAAAGCTCATACAAGGGAGGAAA
TTATAAAGATCAGAGCAGAAATCAATGCAACGGAGACTAAGAGAACGATA
CAAAAAATCAATGAANCCAAGAGTTGGTTCTTTGAAAGAATAAACAAAAT
TGACAAACCTTTAGCCAACCTTATCAGAAAAAGGAAAGAAAAGGCCCAAA
TCCATGCAATTAGGAATGAAAAGGGTGAAATTACAACGGACCCAGCAGAA
ATCCAGAGGATCATCAGTACCTACTTCGGAANCTATACGCCAATAAGACG
GANAACACAGAAGAAATGGACAAATTCCTAGATACGTATGAATTACCAAA
GTTGAACGAAGAAGACCTAAAAATTCCGAACAACCCAGTATCAATCAACG
AAATTGAAAACGNAATTAAAAACTTANCAACTAAGAAAAGCCCGGGCCCT
GATGGNTTTACCGCTNAATTCTACAAGAATTTAGAGAGGAACTGCTGCCA
CTACTGTTTAAACTCTTCAATGAAATTGAAAGGGAAGCAATACTCCCAAA
TTCATTCCTGGAAGCAAGCATCACCTTGATCCCCAAAGCAGAGAAAGACC
CAACTAAAAAGGAGAACTATAGGCCAATCTCANTAATGANCATAGATGCA
AAAATCCTTAATAAGATACTGGCAAANAGAATGCAGAAGATCATCAAGAA
GATCATACACNNTGACCAAGTGGGATTCATCCCAGGGATGNAGGGATGGT
TCAACATATNNAAATCNATNAATGTNATACACTATTATCAATAGAGCCAA
GGACAAAAACCATACGATCATCTCNATAGACGCAGANAAAGCATTTGACA
AAATCCAACATGCATTTATGATAAAAACCCTACAAAAAATTGGAATAGAT
GGTCTCTACCTCAAACTGATAGAAGCCATCTATGAAAAACCAACAGCCAA
TATCATACTAAATGGTCAAAAACTGAAATCCTTCCCACTAAAATCAGGAA
GAAGACAAGGATGTCCACTATCACCACTCTTGTTCAATATAGTTCTGGAA
ACATTAGCCATGGCAATTAGACAAGAGAAAGAAATAAAAGGAATAAAGAT
AGGTAATGAAGAAGTCAAATTGTCATTATTTGCAGNTGACATGATACTCT
ATATAGAAGACCCCAAGAACTCCACCAAAAGTCTTCTAGACTTAATAACC
AAATTCAGTCAAGTAGCTGGTTACAAGGTCAACACACAAAAATCAATAGC
TTTCCTCTACACGAATGACAGACTCACTGAGAGAGAAATAGGGCAAATAA
TTCCTTTCACAGTAGCATCCAAAAAACTGAAATACCTAGGAATCATCCTA
ACGAAAGAAATCAAAGACCTCTTCTCTGAAAACTATGGCACTCTGAAAAG
AGAGATTGAAGATGATATCAGAAAATGGACAGACATCCCCTGCTCCTGGG
TAGGAAGGATTAATATAGTGAAAATGGCCATACTTCCAAAACTGCTATAT
AGATTCAATGCAATTCCAATTGAGATCCCAGCAGCATACTTCACGGACCT
TNAGAAAACAATCCAAAAATTCATTTGGAACANGAAGAGACCCAGAATAG
CAAAAGCAATTCTAGGTAACAGAGACATGGCAGGGNATATCACATCCCCA
ACCTGCAACTCTACTACAAAGCTACTGTGATAAAAACAGCATGGTACTGG
CAAAGAAACAGACCTGGGACCAGTGGAACAGATTAGAAGATGCAGAAACA
GCCAGACACACTCAGCCATCTCATCTTTGACAAAGGAGCCAAACACCCTC
ACTGGAGGAAAGATAGCCTCTTTAATAAATGGTGCTGGAAAAATTGGGCT
TCAACTTGCCAAAGATTAAAACTAGACCTGTACCTCTCACCATGCACTAA
ACTAAAATCAAAATGGATTAAAGATCTAAATATTAAAATAGAAACTCTGA
ACCAGTTGGAACAGAGGTTAGGTAGAACCCTTGAAGACATTGGTGTAGGA
AAAGATTTTATGAACAAAACCTCAGTTGCCCGTGAACTAGCACAAACAAT
CAACAAGTGGGATCTCTTCTTATTAAAAGGCTTCTGCACAGCAAGAGAAA
CCACCAGCAGTGTGAAGAGACAACCCACAATGTGGGAAAAAAAATCTTCA
CCTGCTCTTCCTCAGACAAAGGTCTACTATCTCGAATCTATAAAGAACTT
AAAAAGATCAGACCTCCCGAATTTAAAGACCCAATCTGAAAATGGGCATC
TGAAATGAAACAGACATTTCTCAGACAAAGAAGTAGAAATAGNAAATAAA
TACATGAAAANATGCTCAACATCNCTGGCCATTNGGGAGATGCAAATGAN
AACNACGNTGAGGTCCCACTTCACTCCTATCATCGANAGAATTCGGCNNC
TGTCATGAAATCAACCAATAACTTAAGGTGCTGGTNGGGNTGCGGNGAAA
GAGGAACCCTGCTCCACTGCTGGTGGGAGTGTAGACTGGTGCAANCACTG
TGGAAATCAGTATGGAGGTACCTCAAAGAACTAGGACTNGAGGTCCCATT
TGACCCCGCTATTCCNCTGCTGGGGATCTTCCCCAAAGAATTAAAAGAAT
CATACCACAGTGATATATGTGCACCCATGTTCATAGCAGCACAGTTTGTG
ATAGCTAAAACTTGGAAACAGCCCAAATGCCCATCAACTGGAGACTGGAT
AAAGAAAATGTGGTTTTTTTTATAAAATGGAGTACTACTCAGCCATAAAA
AAATGAGAAATTAGAGACATTTATAGCTAAGTGGATGCACATTGAGGCGA
TACTCTTAAGTGAAATAAATAGGACACACATGTGTAAATACCGAATAGTT
TCTCTGGTGTGAGAAACTGAAAGTGTAAATAAGGACTAAATGTATAATAG
GTAATGTGAAATAGGAAGAAAAGGGGCAAAGGGGAAGGAAGTGGGAGGGC
TAGGGGAAAGGATAGAAGGGAATGGGATTAATATGAGAAAATGGAAAAAA
GGAACAAAATCTTTGTAAATAGGGAGGGATGGAGGGGTTGAAGGGAGGGC
TGGGCAAGGGTGAAAAATAAGAACCAAGAGAGACTATGTAAAGGTGCAAA
TTTCCAATGATGAATGTCATTATATTGTATACCTAAAATGTACCAATGAT
TAAGAATGAATAATTGATAATGCGAAATAGGAAGAAAAGGTCCAAAGGGG
TAGGGGTAGTGGGAGGGGNAGGGGAAAGGAAAGAAGGGAAAGGAAAAAAT
ATGAGAAANGGAAAAAATGGAAACAAAGTCTTTGTAAATAGGGAAGGGTG
GAGGGGGTGAAGGGAGGGCAAGGAATGGGGAAAAAATAAGAACCAAGATA
CATCATGTAAAGGTACAATTCCCAATGATAAATGTAANCGTATTGTATAC
CTAAAATGTACCAATAAAAGAATTTAATGNAAAAAAAAANAAAAGAAAAC
GCGANAAAAATTGCTTTCTGGAAGAANACATTCCAACAGGCTCACTTATA
GTTTTTAGGCTGCAAACCAAAACTAGCCAATTCCC
>rnd-2_family-20#LINE/L1 ( Recon Family Size = 25, Final Multiple Alignment Size = 21 )
ACTCATTACAATTGTAGTGGGGGACCTCAATACCCCACTGTCACAAATAG
ATAGATCAACTAGACAAAAAATAAACAATGAAATACTAGAACTCAATCAA
ACTCTTGAACAAATGGACTTAACAGATGTTTACAGAATGTTCCACCCCAC
AAAATCAGAATACACATTCTTTTCAGCTGCACACGGGTCGTTCTCCAAAA
TAGACCACATACTCGCTCATAGAAACATGTTTAAGTAAATGCAAAGGAAT
TGAAGTTATCCCCTGTATATTATCAGACCACTAGTGCGATGAAATTGGAG
ATCAATAGCAAAAGAAACCACAAGAACTTCNANACACAGTGGAAATTGAA
CAACACACTTCTGAATAACCAATGGGTCACAGAGGAAATTAAAGAAGAAA
TCAGACAGTTCCTTCAATTAAATGACAATGNCAATACAACATATCGGAAT
CTATGGGACACAATGAAAGCAGTCCTACGAGGGAAATTCGTAGCGGTGAA
TACNCATATTAGGAAAACAGAGCGAAGCCCAATTAAACAACCTGATGCTG
AACCTCAAGCTTCTAGAAAAAGAAGAGCAGGACAANCCCAAAGCTCATAC
AAGGGAGGAAATTATAAAGATCAGAGCAGAAATCAATGCAATGGAGACTA
AGAGAACGATACAAAAAATCAATGAAGCCAAGAGTTGGTTCTTCGAAAGA
ATNAACAAAATTGACAAACCTTAGCCAACCTTATCAGAAAAAGGAAAGAA
AAGGCCCAAATCCATGCAATTAGGAATGAAAAGGGTGAAATTACAACAGA
CCCAGCAGAAATCCAGAGGATCATCAATACCTACTTCGAGAACCTATACA
CCAATAAGATGGAAAACACAGAAGAAATGGACAGATTCCTAGATACATAC
GAATTACCAAAGTTGAACGAAGAAGACATAAAAATTCTGAACAACCCAGT
ATCAATCAATGAAATTGAAAATGTAATTAAAAACTTNTAANAAGAAAAGC
CCAGGCCCTGATGGCTTCACTGCTGAATTCTACAAGAACNTTAGAGAGGA
ACTANCGCCATTACTCTTAAACTCTTCAGAAATTGAAAGGAAGCANAGCT
CCCAAATTCATTCCTGGAAGCAAGCGTTACCTTGATCCCAAANCAGAGAA
AGACCCAACCGAAAAAGAGAACTACAGGCCAATCTCCCTAATGAACATAG
ACGCAAAAAATCCTCAATAAGATATGGCAAACAGAATGCAGAGAATCATC
AAGAAGATCATACACCNTGACCAAGTGGGATTCATCCCAGGGATGCAGGG
ATGGTTCAACATATGCAAATCAATAAATGTAATACACTATATCAACAGAG
CCAAGGACAAAAACCATATGATCATCTCCATAGACGCAGAAAAAGCATTT
GACAAAATCCAACACCCATTCATGATAAAAACCCTACAGAAAATTGGAAT
AGATGGTCTTTACCTCAACCTGATAAAAGCCATCTATGAAAAACCAACAG
CCAACATCATACTAAATGGTCAAAAACTGAAANCTTTCACNCTAAAATCA
GGAACAAGACAAGGATGTCCACTGTCACCACTCCTGTTCAATATAGTTCT
GGAAACATTAGCCANAGCAATTAGACAAGAAGAAAGAAATAAAAGGAATA
AAGATAGGAAANGAAGAAGTTAAATTGTCATTATTTGCAGACGACATGAT
ACTCTACATAGAAGACCCCAAAAACTCCACCAAAGCTTCTAGANTTAATA
ACCAAATTCAGTAGAGTAGCTGGATACAAGGTCAACACNCAAAAATCAAT
AGCNTTCCTGTACACGAATGACAGACTCACTGAGAGAGAAATCGGGGCAA
ACAATTCCTTTCACAATAGCATCCAAAANAATTGAAATATCTAGGAATCA
ACCTAACGAAGGAAGTNAAAGACCTCTACACTGAAAACTACAGCACTCTG
AAAAAAGAGATCGAAGAGGATATCAGAAAATGGAAAGACATCCCCTTGCT
CCTGGGTNGGAAGAACCAATATAGTGAAAATGGCCATACTTCCAAAACTG
CTATACAGATTCAATGCAATCCAATTGAAATNCCGACAGCATACCTCACA
GACTTGAGAAAACAATCCAAAAATTCATTTGGAACAAGAAGAGACCCAGA
ATAGCAAAAGCAATTCTAGGCGACAGAGACANGGCAGGGGGCATCACAAT
CCCCGACTTGAAACTATACTACAAAGCTACTGTGATAAAAACAGCATGGT
ACTGGCAAAGAAACAGACCCGAGGACCAGTGGAACAGATTAGANGATGCA
GAAACAACTCCAGACACACTCAGCCANCTCATCTTCGACAAAGGAGCCAA
ACACCCTCACTGGAGGAAAGATAGCCTCTTTAATAAATGGTGCTGGAAAA
ATTGGGCTTCACTTGCCGAAGACTAAAGCTAGACCCGTATCTCTCACCAT
GCACTAAACTAAAATCAAAATGGATCAAAGATCTAAATATTAAAACAGAA
ACNCTAAACCTGCTGGAAGAGAAGTTAGGTAGAACTCTTGAAGACATTGG
CGTAGGAAAAGACTTTATGAACAAAACCTCAGTTGCACAGGACTAGCACA
AAAAATCAACAANTGGGATCTCATCTTATTAAAAAGCTTCTGCACAGCAA
AGGAAACCACCAACAGAGTGAAGAGACAACCCCACAGTGTGGGAAAAAAA
TTTTCGCCTGCCGTTCCTCAGACAAAGGNCTAATATCTAGAATNTATAAA
GAACTTAAAAAAATCAGACCCCCCCAAATTTAAAGACCCAATCCAAAAAT
GGGCATCTGAAATGAACAGACACTTCTCAGACGAAGAAGTAGAAATAGCA
AATAAATACATGAAAAAATGTTCAACATCACTGGTCATTCGAGAGATGCA
AATNAAAACAACACTGAGATTCCACCTCACTCCAGAAAGAATGGCTGCTA
TCATGAAATCAACCAATAACAAATGTTGGCGGGGCTGTGGGGAAAAAGGA
ACCCTTCTCCACTGTTGGTGGGAGTGTAGACTGGTGCAACCACTGTGGAA
ATCAGTATGGAGATNCCTCAAAGAACTAGGACCGGAAGTCCCATTTGACC
CAGCTATTCCCTNCTGGGTATCTTCCCAAAGAATTAAAAGNATCATACCA
CAGTGATATATGTGCATGTGCACCCATGTTCATAGCGGCACAGTTCGTAA
TAGCTAAAACTTGGAAAACAGGCCCAAATGCCCATCAACTGGATGACTGG
ATAAAGAAATGTGGTNTTTATATACAATGGAGTACTACTCAGCCATAAAG
AATGAGAAACTAGAGNCATTTNTAGCTAAGTGGATGCACATTGAGGCCAT
ACTCTTAAGTGAAATAAATCGGACACACANGTGTAAATACCGAATGGTTT
CTCTNGTGTGAGAAACTGAAAGTGTAAATAAGGACCAAAAGGNANAATAG
ATANTGTGAAATAGGAAAAAGAGGCAAANGGGAAGGGGAAGTGGGAGGGG
TAGGGGAAAGGAAAGAAGGGAAGGAATTAATATGAGAAAATGGAAAAATG
GAAACAAAGTCTTTGTAAATAGGGGGAGGGCGAGGAGGGTTAAGGGAGGG
CGGGGAAAGGGGAAAAAATAAGAACCGAGAANATCATGTAAAGGTGCAAA
TCCCCAGTGATGAATGTCATTATATTGTACCTAAAATGTACCAATAAAAA
CTTAAAGAAAAAATAATGAAATGCGGCAAATCGCAAGGAGAAAGACAGGT
CCAAAAGGGTAGGGGTAGTGGGGGGGCAGGGGAAAGAAGAAGGGAACAGG
AAAACATGAGACGAAATGGAACAAAATGGAATAAAGTCTTGTAACATGGG
AAGGGGGAGGGTGTTGGAGTGCTAGGAATGGGGTAACATAAGAACCAAGC
ATGCATTGTAAAGGGTACAATTCCCAGGAGAAATTAATGTTGTTTTATAC
TACAATTGACAATTAAAAAGAATTAATTAAAAAAAGTATTGCACTCCACC
AAACTTGACACCAATGGAACACGATGTTTATAGAGTGTTCCACCCCACAA
AATAAAATACATGTCTTTTCTGCGCCCATAGGTCATTCTCCAAATTGACC
ACTATTTGCTCATAGAACATGTAAATGAATTGACGTTATCCCCTGTGTAT
TATCAGATCATAGTGAATGAGCGTGGCGATCAATTCAAAAAGAAACCACA
AGAACTTCAGGAAACACATGGAAATTTAATCACATGCTCATGAGAAAAAT
GGGTTACAGAGGACATTAAAGAAAAAATTTTCTACAACTATAACACAATG
ACAATACAGTATTGGAATTATGAGACACAATGAAGCGTCCTATGGGGAAA
TTCATACACATGACTCATAACAGGGAAAACACACCGTAAGCTCAAATAAA
CAACCTAATGCTGAACTTCAAGCTTCTAGAAAGAGAAGAGCAAGCAAACT
ATAGCTCATAAAGGGAGGAAATTATAAAGGTTAAAGCTAAGATCACGCCA
GTGGAGCCTNAGACGCAACTGTTACTGTATACCTTAAANTGTACCAACAA
CGAACTTAANCGAAAAAAGGTCNNTGAAACAAGAGTTGCCNCTTTGAAAG
AATACACAAAATTGACAAACCTTAGCCAATGTCATCCAAAAAGGAAAGAC
GGCCAAATCCATGCCAATTAGGATGAAAAGGGTGAATACACGACCCAGCA
GAATTCCAGAGGAACCTCCATGGCCTATTTGAGGAAACTATTACACCATA
GATGGAAAGCAAGAAGAGAAAAGATAGATTTCTAGATAGCATGAATTTTC
AAAGTTGAAAGAGATCTAAATTCTAAACCAACCCTTATCATTAACAAACA
TTTAAAACTTAATTTAAAAATCACCACCAACGAAACAATTTGGGTCCTAA
TGCTTCNCTGNTGAATTCGCACGANACANTCAGANAAGAGCTANCGCNAN
TACTGCNCAAACTCTTCAATGANATGAAANNGAAACGCAGNGAGCACTCC
ACAATCANTCCTNGAGGCNAGCATCNCACTAGATCCATCAAAGGCAGNNA
AAGGGCANNTGANAAAGANTATAGGCCAATGTGTTCCTNGATGGANATAG
ACGCAAAAANCCTCGCTAAGATACTGGCATACCAGAATGCAGAAGGTCAT
CAAGGAGATCATACATCATGCAAGTGAAATTCCTCCCAGGATGTAGGGAT
AGTTCAGCATGCACAAATCAATAAATGTAATCACACTATATTAACAGGCC
AAGGGACAAAATCCCTATGATTATTTCCAGTAGGTGAAGAAAAATCATTC
GACAAAATCCACACCTTTCATGATAAAAAAAAATCCCCTACAGAAAATTG
GGAAAAGATGGTCTTTATCCAACCAAAAAAAGCAATCTATGAAAAACAAA
AAGCCATCATCATACTACATTATCAAAAACTGGAATCCTGGGCCAGGGAT
TAGTCAGTGGTTCCGGCACCTGCCTTGCAAGGGAAAGTTCAGAGTTATAT
CCCTGGTCACCAAAAAAAAAGAAAAAAACCACCACCTGGAATTCTCCTAC
TAAAGTCAGAACAAGATAAAGATATCCAGTAACATCATTCTGTTCAATAT
AGTTCTAGAAGCATTAGCCACACGCAATTAGAAAGAGAAAAAATAAAAAG
AATGNAGGTAGGNAANNAAGAAGTTAAGCTGTTATTATTTGCNGATNACA
TGATACTNTACATAGAAGAACCCAAGAACTTCCGCCAAAAGNCTTCTAGA
GTTAACCGACAGATTCAGTNGGNTAGCTGGATACAAGGTCAACANTNAAA
AATCAATANCCTTCCTGTAACAAACAATAGACTCTCTGAGAGAGGAACTG
GAGAAACAACTCCTTTCACAATACGCATACAAAAAATGAAATATCTTGGA
CTCAATCTAACAAAAAAACTCAAAGCCTCTACTCTGAACACTGTAGCACT
CTGAAAAAGAGACCCAAGAAGGTATCAGAAAATGGAAGACATCCTTGCTC
CTCGTTAGGGAGCCAATTAGAAAAATAGCCATACTTCAAAACTGCTATAC
AGATTCATCCAATCCCAATGAATTCCAGCACACTCCTTCAGCGAACAGAG
AAAATGATCCAAAAATTCATTTGGAAGAGAGACCTAAATAGCACGAAGCC
ATTCTAGGCAATAAAAACAAGGTTAGGGGGTATCACAATCTTCAACTTGA
AACTATACTACAAAGCTACTGTGACAAANNATCAGCANGNTANTGGCAAG
AANGAACACGACCCGAGGATCAGTGGAANGGATCAGAAGATGNAGAAACA
ACTCTGCACGGACNTGCTCANCCACCTCATCTCTGACATAGGAGCCAANC
NCCNTCATTGGAGGAAGGATAGCCTCTTTNATATANTGGTTGCCGNAAAA
NCTGNGTTTCAACCTGCCAAAGATTAGGAACTAGACCTGTANCCCNCNCC
GATGCACTATNAACTAAGGCCAAAGTGGATNAAAGGTTTAANTATTAAGG
CAGACAACACCTAAACCCGCTGGAGAGATGGGTTAGGTAGAACTCTTGAA
GACATTGGCGTGGGAGAGGNCTCNTGAACCAAAATNTCAGCNGCACNNNA
ACTTAGNACGAAGAATCAACACNNTGGGATCTCATCTTNTTAAAAAGCNT
CTTNCACGCGCAAAAGAAACCNCCGACAGNGCGAANAGACAACCCACAAT
GTGGGAAANATTTTTANCAGCTGTNCCTCACGCAAAGGNCTACTATCTAG
AATATATTAAAGNACTNAAAAAAATCAGGACGNCCCGTACCCAAATTCAN
NACCCAATCCAAAAATGGGCATCTGAANTGAANAGACACTTTCTCAAAGA
GGTGAAACAGTCAAATNAACACGANACTGAGAGATGCTAATGAAAGATGC
TGAGGTTCCACCTCACCCCANAAAGAATGGCTGCTATCANGAAATCAACA
TAATAANAAATGCTGGCGGGGTCGCGNGGAAAAANAAACCTTCTCCATTG
TGGGGTGGAGTGCGGACTGGTGCAATCACTGTGGAAATCAGTATGGAGAT
GACTCCAAACACTAACGGATTAGAGNCCNCACTTGGACCCAGTGCTTTCC
CTTNCTGGGTATCTTCCCTAAAGACCTAAAGGCATCACACCCACGNCGAG
CCNTGCTGCNCCCNNGTTTGTCAGCNGCACNGTTCGCAGCGGCCAAACTC
TTGGGNACAGCCCNNCGCCCACCNNCGATGGNTGGGNAANNATGTGTNAA
ANATAGCACAAANGGAGNGCTACTCTGCCATAANAAGAATGGACTTNAAT
CATTGCNTATGAAAGTGGGTGCACACTGAGGCCNTACNNCTAANTGAAGT
NAATGAGACCACACNTGCGTAATATCGCATGGTTTNTCTNANGTGAGAAA
NCGANCGTGGTAAATGAGNACCNAGTCACCGTGGNACTAGTAAACTGAAC
TGGGGAGTGGTCCAAACGGGGAATGAGAAGGGGAGGGTGGGTAGAGGGGA
AAGACAAGGGATGGGAACATATGGCGGGGAACGGNAACGAGGTCTNTGTA
GTGTACGTCGGGGGNGTNGNGGGNTGANGGGCGCACCGGNNANGGGAAAA
AATAAGANCCGCGTACNTCATGTACGGCAGNCCACCAGCGATGAATGTNA
GCGNATTGTACCTACCTNAATGTACTTCGATAAATTGTAGTTGAGATTTT
TTT
>rnd-2_family-459#LTR/ERVL ( Recon Family Size = 22, Final Multiple Alignment Size = 20 )
TTATGGTTTAGATCTAGAATGTCCCCCAAAAGTCTCATGTGTTTGGAAGA
TGACTGGATCATGGGGCGCTGTGCTCATCAGTGGATTAATCCACTGATGA
GTTCAGTACTACAGCTGAATGCGCTNTTAGGAGGTGGGGCCTGNACAGGT
GGGTCACTGGAGGCGTGACCTGGAAGGGCATATTTTTGTCCCCGGCTCCT
CTCTTTNCTCTCTGCTTCCTGGCTGCCATGNACTGAGCGGCTTTCTTCCG
CCACGCCCTTCTGCCATGCTGTTCCTGCCTTGGAGCCAGCTGACTATGGA
CTGAAACCATGAGCCNAAATAAACCTCTCCTCCTTTAAGTTGTGGGTGTC
GGGTATTNTGTCCCGAAANAGGAAAGTGACTAATACAGATGTTGGTACCA
GGAGTGGGGTCGTTGCTGTGACNNTACCTGACCATGTGGTTCAGAAGCCT
TTGGAACTGGTTTGCGGGAAGAGTTGGAAAGGTTCGGAGATGCAGGCGGA
GAAAGCCCTAGAATGCTNTAAGCNGAGCTTGATGGGAGATTCTGGTCAGA
GTTCAGAAGACCAGAATGCTGATAGAAATGCAGACAGTAAAGGCCGGCTC
AGGAGGTTTCAGTTGGGAACGAGGACTCCATTGGCNGTTGGACTANAGGC
CATGTGTGTTATGCCCTGGCAGAAAAGTTTGTCTNCGTTTTGCCCATGTC
CTGAGACTTTGCAGGAGACTGAGATTAAGGGCGGTGGACTAATTAATCTG
GCGGAGGAAATTTCAAGGCAGCCCAACGTTCAGGCTGTGGCATGGGTACT
GCTGGCTGCTTTTAGCCAGATCTACAGTGAGAATCAGGAGCAAAAAAGCA
GAGTAGTTTGAAAAGTTTTCAGTTTCGCCAGAAAGGAAGCGCCTGTAAAG
CTGGGGCAAAGAGAGATGGTTGCTGAAAAGATTAGCATTAGAAAGAAGCC
AAGTACTTTGCACGGGACAATAGGAAAGATGGCTTGAAGGCATCACAGGA
ATCAGCAAGACCCCACCCTTCGCAGGCTCAAGGNTGCAAAAGTGTAAAGN
CTTCGTTTGAGAAGAGAGCCCCNGGGCACCATGCTCCAGAACGGCNGCCT
AGNGAATTGTTTCCCTGGATTTTCCGGTCTCAGTCATNCAGGCACTCAGA
GGCTTCTGCAGCCATGATNNAAGGGGGCCCGGCTACTGCTCNAGCTGGCA
GCAGACCTTGGCGTCATCCATGTGGTGCTGGTTTTACNGGCATGCAAAAT
GCAAGAGTTGTGGGGTCATGGAGGCTTCCACCCAGATTTCAGAAGAAGCC
CGGGAGGCCAGGCAGTGTGCCCCTGAGAGGGCAGTGCGTGAAGCTGTGAG
NGTGAAGCCAAAGGTGCAGCGGAGACCCNAGAAAGTTGGAGATGCCAGGA
ACGTGGAACATCTGCGAAAAACTGCCACGGNACGAGCAGAGCCAGCCCAA
GAGAGAGGCCATGGGGGCTACAACCAGAAGTGCCGTAGGGCGGGGCCGCC
CAAGCCCTTTGGAGCTCACATCTCGCCACANATTGCCCCGGGTGCTGGAC
ATGGAGCTACGGGATTTAATGTTTGCNCTGCTGGGTTTTGGTCTTGCTTT
GGTCCCATTCCTTTCTATTCCTCTATTCCTCCCTTTTGGAATGGGAATGT
TTACCCCGTGCCATTGTACGTTGGAAGTGTTTAACTTTCTTTTCATTTTT
ACAGAGGCTCACAGCTAAGAGTTTGCCTTGAGTCTCAGAGGAGACTTTGG
ACTTGGACTTTTCAGCAATGCTGGAACTGTTAAGACTTTGGNGATTCTTA
GAGATGGACTAAATGCATTTTGCATAAAATGAGATGGACATGAGTCTTTT
GGGGGCCAGGGGTAGAATGT
>rnd-2_family-98#LTR/ERVL-MaLR ( Recon Family Size = 20, Final Multiple Alignment Size = 18 )
CTGGTTTAGATCTAAAATGNCCCCCAAAGCCTCATGTGTTTGGAAGGTGA
TTGGATCATGGGGGCATTATAGCTGACTCGCTGTTAGGAGGTGGGGCTGT
CGGAAGAGGCGGGTCACTGGGGCGTGACCTGGAAGGGTATNTCTCCCTTC
CTNGCTCCTTCCTTCTTCTCTCTGCTTCCTGGCTGCCATGANGTGAGCAG
CTTTCCTCCGTCCGCGCCCTTCTGCCATGCTGCTTCTGCNTGGAGCCAGC
CGACCATGGACTGAAACCTCCGAAACCGTGAGCCAAAATAAACCTCTCCT
CCTTTAAGTTGTGGGTGTCGGGTATTGTGTCCCAGCGAATGGAAAGTGAC
TAAGACATCCCTAGTNCCAAAATCTTAGTCAGGTGACTGGAAGTGGAGGT
TAGATAATTATGGACAAAGTTGTTTATAAGCTGGATGTTTACA
>rnd-2_family-149#LINE/L1 ( Recon Family Size = 19, Final Multiple Alignment Size = 17 )
CCAGTGCAGAGGAGGTGAGCCGCGCGGGCGCCANCAGCACACACNCCCCC
AACCCCCCGCCGAAATGAGACGACACATAAACAAGCCTCAGAACCAGACT
TCCAGATCACCTGACAGCAACCCCAAAGGGAAATGAGATGGAACAGTCTG
ATACTCAACCACCTGGACTCCCTGAGCTGGNAACAAANNAGGATCTGGAA
AAAATGGAATCAGAAATAATTTCTCANATAACAGCAGAGATTGTGCCCAT
AGTGCAAGACATGATTAATAAATCTAGAGAGGACACAGATAAAAAAATAG
AAGAGCTGAGGAACATGATGGAATCCCAACACTAGGGAACAAANGGAATC
CATAAAAACAGATGCAAACAGATTTCCAGGANATTAGAAGCTCCACTGAA
AGTCTACGCAGCAGAATGAGCCAATGTGAGGACAGAATTTCAGATTTAGA
NAGAAGNTAAGACTGCGATTANTGACCAGGAAAAGAAAANTGCTTTAAAA
TTGNAAGGGACCACAAGAAATCAATCCAGCANCTGCTAGACGACGNAAAG
AAGAATAACATAAGACTNATCGGAGNCAATGAAGAAACAGGAGAAAGTGC
AGATGACATAAAAAANTNNTCACAGAAGTGATGGCAGAAAACTTCCNAAG
CAGGGGAAAAGAACTTGACATGCAGATAAGTGAGGCATATAGGACTCCAA
NTAGCCTCGATCAAAAAAAAATCTACACATAGGCATATAATTAGTTAAGA
TTCCAGAAAAACCCAACAGAAGAACAAANTCTACACAGCAGTTCGAGAAA
AGAAACAAATCACACACAAAGGANAGNCCATCAGAATCACAGCAGACTTC
TCAACGCAAACTCTCAAGGCAAGAAGAGCTTGGAGTGATGTATTTCAGGC
NCTAANGGAAAACAGNCTCCAACCCAGATTGATGTACCCTGCAAAACTAN
CTTTCAAAAGTTGATGGTGAAATAAAAGATACTTTCATTCATGACAAAGA
GCACCTTAGGAACTTCATGAATACCAAACAACCAGCACTNCAAANAGTTT
TGGANAANANCCTAGGAAAAGANAACAAGGATCACAACCCCAGGAAGCCC
AGCAGAATGAATCCACTGGCCANGACAAGAAATNAAACNNAGGGGGAGAA
TCCAACAAAAAGAAAGATCATGACAATGATAGNCAATATGTATCAGTTAN
AACCATCAATGTTAATGATCTCNACTCACCAGTCAAAAGAAATAGACTAG
CAGAATGGGTCNAGAAGCAAGATCCAACAGTATGCTGCATANAAGANACA
CACTTAATTCAAAAAGAAACTCANAGACTGAAAGTNAAAGGGTGNAAAAC
AATACTCCATGTGACAGGAACCCGACAAAAAGCAGGAGCAGCTATCCTNT
TTGNAGACGAAGTGGATCAAGTCAAACCNACACTGATTAAGAGAGACAAA
GGAGGACACTACACTCCTTGTAAAGGGAACAATCCAAGGGGAAGANATGA
CAATCATAAACAATNTATGCACCAAACACTAGTGCACCCAACTATANAAA
GCAAATACTAANGGACATGAAAAATCANANAAGCACTAATACAGTAAGTG
GGGGACCTCAATACCCCCACTGTCACAAATAGANAGATCNACTAGACAAA
AAACAANGAACAAAATACTAGAACTCAAACTCTTGAACAAATGAACTTAA
CAGATGTTTACAGAGTCNTTCACTCCACCGTACAGAATCAGAATACACAT
TTTCTTTTCAGCTGCACNTGGGTCGTTCTCCAAAATAGGCCACATACTCA
CTCGTAGAACATGTTTAGGTAAGTGCAAAGGAATTGAAGTTATCCCTGTA
TATTACAGACCATAGTGCTATGAAATTGGAGATCAATGGCAAAAAAACCA
TAACTATTTCATAAACACGTGGAATTGAACAACACACACTTCTGAATAAC
CAATGGTCACAGAGGAAATAAGAAATCAGACAGTTCTTCAATTAAATGAC
AATGACAATACAATATATTGGAATCTATGGGACAGAATGAAAGCAGTCTT
ACGAGGGAAATTCATAGCAATGAATACTAGTATTAGGAAAACAGAGCAAG
CCCAATTAAACAACCTGATGCTGAATCTCAAGCTTCTAGAAAAAGAAGAG
CAGGGCAAACCCAAAGCCCTTAGAAAGGAGGAAATTATAAAGATCAGGGC
AGAAATCAATACAATGGAGACTAAGAAAACAATACAAAAAAACAATGAAG
CCAATATGTGGTTCTTCGAAAGAATAAACAAAATTGAGAAACTCTTAGCC
AACCTTATCAGAAAAAGGAAAGAAAAGGCCCAAATCCATACAATAGAGAT
GAAAAGGGTGGAAATTACAACAGACCCAGCAGAAATCCAGAGGTCATCAA
TACCTACTTTGAGAACCTATATGCCAATAAGATGGAACACACAGAAAAAT
GGACAGATTCCTAGACACATATGAATTACCAAATTTGAACAAAGAAGACC
TAAAAATCCTAAAAAAACCAAATCAATCAATGAAATTGAAAATATAATTC
AAAACTTACCAACTAAGAAAAGCTCAGGTCCTGATGGCTTCACCACTGAA
TTCTATAAGACATTTTGAGAGGAACTACTGCCACTACTGTTTAAACTCTT
CAATGAAATTGAAAGGGAAGCAATACTCCTGAATTCATCCTGGAAGCAAG
CATCACCTTGATCCCCAAGGCAGAGAAAGACCCAACCAAAAAGAGAACTA
TAGGCCAATCTCACTAATGAACATACATCCAAAACTCCTTAATAAGATAC
GGCAAATAGAATGCAGAAGATCATCAAGAGAGATCATACACCCGGACAAG
TGGGATTCATGCCAGGGATGCAGGGATGGTTCAACATATGCAAATCAATC
AGTGTAATACACTATATCAGTAGAGCCAAGGACAAAAACCATATGATCAT
CTCGATAGATGCAGAAAAAGCATTTGACAAAATCCAACATGCATTTATGA
TAAAAAACCTGCACAAAATTGGAATATGTGGTATCTACCTCAATCTGATA
AAAGCCGTCTATGAAAAATGAACAGCCAATATCATACTAAATGGTCAAAA
ACTGAAATCCTTCACACTAAAATCAGGAACAAGACAAGGATGCCCACTAT
CACCACTATTGTTCAATATAGTTTTGGAAACATTGGCCTTGACAATTAGA
CAAGAGAAAGAAATAAAAGGAATAAAGAAAGGAAATGAAGAAGTCAAATT
GTCCTTATTTGCAGATGACATGATATTCTATATAGAATATCCCCAAAAAC
TTCAGCAGCCACCTGCCTCACAAGTGCAAGGACCCAAGTTCGATCCCCAG
TACCAAAAAAAAAAAAAAAACAACCAAAAAAAAACCCCCAAAAAACTTCA
GCAAAAGTCTTCTAGACTTAATAACCAAATTCAGTCAAGTAGCTGGTTAC
AAGGTCAACACACAAAAATCAATAACTTTCCTCTACATGAACAATAGACT
CATTGAGACAGAAATAGGGCAAACAATTACTTTCACACTAGCATCCAAAA
AACTGAAATACCTAGGAATCAACCTAATGAAAGAAATCAAAGACTTCTTC
TCTGAAAACTATAGCCCTTTGAAAAGAGAGACTGAAGATGATATCAGAAA
ATGGAGGGACATCCCTCGCTCCTGGGTAGGAAGGATCAACATAATGAAAA
TGGCCATACTTCCAAAACTGCTATATAGATTCAACATGCAATCCCAGCAG
CATACTTCATGGACCTTGAGAAAACAATCCAAAAATTCATTTGGACAAAT
GGGATCTGAAATGAGCAGCAATTTCTCAGACAGAAGAAGAGAAATGGCGA
ATAAACAATTGTACAAAAGGGTCACACTCACTGGTCCTTTGAGGATGCAA
ATGAAAACAATGCGAGATTCCACCTCACCCAAAAAGAAATGGCTGCTACG
ATGAAATCAACACTAACAAATGTGGTGGGGTGTGGGGGAAGAGGACCCGC
TCCACTCCTGGGGAGTGTAGACCCTGGTGGGCAACCCACATGGAATTCAT
TGGTGATACTCAAAGAACTGAGCGAAGGTCCCATTTGCACCCCACTATGC
CCTGCTGGGGATCTTCCCCCAAAATTCACAGAATCATACCACAGTGTATC
ATTGTGCCCATGTTCCTAGCAGCCCACGTTTTGCTGCTAACTTGGACCCT
CGCCTAAATGCCCATCAACTGGAGACTGGCTAAGAACATGTGGTTTTTTA
AAATGGTACCGCTCAGCCATAAAACATGAGAAATTAGAGACATTTATAGC
TAAGTGGTGCAATTGAAGCAATCTCTTAATGAATAAAATGGACCCCCACG
TTAATCCCATGTTTCTCTGGTTGTGAGCCATGGTGTATCAGGCTAATGTG
TATGTTGGGAATGGAGAAGGGGCCAGTGGGGGAAGTGGGAGGGTCGGGGG
AAAGATGGGGTGGGATTTTGAGAAAATGGAAATGACACAATCTTGTCGAT
AGGGGAATGGAGGGGTTGAAGGGAGGGCTGGACCCGGGTGGATACGCCCC
AGCAGCGATTTGTAAAGGTGCACATTCCACTGATGAATGTATTATTTGTA
TACCTAAAATGTACCAATGATTGAATGAATAATTGATAATGCAAAGAGGA
AGAAAAGGTCAAAGGGGTAGGGGTAGTGGGAGGGGGGCAGGGAAAGGAAA
GAAGGGAAAGGAAAAATGTGAGAAATGGAAAAAAGGAAATAAAGTCTTTG
TAAATACGGAAGGGTGGAGGGGGTGAAGGGATGGGCTAGGCAATGGGGAT
TTTTCCAAGATACATCATGTAAAGATACAAGTCTCCATGAGAAATGAATT
GTGTTGTATACCTAAAATGTACCAATAAAAAGAATTTGAAGAAAAAAAGA
ATTCCTGTAGTATTTTTTTTTTTTTTACTGGGCCTTGTCTGGTTTTGGAA
TCAGGTAATGGTAGCTTCCCGGAATGAGTTTGGAAATACTCCTTCCCTTT
CAATTTTTTTTTTTTTGGGGTCCTTGCACTTGCAAGCAGGCGGCGGAACC
ACTGAGCTAAATCCCCGGCCCCCCTTTCAATTTCTTTCAGTTGAGGAGTA
TTGGCAGTATCTTCCCTGACATTCTTGTAGAATTTAGTGGTAAATTCCTT
AGGTCTTGGCGCTTTTAGTTGTTAGGGGTTTTTTGTGTTCTTGGTTGAAT
TTTGTAATTCATTGCTAGGATTTGTCCATTTCTTCAAGATTCTCAGTTTG
TTGGAGTTAATTTTCATAGTATTTACTAATGATATTGTGGCAGTGTCCAT
TGTGATTCACTTTTTTCATTATAATTGCATGATGTGGGGTCTTCCATCTT
TTGGTAAGTTCTGCAAAGATTGTATTTTGTTTATTTTTCAAAGAACCAAC
CCCTGTATCATTGATTCTTCGTATTGTTTTTTAGTCTCCGCTTCCTATCT
TCTGCTCTGATCTTTGGCTTCCTTCCTTGTACTAGGTGTGAATTTGAGCT
GTTCTTGTGTTTTTTTGAACCTTGGGGTGTAGCATTAGGTTATGAGCTTG
CTCCTTTTTTCTAATGTTGAGCAATTCACAGCAATAAATCCTGTCCTTAG
GACTGTTTTCTTGGTGTCTCATAGGCTATTGTATGTTATACTGGTATTAT
CCTTTGATCTGGATGTTAATTTTTCCTAATTCTTCTCTTGACTCACTGAG
TTTCAGGAATGTGTATGTCCAGGTATTATAAAATTTCTGTGGGTTCTTTG
AAATTGATTTCTATTTCAGTGCACTATGATCTGATAGTATACTTGGATCA
TTTAGATTCTTTGTATTTATTTTAGCAGGCTTATAGGACTAATTATTGTT
CTGTTGGGGGAGAAAGTCTGTATGCGCTTAAAAAGATGTGTATTTGTTTG
TAGTAGGGTAGAATACTCTGTAGATCTATTATACCATTTGTTGGAATGTG
TGGTTCAGCTCTGATATCTTTATGTTTTTTTTTTGGTCTAGGTCAGTGGT
GGCGAACCTATGGCACGCGTGCCGCAGCGGGCTGTTTGTATCATTGAAAG
CTCTAAAAGGTTCGCCATCACTGGC
>rnd-2_family-5#LTR/ERVL ( Recon Family Size = 19, Final Multiple Alignment Size = 17 )
AAANTCTGCAAAGTCCTACACCNTCACAGTGTGATAGTTGACCGATGTGT
CAACTTGAGTAAGAAACGCCCAGCTAAATTGGNTCAGCACGGTTCCGGGT
GTAGCTGTGGGGATTACTGAAAAGAAGACCCACCCGAGGGCAGCTTGTCG
CCTGAACGGTACAAAAGGGAAATGAAGAAGGAAGGTCTGCTTCTTTCTTC
TGAGGAGCTCCAGTCTTCGCCTTCACCTTGGACGTCGTCTCCTGGCTTCC
GGTGCAGACCCTTCAGCCTTCCATCACAGACCCTTCGGCCTCCTCATACG
GACTCGCACGGGACNCTGCAGTGAGCTCCAGGCCTTCGACTGGATCCTTC
GGATCTCCAGCGCGCAGACAGCCCTTTTGCACTCTTCCACACCTGACTCT
GCGGGCGGCCACTGTAAGCCAATCTTGTAAATTCTTACATATTTGTGTAT
CTTGCATTAAATCTGTTTCCTTGCGCTTGTGCAGCAGGCAGCGAAACCAC
TGAGCTAAATCCCCGGCCCTCTTGTAAATTCTTATATATTTGTATATCTT
GCATTAAATCTGTTTCTCTAGTAAGCACTGACTGATACACACAGCTAGTT
TCTATTTTGCTCACAATACTGTATATAGACTTGATATA
>rnd-2_family-99#LTR/ERVL-MaLR ( Recon Family Size = 17, Final Multiple Alignment Size = 17 )
CTGCTATGGTTTGATGTCCCCNCAGAGTTCATGTGTTGGAAGCTTAGTCC
CCAGTGTGACAGTGTTGAGAGGTGGGANCCTGGGGAGGTAACTGGGTCAC
GGGGGCTCCGCCCTCATGAACGGATTAATGCCGTTNTCATGGGAGTGGGT
TAGTTGTGACGNGAGTGGGCTCCTGATGAAAGAATTGGTCCCCCTTCCTC
TGTCCTGCCTGCCTGCCTCTGCCATGGGATGACGCAGCACAGGCCCTCGC
CAGGTGTGGCCCCTGGCCAGGGCCCCGCCGCCAGCCTCCAGAACTGTGAG
CTAAATAAATCTCTTCTTTATAAANTACCCAGCCTCAGGTATTTTGTTAC
AGCAGCANAAAATGGACTAANACAGTAGCGTNNGGNTGANAGGCAAGTAA
GAGGAAGCCTCAGGGTAAAGAGGA
>rnd-3_family-20#SINE/Alu ( Recon Family Size = 133, Final Multiple Alignment Size = 127 )
GAAACAACCTGTGAACTCATTNACTCATAGAGTACTTGCCGGGCGTGGCA
CACCTGTAATCCCAGCACTCGGGAGGCTGAGGCAGGAGGATCACAAGTTC
GAGGCCAGCCTGGGCAACTTAGCGAGACCCTGTCTCAAAATAAAAAGTAA
AAAGGGCTGGGGATGTAGCTCAGTGGTAGAGGCTTGCCTGCATGCGGAGG
CCCTGGGTTCAATCCCCAGTACTGAAAACAAAAAAANAAAACCCTTATTC
GCTAAGTACTGTANTANGTGCCTACAATTTATTTTGAAATATATTTTGTT
TATTTNTTTGTTTTTTTTTTGAGACAGGGTCTCGCTATGTAGTTCAGGCT
GGCCTTGAACTCACTATGTAGCCCAGGCTGGCCTCGAACTCGCGGCGATC
CTCCTGCCTCAGCCTCCCGAGTGCTGGGATTACAGGCGTGCGCCACCACG
CCCCTCCTTGAAATGTATTTTTAAAAAATGAAGCCGGGCGTGGTGGCGCA
CGCCTGTAATCCCAGCACTCGGGAGGCTGAGGCAGGAGGATCGCCGTGAG
TTCGAGGCCAGCCTGAGCTACATAGCGAGACCCTGTCTCAAAACAAAAAA
NAAA
>rnd-3_family-27#LINE/L1 ( Recon Family Size = 153, Final Multiple Alignment Size = 123 )
AAAACTGAAATCCTTCACACTAAAATCAGGAACAAGACAAGGATGTCCAC
TATCACCACTCCTGTTCAATATAGTTTTGGAAACATTAGCCACGGCAATT
AGACAAGAGAAAGAAATAAAAGGAATAAAGATAGGAAATGAAGAAGTCAA
ATTGTCATTATTTGCAGATGACATGATACTCTATATAGAAGACCCCAAGA
ACTCCACCAAAAGTCTTCTAGACTTAATAACCAAATTCAGTAAAGTAGCT
GGATACAAGGTCAACACACAAAAATCAATAGCTTTCCTCTACACGAATAA
CAGACTCACTGAGAGAGAAATAGGGCAAACAATTCCTTTCACAATAGCAT
CCAAAAAACTGAAATACCTAGGAATCAACCTAACGAAAGAAATCAAAGAC
CTCTNCTCTGAAAACTACAGCACTCTGAAAAGAGAGATCGAAGANGATAT
CAGAAAATGGAAAGACATCCCTTGCTCCTGGGTAGGAAGGATCAATATAG
TGAAAATGGCCATACTTCCAAAACTGCTATATAGATTCAATGCAATCCCA
ATCGAAATCCCAGCAGCATACTTCACGGACCTNGAGAAAACAATCCAAAA
ATTCATTTGGAACAAGAAGAGACCCAGAATAGCAAAAGCAATTCTAGGCA
ACAGAGACANGGCAGGGGGTATCACAATCCCCAACTTGAAACTATACTAC
AAAGCTACTGTGATAAAACAGCATGGTACTGGCAAAGAAACAGACCTGAG
GACCAGTGGAACAGATTAGAAGATGCAGAAACAACTCCAGACACACTCAG
CCACCTCATCTTCGACAAAGGAGCCAAACACCCTCACTGGAGGAAAGATA
GCCTCTTTAATAAATGGTGCTGGAAAAACTGGGTTTCAACTTGCCAAAGA
TTAAAACTAGACCTATATCTCTCACCATGCACTAAACTAAAATCGAAATG
GATTAAAGATCTAAATATTAAAACAGAAACACTGAACCNGCTGGAACAGA
GGTTAGGTAGAACTCTTGAAGACATTGGCGTAGGAAAAGACTTTATGAAC
AAAACCTCAGTTGCNCGTGAACTAGCACAAANAATCAACAAGTGGGATCT
CTTCTTATTAAAAAGCTTCTGCACAGCAAGAGAAACCACCAACAGCGTGA
AGAGACAACCCACAATGTGGGAAAAAATCTTCACCNGCTNTTCCTCAGAC
AAAGGTCTACTATCTNGAATNTATAAAGAACTTAAAAAAATCAGACCTCC
CAAATTTAAAGACCCAATCCAAAAATGGGCATCTGAAATGAACAGACATT
TCTCAGACAAAGAAGTAGAAATAGCAAATAAACACATGAAAAAATGTTCA
ACATCACTGGTCATTCGAGAGATGCAAATGAAAACAACGCTGAGATTCCA
CCTCACTCCAGAAAGAATGGCTGCTATCATGAAATCAACCAATAACAAAT
GCTGGCGGGGCTGTGGGGAAAGAGGAACCCTGCTCCACTGCTGGTGGGAG
TGTAGACTGGTGCAACCACTGTGGAAATCAGTATGGAGATACCTCAAAGA
ACTAGGACTGGAGGTCCCATTTGACCCAGCTATTCCCCTGCTGGGTATCT
TCCCCAAAGAATTAAAAGAATCATACCACAGTGATATATGTGCACCCATG
TTCATAGCAGCACAGTTTGTAATAGCTAAAACTTGGAAACAGCCCAAATG
CCCATCAACTGGAGACTGGATAAAGAAAATGTGGTTTTTTTATAAAATGG
AGTACTACTCAGCCATAAAGAATGAGAAACTAGAGACATTTATAGCTAAA
TGGATGCACATTGAGGCCATACTCTTAAGTGAAATAAATAGGACACACAT
GTGTAAATACCGAATAGTTTCTCTGGTGTGAGAAACTGAAAGTGTAAATA
AGGACTAAATGTATAATAGATAATGTGAAATAGGAAGAAAAGGGGCAAAG
GGGAAGGAAGTGGGAGGGGTAGGGGAAAGGAAAGAAGGGAANGGAATTAA
TATGAGAAAATGGAAAAATGGAAACAAAGTCTTTGTAAATAGGGAGGGGT
GGAGGGGTTGAAGGGAGGGCAGGGGAAGGGGGAAAAATAAGAACCAAGAT
ANATCATGTAAAGGTACAAATTCCCAATGATGAATGTCATTATATTGTAT
ACCTAAAATGTACCAATAATTAAAATGAATAATNGATAATGTAAAATAGG
AAGAAAAGGTCCAAAGGGGTAGGGGTAGTGGGAGGGGCAGGGGAAAGGAA
AGAAGGGAAAGGAAAAANATGAGAATGGAAAAAATGGAAATAAAGTCTTT
GTAAATAGGGAAGGGTGGAGGGGGTGAAGGGAGGGCTAGGAATGGGGAAA
AAATAAGAACCAAGATGCATTATGTANAGGTACAACTCCCAACGAGGAAT
GTAATCGTGTTGTATACCTAAAATGTACCAATAAAAGAATTTAAAAAAAA
AAAAAAAAAAGAAGAATAGNAAAAGCGATTACTAAACATCAGAGACAGGG
CAGGAGGTATCACAATCCCCAATGTGAAACTATACTGCAAAGCTACTGTG
ATAAAAACAGCATGGTACTGGCAAATGAACTGAACTGAGGGTCAGTGGAA
TAGATTAGAAGATCCACATACTTCTCCAGATGTACTACAGCCACCTTATC
TTTGACGAAGGAGCCANCGANNNNCATTGGAGGAAAGACAGCCTNTTTAA
CAAATGGTGCTGGAAAAATTGGATNTNCACCTGCCGAATATTCGAACCAG
GCCCTTTATCTCACCGTGCACAAAAANNAGTTCAAAGCGAANNAAAGACC
TAAGTATGAAANCTAAAACANTAAAGCTGCTAGGAANAACATAGAGANAG
AACTCTTNAAGACGTNGGCGCAGGNAAAGACTTTATGAACAAAACCCCAN
TAGCACAGGAAATAGCANNAAGAATCAACAANTGGGATCNCATCTNATTA
AAAAGCTTCTGNACAGCAAGAGAAACCACCAACAGAGTGAAGAGACGACC
TACAGAATGGGAAAAAATTTTTGCCAGCTACTCCTCAGACAAAGGACTAA
TATCCAGAATATATAAAGAACTCAAAAAATTAAACGCACNAAATTCAAAG
ACCCAATCNAAAAATGGGCATCTGAAATGAATAGACACTTCTCAGANGAA
GAAATACAAATGGCCAATAAATACGTGAAAAAAATGTTCAACGTCNCTGG
CCGTTCGAGAAACGCAAATCAAAACAACGCTGANATTCCACCTCACCCCA
GAAAGAATGGCTATCATCAAGAAATCAANCAATAACAAATGCTGGCGAGG
CTGTGGGGAAAAAGGAACCCTTCTCTACTGTTGGTGGGAATGTAGACTGG
TGCAACCACTATGGAAATCAGTATGGAGGTTCCTCAAAAAACTAAGANTA
GAAATNCCATTTGACCCAGCTATTCCCCTTCTAGGTATCTNCCCCAAAGA
ATTAAAAAATCATATTACAGCGATACATGCGCACCCACGTTTATNGCAGC
ACAATTCACAATAGCTAAANCTTGGAAGCAGCCCANGTGCCCATCAACAG
ATGANTGGATAAAGAAAATGTGGTATATATATACAATGGAATACTACTCA
GCCATAAAGAAGGANAAACTTGAGTCATTTGTAGGAAAATGGACGCACCT
TGAGACCATAATGTTAAGTGAAATAAGTCAGACGCANAAGCTTAAATATC
GCATGGTTTCTCTTATATGAGAAACCCAAAGATAAACAAAGAGCAAAATG
AAAGATAGANGATATGAAACAGGGAGANAGATCCAAAGGGGAAGGGGCGA
GAGGGGAGGGGGACGGGAAGGAGGGAAAGGAAAAGGTATGAGAAAAGAAA
AAAAATGGAAATGGANTTTGNAAATAGGGAAGGGTGGAGGGGNGAAGGGA
GGGAAGGGAAGGGGAAAAAAAAAGAATCAAGATGTGTTATGTACATGTAC
CNACTCCCCANGATGAATGTAACTGCATTGTATACCTAAAATGTACTAAT
AAAAAAATTTCATTGAAGAGTTTAAACAGTAGTGGCAGTAGTTCCTCTCT
AAATGTCTTGTAGAATTCAGCAGTGAAGCCATCAGGACCTGGGCTTTTCT
TAGTTGGTAAGTTTTTAATTACGTTTTCAATTTCATTGATTGATATTGGG
TTGTTTAGAATTTTTAGGTCTTCTTCGTTCAACTTTGGTAATTCGTACGT
ATCTAGGAATCTGTCCATTTCTTCTGTGTTTTCCATCTTATTGGCGTATA
GGTTCTCGAAGTAGGTATTGATGATCCTCTGGATTTCTGCTGGGTCTGTT
GTAATTTCACCCTTTTCATTCCTAATTGCATGGATTTGGGCCTTTTCTTT
CCTTTTTCTGATAAGGTTGGCTAAGGGTTTGTCAATTTTGTTTATTCTTT
CGAAGAACCAACTCTTGGCTTCATTGATTTTTTTGTATCGTTCTCTTAGT
CTCCATTGCATTGATTTCTGCTCTGATCTTTATAATTTCCTCCCTTGTAT
GAGCTTTGGGTTTGTCCTGCTCTTCTTTTTCTAGAAGCTTGAGGTTCAGC
ATCAGGTTGTTTAATTGGGCTCGCTCTGTTTTCCTAATATGNGTATTCAC
TGCTATGAATTTCCCTCGTAAGACTGCTTTCATTGTGTCCCATAGATTCC
GATATGTTGTACTGTCATTGTCATTTAATTGTAGGAACTGTCTGATTTCT
TCTTTAATTTCCTCTGTGACCCATTGGTTATTCAGAAGTGTGTTGTTCAA
TTTCCATGTGTTTATGAAATTCTTGCGGTTTCTTTTGCTATTGATCTCCA
ATTTCATCGCACTATGGTCTGATAATATACAGGATAACTTCAATTCCTTT
GCACTTACTTAAACATGTTCTATGAGCGAGTATGTGGTCTATTTTGGAGA
ACGACCCGTGTGCAGCTGAAAAGAATGTGTATTCTGATTTTGTGGGGTGG
AACACTCTGTAAACATCTGTTAAGTTCATTTGTTCAAGAGTTTGATTGAG
TTCTAGTATTTCGTTGCTTATTTTTTGTCTAGTTGATCTATCTATTTGTG
ACAGTGGGGTATTGAGGTCCCCCACTACNATTGTATTAGTGCTTATNTGA
TTTTTCATGTCCGTTAGTATTTGTTTTATATAGTTGGGCGCACTAGTGTT
TGGTGCATATATATTTATGATTGTCATCTCTTCCTCTTGGATTGTTCCCT
TTACAAGGATGTAGTGTCCTTCTTTGTCTCTCTTAATCAGTGTTGGTTTG
AAATCCACTTGATCTGCAAAGAGGATAGCTACTCCTGCTTTTTTTCGGGT
TCCTGTCGCATGGAGTATTGTTTTCCACCCTTTAACTTTCAGTCTATGAG
TTTCTTTTTGAATTAAGTGTGTTTCTTGTATGCAGCATATTGTTGGATCT
TGCTTCTTGACCCATTCTGCCAGTCTGTTTCTTTTGATTGGTGAATTGAG
ACCATTAACATTGATGGTTATATAACTGATACGTATTGACTTATCCTTGT
CATGACTTTTTCTTTTTGTTGGATTCTCCCCCTTTNCTTTAATTTCTTGT
CGTGCCTGATGGATTCATTCTGCTGGGCTTCCTGGGGTTGTGATCCTCAT
TGTCTTTTCCTAGGATATTGTCTAAAATTTTTTGGAGTGCTGGTTTGGTA
TTCATGAAGTTCCTAAGGTGCTCTTTGTCATGAAAGTATCTTATTTCTCC
ATCAATTTTGAAAGATAGTTTTGCAGGGTACATCAGTCTGGGTTGGAGGC
TGTTTTCCTTTAGGGCTTGAAATACGTCACTCCAAGCTCTTCTTGCCTTG
AGGGTTTGCGTTGAGAAGTCTGCTGTGATTCTGATGGGCTTTCCTTTGTA
TGTGATTTGTTTCTTTTCTCTAACTGCTTGTAGAATTTTGTTCTTCTGTT
GGGTTTCTGGAATCTTAACTATTATATGCCTATGTGTAGATTTTTTTTGA
TCANGGCTAGTTGGAGTCCTATATGCCTCACTTATCTGTATGTCAAGTTC
TTTTCCCCTGCTTGGGAAGTTTTCTGCCATCACTTCTGTGAACAGTTTTT
TTGTCATCTGCACTCTCTCCTGTTTCTTCNTTGACTCCCATCTAGCAGCT
GCTGGATTGATTTCTCGTGGTCCCTTACTATTTTNAAGAAATTTTTCTTT
TCCTGGTCACTAATTGCAATCTTATCTTCTATATCTGAAATTCTGTCCTC
ACATTGGCTCATTCTGCTGCGTAGACTTTCAATGGAGTTTTAATCTCCTG
GAAATCTGTTTGCATCTGTTTTATGGATTCCATTTGTTTCCTATGTTGGG
ATTCCATCATGTTCCTNAGCTCCTCTATTTTTTTATCTGTGTCCTCTCTA
GATTTATTAATCATGTCTTGCACTATGGGCACAATCTCTGCTGTTATCTG
AGAAATTATTTCTGATTTCATTTTTTCCAGATCCTCTTTCGTTGCCAGTT
CAGGGAGTCCAGGTGGTTGAGTATCAGATTGTTCCATCTCGTTTCCCTTT
GGGGTTGCTTTAGGTGATCTGGAAGTCTGGTTTTGAGACTTGTTTACATG
TCTTCTCATTTCGANGGGGGTGGGGGGGTTGCTGCTGGCACCCGCGCGGC
TCACCTCCTCTGCGCTGGGAGTGGGCTGCCCGCTCCTAGCGGCCGGGAGC
AGTGGGACGGCGGCCCGGAAGGCCCCTTCCTCTGGNCCGGGAGCAGTGGG
AGGGTGGCTCCACCACACTGG
>rnd-3_family-11#LTR/ERVL-MaLR ( Recon Family Size = 76, Final Multiple Alignment Size = 66 )
GATCTTGAATGTCCCCAAAGGCCCATGTGTTAAAGGCTTGGTCCCCAGGA
TGGCGCTATTGGGAGGTGGTGGAACCTTTAGGAGGTGGGGCCTAGTGGGA
GGTCTTTAGGTCACTGGGGGCGTGCCCTCGAAGGGGATCGTGGGACCCCG
GTCTCCTCCTCTCTCTCTTTGCTTCCCGGCCATGAGGTGAGCGGTTTCGC
TCCGCCACGCGCTCCCGCCGTGATGTGCTGCCTCGCCACAGGCCAAAAGG
GGGCCAACCATAATGGACTGAAACCTCCGAAACCGTGAGCCAAAATAAAC
CTTTCCTCTTTATAAGTTGATTATCTCAGGTATTTTGTCACAGCGATAGA
AAGCTGACTAA
>rnd-3_family-105#LINE/L1 ( Recon Family Size = 71, Final Multiple Alignment Size = 56 )
CGCCCAGAGGAAGGGGCTTCCGGGCCACCATCCCTCCCGCCGCTCCCGGC
CCAGAGGAAGGGGCTTCCGGGCCGCCATCCNTCCCGCTGCTCCCGGCCCA
GAGGAAGGGGCTTCCGAGCCACCATCCCGCTGCTCCCGGCCCAGAGGAAG
GGGCTTCCGGGCCACCATCCCTNCCGCTGCTCCCGGCCCCGGTCCCACCG
CTCCCAGCNCAGAGGAGGTCCGTGGGCGCCAGCGGCCACCCCCACCCCCC
CAGTCGAAATGAGAAAACACGTAAACAAGCCTCAAAACCAGACTTCCAGA
TCACCTACAGCAACCCCAAAGGGAAACGAGATGGAACACTCTGATACTCA
ACCACCTGGACCCACTGAACTGGCAACAAAAGGGGATCTGGAAAAAATGA
AATCAGAAATAATTTCTCAGATAACAGNAGAGATTGTGCCCNTAGTGCAA
GACATGATTAATAAATCTAGAGAGGAGCTNAGGAACATGATGGAATCCCA
ACATAGGAAACAAATGGAATCCATAAAACAGATGCAAATAGATTTCCAGG
ACATGAAAAACTCCATTGAAAGTCTACACAGCAGAATGAGCCAATGTGAG
GACAGAATTTCAGATATAGAAGATAAGATTGCAATTAGTGACCAGGAAAA
GAAAAATTGCTTCAAAATTGTAAGGGAACATGAGAAATCAATCCAGCAGC
TGCTAGATGATGCAAAGAAGAATAACATAAGACTGATTGGGCTCAATGAA
GAAACAGGAGAGAGTGCAGATGACATAAAAAATCTNTTCACAGAAGTAAT
GGCAGAAAACTTCCCAAGCAGGGGAAAAGAGCTTGACATACAGATAAGTG
AGGCATATAGGACTCCAANTAGCCTTGATCAAAAAAAATCTACACATAGG
CATATAATTGTTAAGATTCCAGAAACCCAACAGAAGAACAAAGTTCTACA
AGCAGTCAGAGAAAAGAAACAAATCACATACAAAGGAAAGCCCATCAGAA
TCACAGCAGACTTCTCAACGCAAACCNTCAAGGCAAGAAGAGCTTGGAGT
GACGTATTCCAAGCCCTAAAGGAAAACAGCCTCCAACCCAGATTGATGTA
CCCTGCAAAACTATCTTTCAAAATGGATGGAGAAATAAGATACTTTCATG
ACAAAGAGCACCTTAGGAACTTCGTGAATACCAAACCAGCACTCCAAAGA
ATTTTACACAATATCCTAGGAACAGACATTGAGGATCACAACCCCAGGAA
GCAAAGCAGAATGAACCCATCTGGCATGACAAGAAATTAAATGTAAAGGG
GGAGAACCCAACAAAAAGAAAAAGTCATGGCAATGACAAGTCAATACGTT
TCAGTTATAACCATCAATGTTAATGGTCTCAATTCACCAATCAAAAGAAA
TAGACTGGCAGAATGGGTCAAGAAGCAAGATCCAACAATATGCTGCATAC
AAGAAACACACTTAATTCAAAAGGAAACTCATAGACTGAAAGTTAAAGGG
TGGAAAACAATACTCCATGTGACAGGAACCCGAAAAAAAGCAGGAGTAGC
TATCCTCTTTGCAGATCAAGTGGATTTCAAACCAACACTGATTAAGAGAG
ACGAAGAAGGACACTACATCCTTGTAAAGGGAANAATCCAAGAGGAAGAG
ATGACAATCATAAATATCTATGCACCAAACACTAGTGCGCCCAACTATAT
AAAACAAATACTAACGGACATGAAAAGTCATATANGCACTAATACAATAG
TAGTGGGGGACCTCAATACCCCACTGTCACAAATAGATAGATCAACNAGA
CNAAAAATAAGTAACGAAATACTAGAACTCAATCGAACTCTTGAACAAAT
GAACTTAACAGATGTTTACAGAGTGTTCCACCCCACAAAATCAGAATACA
CATTCTTTTCAGCTGCACACGGGTCGTTCTCCAAAATAGACCACATACTC
GCNCATAGAACATGTTTAAGTAAGTGCAAAGGAATTGAAGTTATCCCCTG
TATATTATCAGACCATAGTGCGATGAAATTGGAGATCNATAGCAAAAGAA
ACTCAAAAAATTTCATAAACACATGGAAATTGAACAACACACTTCTGAAT
AACCAATGGGTCACAGAGGAAATTAAAGAAGAAATCAGACAGTTCCTTCA
ATTAAATGACAATGACAATACAACATATCGGAATCTATGGGACACAATGA
AAGCAGTCTTACGAGGGAAATTCATAGCAGTGAATACTCATATTAGGAAA
ACAGAGCGAGCCCAATTAAACAACCTGATGCTGAACCTCAAGCTTCTAGA
AAGAGAAGAGCAGGACAANCCCAAAGCTCATACAAGGGAGGAAATTATAA
AGATCAGAGNAGAAATCAATGCAATGGAGACTAAGAGAACGATACAAAAA
ATCAATGAAGCCAAGAGTTGGTTCTTCGAAAGAATCAACAAAATTGACAA
ACCCTTAGCCAACCTTGTCAGAAAAAGGAAAGAAAAGGCCCAAATCCATG
CAATTAGGAATGAAAAGGGTGAAATTACAACAGACCCAGCAGAAATCCAG
AGGATCATCAATACCTACTTCNAGAACCTATATGCCAATAAGATGGAAAA
CACAGAAGAAATGGACAGATTCCTAGATACGTATGAATTACCAAAGTTGA
ACGAAGAAGACCTAAAAATTCTAAACAACCCAATATCAATCAATGAAATT
GAAAACGTAATTAAAAACTTACCAACTAAGAAAAGCCCGGGTCCTGATGG
CTTCACCGCTGAATTCTACAAGACATTTAGAGAGGAACTGCTGCCACTAC
TGTTTAAACTCTTCAATGAAATTGAAAGGGAAGCAATACTCCCAAATTCA
TTCCTGGAAGCAAGCATCACCTTGATCCCCAAAGCAGAGAAAGACCCAAC
CGAAAAAGAGAACTATAGGCCAATCTCACTAATGAACATAGATGCAAAAA
TCCTTAATAAGATACTGGCAAACAGAATGCAGAAGATCATCAAGAAGATC
ATACACCCTGATCAAGTGGGATTCATCCCAGGGATGCAGGGATGGTTCAA
CATATGCAAATCAATCAATGTAATACACTATATCAATAGAGCCAAGGACA
AAAACCATATGATTATCTCCATAGATGCAGAAAAAGCATTTGACAAAATC
CAACATGCATTTATGATAAAAACCCTACAAAAAATTGGAATAGATGGTCT
CTGCCTCAAACTGATAGAAGCCATCTATGAAAAACCAACAGCCAATATCA
TACTAAATGGTCAAAAACTGAAATCCTTCACACTAAAATCAGGAACAAGA
CAAGGATGTCCACTATCACCACTCCTGTTCAATATAGTTCTGGAAACATT
AGCCACGGCAATTAGACAAGAGAAAGAAATAAAAGGAATAAAGATAGGTA
ATGAAGAAGTCAAATTGTCATTATTTGCAGATGACATGATACTCTATATA
GAAGACCCCAAGAACTCCACCAAAAGTCTTCTAGACTTAATAACCAAATT
CAGTAAAGTAGCTGGATACAAGGTCAACACACAAAAATCAATAGCCTTCC
TCTACACGAACAACAGACTCACTGAGAGAGAAATAGGGCAAATAATTCCT
TTCACAATAGCATCCAAAAAACTGAAATACCTAGGAATCACCTAACGAAA
GAAATCAAAGACCTCTTCTGAAAACTATGGCACTCTGAAAANAGAGATTG
AAGATGATATCAGAAAATGGAAAGACATCCCCTGCTCCTGGGTAGGAAGG
ATCAATATAGTGAAAATGGCCATACTTCCAAAACTGCTATATAGATTCAA
TGCAATTCCAATTGAGATCCCAGCAGCATACTTCATGGACCTTGAGAAAA
CAATCCAAAAATTCATTTGGAACAAGAAGAGACCCAGAATAGCAAAAGCA
ATTCTAGGTAACAGAGACATGGCAGGGGNTATCACAATCCCCAACCTGCA
ACTTACTACAAAGCTACTGTGATAAAAACAGCATGGTACTGGCAAAGAAA
CAGACCTGAGGACCAGTGGAACAGATTAGAAGATGCAGAAACAACTCCAG
ACACACTCAGCCATCTCATCTTCGACAAAGGAGCCAAACACCCTCACTGG
AGGAAAGATAGCCTCTTTAATAAATGGTGCTGGAAAAATTGGGCTTCAAC
TTGCCAAAGATTAAAACTAGACCTATATCTCTCACCATGCACTAAACTAA
AATCGAAATGGATTAAAGATCTAAATATTAAAATAGAAACTCTGAACCNG
TTGGAACAGAGGTTAGGTAGAACCCTTGAAGACATCGGTGTAGGAAAAGA
TTTTATGAACAAAACCTCAGTTGCCCGTGAACTAGCACAAACAATCAACA
AGTGGGATCTCTTCTTATTAAAAAGCTTCTGCACAGCAAGAGAAACCACC
AGCAGTGTGAAGAGACAACCCACAATGTGGGAAAAAATCTTCACCTGCTC
TTCCTCAGACAAAGGTCTACTATCTCGAATCTATAAAGAACTTAAAAAGA
TCAGACCTCCCAAATTTAAAGACCCAATCCAAAAATGGGCATCTGAAATG
AACAGACATTTCTCAGACAAAGAAGTAGAAATAGCAAATAAATACATGAA
AAAATGTTCAACATCACTGGTCATTCGAGAGATGCAGATGAAAACAACGC
TGAGATTCCACCTCACTCCAGAAAGAATGGCTGCTATCANGAAATCAACC
AATAACAAATGCTGGCGGGCTGTGGGGAAGAGGAACCCTNCTCCACTGCT
GGTGGGAGTGTAGACTGGTGCAACCACTGTGGAAATCAGTATGGAGATAC
CTCAAAGAACTAGGACTGGAAGTCCCATTTGACCCAGCTATTCCCCTGCT
GGGTATCTTCCCCAAAGAATTAAAAGAATCATACCACAGCGATATATGCG
CACCCATGTTCATAGCAGCACAGTTTGTAATAGCTAAAACTTGGAAACAG
CCCAAATGCCCATCAACTGGAGACTGGATAAAGAAAATGTGGTTTTTTTA
ATAAAATGGAGTACTACTCAGCCATAAAGAATGAGAAACTAGAGACATTT
ATAGCTAAATGGATGCACATTGAGGCGATACTCTTAAGTGAAATAAATAG
GACACACATGTGTAAATACCGAATAGTTTCTCTGGTGTGAGAAACTGAAA
GTGTAAATAAGGACTAAAATGTATAATAGATAATGTGAAATAGGAAGAAA
AGGTCCAAAGGGGAAGGAAGTGGGAGGGGTAGGGGAAAGGAAAGAAGGGA
ANGGAANAATATGAGAAAAGAAAAAATGGAAACAAAGTCTTTGTAAATAG
GGAGGGGTGGAGGGGTTGAAGGGAGGGCAGGGGAATGGGGAAAAATAAGA
ACCAAGATANATCATGTAAAGGTACAAATTCCCAATGATGAATGTNATCA
TATTGTATACCTAAAATGTACCAATAATTAAAATGAATAATAGATAATGT
GAAATAGGAAGAAAAGGTCCAAAGGGGTAGGGGNAGTGGGAGGGAGGGAA
AGGAAAAAATGATGAGAAAAGGAAAAAAATGGAAATGAAGTCTTTGTAAA
ATGGGGAAGGGTGGAGGGGGTGAAGGGAGCGCAGGGAATGGGGAAAAAAT
AAGAACCAAGATGCATCATGTACAGGTACAAGCTCCCAATGAGAAATGTA
AACGTGTTGTATACCTAAAATGTACCAATAAAAGAATTTAANAAAAAAAA
CTTTTGAGAGAAACCTTCTGGTTTTTGAAAGAGACCTTGAAAATGGGCAG
CTGGAATATTTTCCAAATCTAAAATTGCATTTGCAAAA
>rnd-3_family-272#DNA/TcMar-Mariner ( Recon Family Size = 68, Final Multiple Alignment Size = 55 )
CTGATGGGGCNGTCTTATTGAAGGACTGTTAGATCTAGACTTTGAGAACG
GTTGGGCAGTAAGGTCTGTATATGTACAGGNGTGATCAAAATATACGGTG
AATGTTTAAATTTTTAAAAAATTTATTACAGTAAAAGACACATTGCCATT
AATCCCCCTCAAAATACTCCCCCTCACTTCGAACACACTTATCCCATCGT
TCTTGCCACTTTCTGAAGCAGTTCTGGAAGTCCTCTTTCGTGAGTGTCTT
TACGAGGTGTGATCAAAAATACGGTGAATGCTGCTGCCGAGTGCCATCCA
ACGGAAAGGCAGGCTCGTAAAAACATTACGGTGTGTCCTCATCCACCTTA
TTCACCGGATCTGGCACCGTGCGACTTCTGGCTCTTCCCCAAAGTCAAAA
TGACCATGAAAGGTAAATGATTTTGAATCGATTCAGGACATCGAGGCAGC
CACGACAGCGCAACTAAAGACACTCACGAAAGAGGACTTCCAGAACTGCT
TCAGAAAGTGGCAAGAACGATGGGATAAGTGTGTTCGAAGCGAGGGGGAG
TATTTTGAGGGGATTAATGGCAATGTCTTTTACTGTAATAATTTTTTNAA
ATTTAAACATTCACCGTATTTTTGATCACACCTCATATATTTTGGTTATT
GTTGCCAAGTCCTATTGTGGTAAAACATATAAAATTTGCAATGCTTACCA
TT
>rnd-3_family-31#LINE/L1 ( Recon Family Size = 63, Final Multiple Alignment Size = 52 )
GCAAACTAATGCAGAAAATTTACCATNANACCCAGCAATTCCACTCCTAG
GTATATANCCAAGAGAAATGAAAACACGTGNCCAGATATGAACCTGTACA
CGAATGTTCATAGCAGCATTATTCACAATAGCCAAANATGGAAACAACCC
AATGTCCATCAGATGACGAATGGATAAACAATGTGGTATATCCATACAGT
GGAATATTATTCAGCCATATAAAAGGAACGAAGTACTGATACATGCTACA
ACATGGATGAACCTCGAAAACATCATGCTAAGGAATACAGAAGAAGCCAC
ATATTGTATGATTCCATTTATATGAAATGTCCAGAATAGGCAAATCCGTA
GAGACAGAAAGTAGATTAGTGGTTGCCGAGGGCTGAGGTGGGAGAGGAAA
TAGAGAGTGACTGNTATGGGTACGAGGTTTCTTTTTGGGGTGATGAAAAT
GTTCTAATAGTGGTGATGGTTGCACAACTNTGAATATACTAAAACCACTG
AATTGTACACTTTAAATGGGTAAATTTTATGGTATGTGAATTATATCTCA
NTAAAGCTATTTAAAAGTACCCATGGGCCGGGGATTTAGCTCAGCGGTTC
TGCCGCCTGCTNCGCAAGCGCAAGGACCCGAGTTCGATCCCCAGTACCAA
AAAAAAAATTACACAAGACTCCAAACATAAATAGTCATGGCTACCTTAGA
AGCAGGGATTGCCTTTAAAAGGCAGAATATGCTGAATCCTACTTGTGAAG
ATGGGC
>rnd-3_family-86#SINE/MIR ( Recon Family Size = 54, Final Multiple Alignment Size = 48 )
AACAGCTTTGCAGCTGCTAGTAAGACTCAGCAACTTGGTTGATTAAAAGC
GCGGATTCTAGAGCCAGACCGCCTGGGTTCGAATCCCAGCTCTGCCACTT
CTGCTGTGTGACCTTGGGCAAGTTACTTACCTTTCAGTTTCCTCATCTGT
AAAATGGGATGATAATAGTATCCGCCTCATAGGATTGTTGTGAGGATTAA
ATGAGTGCTTA
>rnd-3_family-578#DNA/TcMar-Tigger ( Recon Family Size = 50, Final Multiple Alignment Size = 47 )
CAGTAGTACCTCGGTTCACGAACGCTTCTGTTTGCGAACAATTTGGTTCG
CAAACAGAAGCGTTCGGCAAAATTTTGCTTCCGTTCGCAAACTCCGCATC
GGGTGACAAACACGACCGCGGCCATCTTCCCCACACGAACACAAATGTTT
TCCAGAATCGTGGAACGAATTAAGTTCGTGAACCGAGGTACCACTGT
>rnd-3_family-538#LTR/ERV1 ( Recon Family Size = 50, Final Multiple Alignment Size = 46 )
ATTGTAGATAGGTAAGTTAATTAGATATCTTGTAGGCAGTTAGACAGGGC
CTTAAGGNGCCAGCCGGAGGACAATCAAGGAGCCAACATGGAGGACAGTC
GAGGCACATTCACTGAAGGCCAGCATTATAAAAGAAGAGAAACTACCACA
CCCNCGTAGGATGAATAGCAGTGATTGATATTCTAAATAGGTATCAATCA
CCCGGGTGGGTGACCAAGGTCTNNACCCAGCCTCTCCCGGAAATATCCCT
GACCCTTCTTACGAAAATCCNTGTACGCTTGCTACGTGACTTGCTTCCCC
ATTGGACCCCCATTTAATCAATATTACCTAGGCGACTGTACTTGTAATCT
TATTGGTTGGTCATGGTTTTGCCCACCTCGTGCCCACCTCGTGANTTTCC
ATTGGGTCTTATAGTTTTGTCCCACTTTGTACCCGCCTCTCTTTGAAAAG
TGGGGTGGGCGGGCAACCCACTTTCCGGTCCCCCTTCTGTCTCTCTTAGG
CAGGAGCTNTCTTTCTCCCAATAAATTTTTCCTACTCTTAACCTCCGTTG
TTCCTAGAATTCATTCTTCGATTTTAGAGAACACGAACTCGCGTTTCNGA
CATCTAGCAGGTTTGGGAGTTACATCTNTTCCCCCTATATCA
>rnd-3_family-347#LINE/L1 ( Recon Family Size = 45, Final Multiple Alignment Size = 45 )
TTAGAAAAATGATGTATAGTTTTTATATTAGAACTTCTGGTTTAAAATAT
CATCTTGTTAACAAATATTTATTCAACTTTTCTATACATTTTGTTAAAAT
ANCTATGANGGCCGACCCGCGCTCCGCCCGCTTGCGACCAGGAGGCCAGG
GTGAGGCGGAGCCCCCCCTGTCCGCGCTCCGCCCACCGCGGCGAGCTTGG
CCCTGCGGGGCCCAGACCACACCACACCGCGCCACCCGCCTCTGGCCTCC
TGGCTGTGCTGCTACCTGGTTCCACACTACAGAGGCACAGGGGGNCATAA
AGGCCATTGTCCTGAGCTCCACAAGATAGAGCAGAAGTGAGCAACAGAGA
GAGGGCCTCTCTNAGGCTCCCCGATGAAAACTGAAGCCCACCGGAAAAGT
GAAGAGAATCTCTGCAATAAAGGCACACCAGACCACCGTACTTGGTAAGT
TGGAGGGATCATCACCTCCCATCGGAACCTGGACTATCTTCAGGGGAAGG
GCAGCTGGAACCTGCAGTAGAACCTTGCAGAGTTCAACCCTGCAGGAGGA
CAGGGAGCTCAACTTGGGACTCGCAGCCAGAAATCNGCCTGAATCTCACG
GGTCTGCNACTGGCTTGCTGAGACTCATTGACTTGTATCTGCACACTGCT
GCCCACGTTGTCTACTGTGACAGCAGAGACATACCCTGAAGGAGGCCCTT
CATTTTTATTTTTTGTTATTTTCAAAATATTTTTTCTTTTATTTTTAATT
TTTATTTTTTTCTACTCTTTTCAAATTTTTTTCTNTTCTTTTTTTTCTTT
CTTTTCTCTTTTCTTTTTCTCNCTCATTCTTTTGCTGTCCCACATTGTTC
TTCATCTCCCTTTTTGTTCCTGTTCTGGACCTAATTCGGATTTCTTCTTT
ATTTTTCTTTTCTTCTCTTTTTCCTTCTCTTGATTGTCATTGGTTTTAAN
GAAGTAAATACATTAGCCTCCCTNTTGCTGTTAGGTTGTTCTGTTCTCGT
CTTTGTTCTTTCNTTCTGCCTTTTCCTCTTGTCTTCANCAGTTTCCTAGA
GTTTGCGTGATCTTCTGTGTCCTCCGGCCTCGCTNCTAACCTTTCCCTNT
CCTTCTACCTATCTATCCCTCCCTCCCCAACTCCTTCTAACTCCCCATCC
TGAAGGGTAAAGTCGCTATATTGAAGAGTTTATTCACTATAAACATATGT
TGGGTTGGTCCTCGATTTTGATNTAATTCACACAGTTAAAGGTGATAGAT
TAATAACTACCACAAATTGTCATTTTCTAAGCTGTGCTTGATGCTATGGT
GTTGCTGATTGTATCACTTGGGCTAAGGTGTTGTGATTGATCTAATCAGT
TGTCCTTCCTGGTATAACGAAAATGAGATAGCCTCAGAGTCATTAGAGAC
TCAAAACCTAAAGGCCAGCTATATCTGGAAGACACCTCTGAGAAGCAATC
ATTCCATAAGGGTTCTAAATACAAGCAACAAAGATACCTACAATAAGCAA
TTTCGAAGTATCAACCCAGGAATTAAACCAAGGACAGTACCAAAAACA
>rnd-3_family-457#LTR/ERVL-MaLR ( Recon Family Size = 52, Final Multiple Alignment Size = 43 )
GCTTGTGTCTAGATGTCCCCCCAAAGCCTCATGCGGTCATAGGTGGGGCT
TTTCAGAGGTGGCTGGATCTAGAGTGTGTGATGCTGGGATTAAGGGTGTG
TGATTACTAAATTAGTNCACTGATTGGTTTGGCATAGTTCTGGGTAGGAT
NAAGGGTCCCACCCTGGGTGTGAGTGCTACCCGCCCTAAGGCGGTAGCCT
GGATAAGATANAAGGGGCAGAAAGAGGGCTGCTGGTCTCATTGTCGCTTG
TTGCTTGCTCCTTGCTGCTTCTGCTTTCTGCCCGCCATGAACTGTTTCTC
CTCTGCGATGCCCCTCTGCCATGCCACCCTCCTTGGAGCCAGCCGACTAT
GGACTGAAACCTCTACAAACTGTGAGCCAAATAAACCTTTCCTCCTTTAA
CTTTGGGTGTCGGGTATTTTGTCTCAGCGACGAGAAAAGTAACTAAGACA
AATACTAGAAAGGTATTTTCTCTAGGGAATATTTTGCAAACTATCTTCCC
TTCATAATTTTTAAAGAAAATTTTCAGAATTAAATCATATTTTGTAATTT
CCTCATTTAAAATATTT
>rnd-3_family-378#SINE/Alu ( Recon Family Size = 41, Final Multiple Alignment Size = 34 )
TAAATTTAAAACATTTTTTGAAAAGATGCATGANTTGAANGAGCCTTAGA
GAATTTTCTTTTAAGCGGCGCTGGGGATTGAANNCAGGGCCTTTTTGCCC
TTCCTTTCTTCTTTTTCCCTTGCTTTCTTTTTTTTTTTTTGAGACAGGGT
CTCACTATGTAGTCCAGGCTGCCTTGAACTCACTATGTAGCCCAGGCTGG
CCTCGAACTTGCGATCCTCCTGCCTCAGCCTCCCAAGTGCTGGGATTACA
GGCGTGTGCCACCATGCCTGGCTTAAAACGCGCTTTAGTTCAAATCTGNC
ATTAAACCAGGAGANAGNNAAACAATAAGCAGAGGATGAAAGCAAGGAAA
TCATTACNGCTGTGGTGCTGACATGCATCAGNCAAAGAGCCACCTCNAGC
NAGCTACATGGGGANTGAATTCAGGACTNTCACTGAGCTACATCCCCAGC
TCAGGAAGGAAAAATGTAAATCAGGAAGAAAAGACAAACAAAAAAAAGAT
CAGCAGTGACAGAAGAAAAGTTTCAATTTGATGATAAANAANACTACTTT
AGCCGGGCGTGGTGGCGCACGCCTGTAATCCCAGCACTCTGGGAGGCTGA
GGCAGGAGGATCGCAAGTTTGAGCCCAGCTGGGCAACTCTGACTTAGCGA
GACCCTGTCTCAAAATAAAAAGTAAAAATAAAGAGCTGGGGATGTAGCTC
AGTGCAAAGGCCCTGGGTTCAATCCCCAGTACTGCAAAACGAAAATTTTA
AATCCCAAT
>rnd-3_family-606#LTR/ERVL-MaLR ( Recon Family Size = 30, Final Multiple Alignment Size = 27 )
TTATGGCTTGTGTCTAGATGTCCCCCAAAGCCTCATGCAGTCATAGGTGG
GGCTTTTTCAGAGGTGGCTGGATCTAGAGTGTGTGATGGATTCATGGTGC
GATGCTGGGATTAAGGGCGCTAGGATTAAGGGTGGTGATTGCTAAATCAT
CCACTGATGGTTTGGCACCGCCCTAATCCGTAGCCTGGATAGGATATAAG
GGGCAGAAAGACGCTTGTTAAGTCCCTTGTTGCTTTGCTGCCTTCTGCTC
GCCATGAACTGTTTCTCCTCTGCGATGCCCCTCTGCCATGCCACTCTGCC
TTGGAGCCAGCCGATTATGGACTGAAANCTCTATAAACCGTGAGCTAAAT
AAACCTTTCCTCCTTTAANTTTGGGTGTCGGGTATTTTGTCTCAGCAACG
AGAAAAGTAACTAAGACA
>rnd-3_family-102#DNA/TcMar-Tigger ( Recon Family Size = 28, Final Multiple Alignment Size = 26 )
ATTATTTCCTCCTTATCCACATAATACATATAATACAGTCGGCCCTCCGT
ATCCGCGGGTTCCGCATCCGCGGATTCAACCAACTGCGGATCGAAAATAT
TCGAAAAAAATTGCATCTGTACTGAACATGTACAGACTTTTTCTTGTCAT
TATTCCCTAAACAATACAGTATAACAACTATTTACATAGCATTTACATTG
TATTAGGTATTATAAGTAATCTAGAGATGATTTAAAGTATACGGGAGGAT
GTGCGTAGGTTATATGCAAATACTACGCCATTTTATATAAGGGACTTGAG
CATCTGCGGATTTTGGTATCCGCAGGGGGTCCTGGAACCAACCCCCATGG
ATACCGAGGGACGACTGT
>rnd-3_family-94#LTR/ERVL-MaLR ( Recon Family Size = 35, Final Multiple Alignment Size = 26 )
TGTGACTTTATTTGGAAATAGGTCTTTGCATGTAATTAATTAAGATGAGG
TCACTAGGGTGGGCCCTAATNCAATTGACCGGTGTCCTTATAAAAAAGGG
AAAGTCGGACACAGACACACGGGGAGAACGCCGAATAAAGACGAAGGCAG
AGATCGGAGCGATGCTTCAAGAACCAAGGGACGCCAGACTGCCAGCANCC
GCCAGGAGCTGGAAAGGACANGGAACAGATTCTTCCTCGCGGTCCTCAGA
AGGAACCAACCCTGCCCACGCTTGATTTCGGACTTCTAGCCTCCGAAACT
GAGAGAATAAATTTCTGTTTAAGC
>rnd-3_family-302#LTR/ERVL ( Recon Family Size = 25, Final Multiple Alignment Size = 25 )
TGTCAAATGTCAACTTGANTGGATTAAGAGACGCCTAGGAGATTAGTAAA
GCACACTTCTGGGTGTGTCTGTGGGGTGTTTCCAGAGACGATTGGCATGT
AGGTCAGCAAACTGAGGGGGAAGACCCGCCCTGANTGTGGGCGGCACCAN
CCAATAGGCTCGNAGCCTGGATGGAACGAAAGGGAGAAGGAGAAAGGCGG
CTTCATTTGAAGAGCNCCATTCTGCTTGAGCGGGTGCGTCTTTTGCTGCC
ATCGCCCGTGGACATCGGACTCCAGTTTCTTTTGATGCGGACTCGCACCN
GCGACTCCCAAGGAGCTTNCAGACCTTCGGCCTCGGACTGCGNCGCGTCN
TTGATCCCTCTTGTTCNGNGGCTTCCAGCTTCTTGGACCGAGCAGCTACC
GGATTCTCTGGCTCTCCAGCNTGCAGAGGCCGCTGTGGACTCTCCTGCCT
CTGATCCTGTAAGCCNACCTAATAAATCCCCTTGCGTAAACTTATACATA
TTTTCTATTGATTCTGTTCCTCTAGAGAACCCTA
>rnd-3_family-341#DNA/hAT-Charlie ( Recon Family Size = 22, Final Multiple Alignment Size = 22 )
TTTAGANCACTGTTTCTCAACCAGGGGCGATTTTTACTCCTCAGGGGACA
TTTGGCAATGTCTGGAGACATTTTTGGTTGTCACAACTGGGAGGGTTGCT
ACCGGCATCTAGTGGGTAGAGGCCAGGATGCTGCTAAACATCCTACAATG
CACAGGACAGCCCCCCACAACAAAGAATTATCCGGTCCNAAATGTCAATA
GCGCCGAGGTTA
>rnd-3_family-355#LINE/L1 ( Recon Family Size = 22, Final Multiple Alignment Size = 21 )
AAGAAGATAAATNAAAGTAGGNAGAAGTTCNAATAATTCCCCAAATTACA
TATTCCATTGTTTCAAAAATATTTCAATATATATGCTAATTTGTTTCATT
TATACTACTAGTTTCTCTTAGTTCATTGAAAAGAAAGTTTTGTGCTATTA
TCTGTTTCTTCTTTGTAAGAGTCTTTTTTGTCTATGACTTGTACTCTGAG
TAACTACTTTGAAGATAACGATACACAGTGTATTAACTATTGTTATTCTC
TTATTATTTTGTTATGAAATTTTGTTTTATTTTTTCATAAANTAAAAAAT
ATTTTCTTTATTAATATCTACNTGTATTACATTGAAATAAAAAATNTTAA
GTGGGATTATATTTCAAAGTGAATAGCATGTAAT
>rnd-3_family-1003#Unknown ( Recon Family Size = 23, Final Multiple Alignment Size = 21 )
GTTGGGAGCAATGCTACATAATTCTAGGGAAAAATCATTTGATTAGGCCT
AGTTCTCCTGCCTACAGGCCAGCTACAGACATAACTCCATTTTGGCCTCC
GGTCACAACTGAGACCTCAATGATCCGGTGATGCTGTGATNCTCCAGGAC
AAGAAACATCCTGGGAGAACAAATCTTCATCTGCNCAGTTCCTCATTGTT
CTTGGACTGATTAACATCTTGTTTGCCGGAGATGTACTGAACCCCCTGCA
AGTCTTCTGTTACACCTTGTTTATCCCGATGTGAATACTGAACTCTCTGC
AAGTCATTTGTTACATTTGTTTCTCCCGATGTACTGAATAAAAGGTGCGG
TAAGCTGGGGGCTTTCGTCTTTGCTGCCCAGAGCAGCACTGATCAGACCC
AAAGCTCAGCTTCTTCTCAGTCTCATTTTTCTACCTTTCCTGTAATTCGC
CGTGTGCTGCCGTGGCTCGCAGGAGACCAGGACTCACTGCAGAGGTTCTG
GTAACGTCCCCTTCCCCTGTTCCCTACA
>rnd-3_family-1437#DNA/TcMar-Tigger ( Recon Family Size = 19, Final Multiple Alignment Size = 19 )
TGAGCATCCCTAATCCGAAAATCTGAAATCCGAAACGCTCCAAAATCCGA
AACTTTTTGAGCACCGACGTGACGCCACAAATGGAACTAACCTCACGCGA
CGGATCNCAGTCAAAACGCAAGGAGCACTAAAAATATTGTATAAAATTAC
CTTCAGGCTATGTGTATAAGGTGTATATGAAACATAAGTGAATTTCGTGT
TTAGACTTGGGTCCCATCCCCAAGATATCTCATGTATATGCAAATATTCC
AAAATCCGAAAAAATCCGAAATCCGAAACACTTCTGGTCCCAAGCATTTC
GGATAAGGGATACTC
>rnd-3_family-35#LINE/L1 ( Recon Family Size = 20, Final Multiple Alignment Size = 19 )
ACGGNAGGGNAAGGGAACAGGACCTNNGAGCCAAGNTATACAATTCAAAA
TAGAACTACCATATGATCNAGTAATCTATACGTTATATATCCAAAGGAAA
TAAAATCAATGTGTTAAAAAGACATCTGCACTCCCACGTTTATTGTAGCA
CTATTCACAGTAGCCAAGATATGGAAACAACCTAAATGTCATCAGCAGAT
ATATGGACNAAAGAAAATGTGGACATACATATATAGAATACTATTCAGCC
ATAAAGAAGGANGAAATCCTGTCATTTGCGGCAACATGGATGAAATTGGA
GGACATTATGTTAAGTGAAATAAGCCAGGCACAGAAAGACAAATACCGCA
TGATCTCACTTATATGTGGAATNTAAAAAAGTCGATCTCACAGAAGCAGA
GAACAGAACGGTGATTACCAGAGGATGGGGAGAGGAGAGGAATGGGAGAG
GTTGGTCAACGGGTACAAAGTTACAGTTAGATAGGAGGAAAAGTTCTGGT
GTCCTATTGCACAGTAGGGTGACTATAGTTAACAATAACGTATTGNATAT
TTCAAAATAGCTAGAAGAGAGGATTTTGAATGTTTTCACCATAAAGAAAT
GTAAATGTTTGAGGTGATGGATATGCCAATTACCCTGATTTGANCATTAC
ACGATGTATACATGTATCGAAACGTCACATTGTACCTCCATAAATATGCA
CAATTATTATGTATCAATNAAATATTTATTAATCTTAAAGGAGGCAATAG
AAAATTGCATTTGAGATTA
>rnd-3_family-12#LTR/ERVL-MaLR ( Recon Family Size = 23, Final Multiple Alignment Size = 18 )
GCTATGGACTGAATGTTTGTGTCCCCTCCAAATTCATACGTTGAAACCCT
AATCCCCAATGTGATGGTGTTNGGAGGTAGGGCCTTTGGGAGGTAATTTG
TTTTAGGAGANAATCCCAGACACTTAACTGTTCACAATGCGGCCACATGC
TGGATTAGTGCCCTTATAAGAAGAGGGAGANAGACCATTTCCTCTCTCCA
NTGTGAGAACAGCGAGAAGGCAGCCATCTGCGAACCAGGAAGAGGGCCTT
CACCAGAAACCGAACCTGCCGGCGCCTTGATCTTGGACTTCCAGCCTCCA
GAACCGTGAGAAATAAATTTCTGTTGTTTAAGCCACCCAGTCTATGGTAT
TTTGTTATAGCAGCCAAAGCTGGCTAAANNAGTCCACCATGAGCAAAAGC
TACAAAAA
>rnd-3_family-498#DNA/hAT-Charlie ( Recon Family Size = 19, Final Multiple Alignment Size = 18 )
AACTAGATTATGGTCGGCAAACTATAGCCCGTAGGCCAAATCCGGTGCGC
CTCCTGTTNCAGTAAATAAAGTTTTACTGGAACACGGCCACGCTCACTCA
TTTACGTATTATCTGTGGCTGTTTTCGCGCTANAATGGCAGAGCTGAGTA
TTGCGACAGAGACCACCCGGCCCGCAAAGCCTAAAATATTTACTTTCTGC
CCCTTTAGAAAAGTTTGCTGATCCCTGAACTAAACAATCTTAGATTTTCC
TG
>rnd-3_family-120#LINE/L1 ( Recon Family Size = 18, Final Multiple Alignment Size = 18 )
TCATACGNTCTANCAANGGTGTTCCTNGTTATTTTAACTACATAAATTTA
TGTCCACATAAAAACCTGTACGTGGATGTTTANAGCAGCTTTATACATAT
GCCAAACTTTGGAAGCAACCAAGATGTCCTTTAGTAGGTGAANGGATAAA
TAACCATGNTACANCCAACAATGGANTATTATTCAGCGCTAAAAAGAAAT
GAGCTATCAAGTCATGGAAAGACATGAGGAAACTTAAATGCATATTACTA
AGCGAAAGAAGCCAATCTGAAAGCTACATACTATATGATTCCAACTATAT
GACATTCTGGAAAAAGCAAAACTATGGAACAGTAAAAAGATCAGTGGTCC
TTGGGGCTAGGAGAAGGAAGGAATGAATAGGTGGAGCACAGAGGATTTTT
AGGGCAGTGAAACTATTCTGTATGATACTGTAATGGTGANNCAATGTCAT
TATACATTTGTCCAAACCCACAGAATGTACAACACCAAGAGTGAACCCTA
ATGTAAACTATGGACTTTGGGTGATAATGATGCGTCAATGTAGGTTCATC
AATTGTAACAAATGTACCGCTCCGTGGGGGATGTTGATAACGGAGGTGCG
CATGTAAGNGGAGGAGAGTATAGAGAANTCTCTGTACCTTCCGTTCAATT
TTGCTGGATACTTAAAACTGCTCTAAAAGTAAAGTCTATTTTTTTAAAAA
ATGGGAAATAACGAATAAAAAT
>rnd-3_family-429#SINE/ID ( Recon Family Size = 21, Final Multiple Alignment Size = 17 )
TCCAGGAAGCACCCTCAGGGAGAAACAACGGACCAGGCAGCAACGCTAGC
CCCAAGAAAAGCCCGTAGTTATTGTAAGCTGCAAATACAGCGCGAGGTTT
TACTCCGAAAGTGACTCCTTCTACACAGCAGGCTAGAGTTGGAAAAGAAA
TTCACTGTAGCGCCTGCCATATTTGAAGAGTGNTGTAATCAGAAGCCATT
TGGGGAAGGGGTTTATTGNTTAAGACTGAGCTNCTTGGGAATAAAGCCAC
GGAACACACTTACTTCAGGGTTCCCGGTGTTNCACNCCCGCAGTGACTGG
GTGGGAGACAGCTCGCAGGAGACGGTCGTGGAAAGGANGGGCTATACATA
GACTCCTGAGAAGTTTAAGGCGGGCTCAGGCTGTGAAGGACATGGTAGGG
CCNCGCCCTCCGTGGCGAGAAGCCAGGCTGTTGCGTGGNTTTCTCTGAGG
CGGCTGGATCCGAAAGTGCTGACATTAAGTCCAACAGNCCGCTTGAACTC
CCGCCCTGCTGCCTACATCCAGCACAGACCAGCGGTCTGATTGCTTTNCC
CATCTACCAACGTGAGCAAGGACACGCCTCGGCTTGGACGGTTGCCACAG
CCTGGGGTGNATAGACAGGGGGACCTCTGGAGCAAGGAGGGCACCTCACG
AACCCACAGGCCGTAAAGCTAGCCGGAGAAAACCGCGACTTCTGGATTCA
AATCTGGGAAAGAAACTACTCATTCAAAAATACGGAGGAATTTTTTTCGG
ACTCGTTTTCTTTTTGATTTCTTCCTTCTTCTTCACTGGTTTCTGGGGTT
TGGGAATTTTCCTTCTTCTTTTTTTCCTTTTAATTTTTGTTTTTTCTAAT
TTTNTCTCCCTTTTTTCTTTNATCTTCTTGTTTNTTCTTTTCTATTACCT
TTATTTAATTCTATTAANNTCCTTTTACTCCTTAATAGGATCCTCTATCT
CACTTTTCTCTCCTCCTTCTCATCCNCCTNATTTTAAATTTCATTTTTTC
TTTCATTCTCCCATTCCCNACACCTTCTATCTTTACTAGTATAACCATTA
AGCTTTATTAATCTTTAGATAATTAACTNTTATGTTATTANTGTTGAATT
CTTTTCTATTGTTAGTGGAGGTATAGTTGTCGCNTTTAGTAGATATTTAT
TGTACGTCAATATTTGGCTTGTNTTAGTGTTTATACTATAATTATAGNTC
TCTTTTCTATGGTTAAGGGTGGTACATNATTGGTTCTTANTGTATGTCAA
CATCGAGTTTGTCTTTGATGNTATTNCTGTTGCTGATTTACTTGNTATTG
CCAGGGACATAGTTGTTGCTATTAATNGGTTTTCTCTGCATGCCAATATC
TGGATTGCCTTATGTCATTAACAATACCTCAGCCAGAGATTTAGCTCAGT
GGTGCCACCACCTGCCTCACAAGTGCAAGGTCCTGGGTTCAATCCCTGGT
ACCAAACAAAACAAAACAAAACAATACTGCGATCCATTCCNGGAGAACTG
GGTACTGGGCAGTCAACTGCACTGCATCCTCCCCTCCAAATTAACGGAGG
TGGTAGGCTC
>rnd-3_family-674#DNA/TcMar-Tigger ( Recon Family Size = 17, Final Multiple Alignment Size = 17 )
CAGTGGACCCTCGAGTTACGACCGGCCTGACATACGAACAACTTGGGTTA
CGACCGGAATTTTAGTTTTAACTTACGANCAAAGTCTTGAGTTACGACCC
GAATGCCGGCCGCTTGTGCTTCCAGATGGTCTCAGATACAGATTTAACCC
TTAAAGAGTTCTGGAAGGAACATTACAACGTCCTTTCCTGTGTGGGGTTN
ATTGAGAAATCCTGGGCCAATGTCTCTCTAAGGACACTGAGATCTGCCTG
TATACAGGAGAGAGACTTTGAAGGCTGTGTAGAGGAGCCTGAGCCTTCAA
TTGACCAACTTGAGTTACAACCAGCCCTCGGGAACGAATTGAGTTCGTAA
GTCAAGGGTCCAAT
>rnd-3_family-48#DNA/TcMar-Tigger ( Recon Family Size = 18, Final Multiple Alignment Size = 17 )
ATACACTCCTCGACTTACGATGGGGTTACATCCTGATAAACCCATCGTAA
GTTGAAAATATCGTAAGTCGAAAATGCATTTAATACACCTAACCTACCGA
ACATCCTAGCTTAGCAACACAGCACGCTGTAGAGTGTCAGCTGTTTCCTC
GTGATCATGTGGCTGACTGGGAGCTGCGGCTCACTGCCGCCGCCCAGCAT
CGCNAGAGAGTATCGTACCGCATATCGCTAGCCCAGGAAAAGATCAAAAT
TCAAAATTCGAAGTACGGTTTCTACTGAATGCATATCGCTTTCGCACCAT
CGTAAAGTCGAAAAATTGCTAGTCGAACCATCGTAAGTT
>rnd-3_family-1047#Unknown ( Recon Family Size = 19, Final Multiple Alignment Size = 17 )
CCTCTGCAGTAGGTTCCGATCTCCTGCTCGGTGTACGGTGCAGGGCTGAG
AAAAAAACCACTAAGAGACAGAACTAAAAGAGACAGAAAGCGGGGCGCCA
GGACGACCAATGCTGGTGCAANCGGCAAAGGCNCTGGCCAGTCCAAGCCG
CTGATTTTTATTGGTAATCAATTGGGGTAAAGGCGAGCTACGTGCAAGGG
CGGACTACGTGTGAGGATGTGCAGTCATGCGGTTNCTATGGAAATTGATG
CAGGCAAGGCTTGTAAAGGACGAGACAAAGCATTCTCGAATTAGGAACAG
AATAGACAAAATATATGGTTGTAATTAGAACATTGTCCTTCTAGTAAGAA
GGTTTTAGTTGTGGGAACGGAATTTGGGTGNGAGTCACTCTGACCTCGGC
ACGTAGGCTTCGGCCAGACTCACTTCTAAACAAGCCAATTGTGGGGTTAA
CTCTTTACAGCCTGCACTGCTTACAGCCTGCTTTGGGCATAATCAGT
>rnd-3_family-85#LINE/L1 ( Recon Family Size = 29, Final Multiple Alignment Size = 16 )
AATACTGAGAGATTCATTACCACTTCACAAAGAGGCACCAAAAAAGTGTA
TTGTACCTACAATTAAAAATTTCATGGGGTCGGCACACCATGGCTTCCAG
CCAGGAGGATGATTCTGGGTAGGAGTACCATGGCTCCCAGCTTAGAGGAC
ACTTCCAGGTGGGTGTGCTGCAGCTTCCAGCACAGAGGAGGTGAGCCGAG
TGGACGCCAGGAACATCTCCCCCACCTCCAGCAAAATAAGACGACAGGTA
AACAAGCCTCAGAACCAGACTTCCAGATCACCTACAGCAACACCAAAGGG
AAATGAGATGGAACACTCTGATACTCAACCACCTGGACTCCCTGAACTAG
CAATGAAAAAGGATCTGGAAAAAATGAAATCAGAAATGATTTCTCACATA
GCAGCAAAGATTGTGCCCACAGTGCAAGACATGATTAATAAATCTAGAGA
GGATACAGATAAAAAAAGAGGAGCTGAGGAACATGATAGAATCCCAACAT
AGAAAACAAATTGAATCCATAAAACAGATTTCCAGGAGATTAAAAACTCC
ATTGAAAGTCTACACAGCAGAATGAGCCAATGTGAGGACAGAAATTTCAG
ATATAGAAATAAGATTGCAATTAGTGACCAGGAAAGAAAAAATTCTTTAA
ATTGTAAAGGATCACAAAAAATCAATCCAGCAGCTGCTAGATGATGCAAA
GAAAAATATGTAAGACTGATTGGGCTCAATGGAAGAAAAGGAGAGAGTGC
AGATGACATAAAAAACTGTTTACAGAAGTGATGGCAGAAAACTTCCCAAA
CAGGGGAAAAGAATTTGACATACAGATAGATAAGGGAGGCATATAGGACT
CAACTAGCCTTGATCAAAAAAAATCCACACATAGGCATACAATTGTTAAA
ATTCCAGAAACCCAACAGAAGAACAAAATTCTACAAGTAATTAGAGAAAA
GAAACAAATCACATAAAAAGGAAAGCCCATCAGAATCACAGCAGACTTCT
CAATGCAAACCCTCAAGACAAGAAGAGCTTGGAGTGACATATTCCAAGCC
GCCCTAAAGGAAAACAACCTCCAACCCAGACTGATGTACCCTGCAAAACT
CTTTCAAAATTGATGGTGAAAGAAGATACTTTCATGACAAAGAGCACCTT
AGAAACTTCGTGAATACTAAATCAGCACTCCAAAAAATTTTAGACAAAAT
ACTAGGAAGACAATGAGGATCGCAACACCAGGAAACCCAGCAGAATGAAT
CCACCGGGCACAAGAAATTAAAAGCAAAGGGGGAGGATCAAACAAAGAGA
AAAAGTCATGGCAATGATAAGTCAATACATTTCAGTTATAACCATCAATG
TTAATGGTCTCAACTCACCAATCAGAAGAAATAGACTGGCAGAATGGGTC
AAGAAGCACAATCCAACAATATGCTGCATACAAGAAACACATTTAGTTAA
AAAAGAAACTCACAGACTTCAAGTTAAGGGGTGGAAAACAATACCCCATG
CAACAGGAACCCGAAAATAAGCAGGAGTAGCCATCCTCTTCGNAGNCTCA
NGTGGATTTCAAACCCACACTGATCAGGANAGACAAAGATGGCCCCTACA
TACTTGTAAGGGGACAATCCAAGGGGGAGAGATGACAATCGTAAATATNT
ATGCACCAAACACTGGTGCACCCAACTNTATAAAACAAATACTAATGGAC
ATGAAAAACCTTACAAGCACTAATATAATAGTAGTGGGGAACCTCAATAC
CCTACATTGTCACAAATAGATAGATCAACTACACAAAAACCAAGCAATGA
AATACTAGAACTCAATCAAACTCTTGAACAAATGAACNTAACAGATGTTT
ACAGAGTNTTTCACCCCAACAAAATCAGAATACACATTCTTCTCAGCTGC
ACATGGGTCGTTCTCCAAAANAGANCACATACTCACNCATAGAACATGTT
TAAGTAAGTGCAAAGGAATTGAAGTTATCTCCTGTATATTATNAGACCAT
AGTGCGATGAAATTNGNGATCAACAGCAAAAGAAACCGCAAAAATTTCAT
AGACACATGGAAATTGAACAACACACTTCTNAATAACCAATGGGTCACAG
AGGAAATTAAAGAAGAAATCAGACAGTTCCTNCAATCAAATGACAATGAC
AACACAANATATCGGAATCNATGGGACACAATGAAAGCANTCTTACGGGG
GAAATTCATAGCAGTGAATACNCATACTAGGAAAACAGAGCGAGCCCAAT
TAAACAACCTGATGCTGAACCTCAAGCTTCTANAAAAAGAAGAGCAGGAN
AANCCCAAAGNTCATNCAAGNGAGGAAATCATGAAGATCAGAGNAGAAAT
CAATGCAATGGAGACTAAGAGAACGATACAAAAAAAATCAATGAAGCCAA
GAGTTGGTTCTTCGAAAGAATCAACAAAATTGACAAACCCTTAGCCAACC
TTATCAGAAAAAGGAAAGAAAAGGCCCAAATCCATGCAATTAGGAATGAA
AAGGGTGAAATTACAACGGACCCAGCAGAAATCCAGAGGATCATCAATAC
CTACTTCCAGAACCTATACGCCAATAAGATGGACAACACAGAAGAAATGG
ACAGATTCCTAGATACATATGAATTACCAAAGTTGAACGAAGAAGACCTA
AAAATTCTGAACAACCCAATATCAACCAACGAAATTGAAAACGTAATTAA
AAACTTACCAACTAAGAAAAGCCCAGGCCCTGATGGNTTCACTGCTGAAT
TCTACAAGACATTTAGAGAGGAACTACTGCCACTACTGTTTAAACTCTTC
AATGAAATCGAAAGGGAAGCAATACTCCCAAATTCATTCCTGGAACAAGC
ATCACCTTGATCCCCAAAGCAGAGAAAGACCCAACCGAAAAAGAGAACTA
TAGGCCAATCTCACTAACGAACATAGATGCAAAAATCCTTAATAAGATAC
TGGCAAACAGAATGCAGAAGATCATCAAGAAGATCATACACCCTGACCAA
GTGGGATTCATCCCAGGGATGCAGGGATGGTTCAACATACGCAAATCAAT
CAATGTAATACACTATATNAATAGAGCCAAGGACAAAAACCATATGATTA
TCTCNATAGATGCAGAAAAAGCATTCGACAAAATCCAACACGCATTCATG
ATAAAAACCCTACAAAAAATTGGAATAGATGGTCTCTACCTCAANCTGAT
AGAAGCCATCTATGAAAAACCAACAGCCAACATCATACTAAATGGTCAAA
ANCTGAAATCCTTCACGCTAAAATCAGGAACAAGACAAGGATGTCCACTA
TCACCACTCTTGTTCAATATAGTTCTGGAAACATTAGCCACGGCAATTAG
ACAAGAGAAAGAAATAAAAGGAATAAAGATAGGAAACGAAGAAGTCAAAT
TGTCATTATTTGAGATGACATGATACTCTATATAGAAGACCCCAAGAACT
CCACCAAAAGTCTTCTAGACTTAATAACCAAATTCAGTCAAGTAGCTGGT
NACAAGGCCAACACACAAAAATNAATAGCTTTCCTCTACACGAACGANNG
ACTCACTGAGAGAGAAATAGGGCAAACAATTNCTTTCACAATAATAGNAT
CCAAAAAACTGAAAATTACCTAGGAATCAACCCCTAACAAAAGAAATCAA
AGACCTCTTCTCTGAAAACTATGGCACTCTGAAAAGAGANATTGAAGATG
ATATCAGAAAATGGACAGACATCCCCTGCTCCTGGGTAGGAAGNATTAAN
NTAGTGAAAATGGCCATACTTCCAAAACTGCTNTATAGATTCAATGCAAT
TCCAATTGAGATCCCAGCAGCATACTTCGTAGACCTCGAGAAAATAATTC
CGAAATTCATTTGGAACAAGAAGAGACCCAGAATAGCAAAAGCAATTCTA
GGTAACAGAGACATGGCAGGGGGTATCACAATCCCCAACCTGAAACTATA
CTGCAAAGCTACTGTGATAAAAACAGCATGGTACTGGCAAAGAAACAGAC
CCGAGGACCAGTGGAACAGATTAGAAGATGCAGAAACAACTCCAGACACA
CTCAGCCATCTCATCTTCGACAAAGGAGCCAAACACCCTCACTGGAGGAA
AGATAGCCTCTTTAATAAATGGTGCTGGAAAAATTGGGCTTCAACTTGCC
AAAGATTAAAACTAGACCTATATCTCTCACCATGCACTAAACTAAAATCG
AAATGGATTAAAGATCTAAATATTAAAATAGAAACGCTGAACCGGTTGGA
ACAGAGGTTAGGTAGAACTCTTGAAGACATCGGTGTAGGAAAAGATTTTA
TGAACAAAACCTCAGTTGCCCATGAACTAGCACAAACAATCAACAAGTGG
GATCTCTTCTTATTAAAAAGCTTCTGCACAGCAAGAGAAACCACCAGCAG
TGTGAAGAGACAACCCACAATGTGGGAAAAAATCTTCACCTGCTNTNCCT
CAGACAAAGGTCTACTATCTCGAATCTATAAAGAACTTAAAAAGATCAGA
CCTCCCAAATTTAAAGACCCAATCCAAAAATGGGCATCTGAAATGAACAG
ACATTTCTCAGACAAAGAAGTAGAAATAGCAAATAAATACATGAAAAAAA
TGTTCAACATCACTGGTCATTCGAGAGATGCAAATGAAAACAATGCTGAG
ATTCCACTTCACTCCAGAAAGAATGGCCGCTATCATGAAATCAACCAATA
ACAAATGCTGGCAGGGNTGTGGGGAAAGAGGAACCCTGCTNCACTGNTGG
TGGGAATGTAAACCGGTNTAACCACTGTGGAAATCGGTATGNAGGTTCCT
CAAAAAACTAGAACTGGAAGTNCCATTTGACCCAGCNATTCCNCTTCTGG
GTATCTTCCCCAAAGAGTTAAAAGAACACACAGTGATACACGTGCACCCA
CGTTCACNGCAGCACTATTCGTAATAGCTAAAACNTGGAAACAGCCCAAA
TGCCCATCAACAGACTGGATAAANAAAATGTGGTTTTTTAATANAATGGA
GTACTACTCGGCCATAAAAAGTGAGAAATTNGAGACANCTGTAGCTAAGT
GGACGCACCTTGAGGCAAAAAAAAGAAAATTTCATGCATCTGCAAATAAT
AAAGTTCAGCATGCATGAAAAAATACAGAATTTGATTAATAAAAGTTCTG
TTACCTAAATCTAA
>rnd-3_family-343#LTR/ERVL ( Recon Family Size = 22, Final Multiple Alignment Size = 16 )
TGATGAGACGNAAANGCGACATGGTNTCTNCTTCTGATANTGTGCGNAGT
ACNGATAGTCCTTTGTNTGANCTGTTTAAAGTAATACGCAACGTAGATCT
ATTTGATTATCCTAATTCACCACTTGTGAGATATAAGGAATTTAGCGACT
CCATATACGAACTTTGAATATTTTTGGCAGAGTGGGAAATTCAATGATCT
GTCTGCTTGCTCTTAGCATCTCTGGACAAACTAGTGGAGGAAAANAATGA
GCTCAAAAAATGCACAGAAATCTAAAGCGTTCTAANTATGAGAACAAATT
AATAAAGGAAAATAAGGANTTCAAAGATTCAAATTCCCAGCACCAGACGC
GCATAAAAAATCTAGATTTCTAANTGTGTCCTGAAAGAGAATCGCCTCTC
TTTAAGACTGAGATTGTCGAAACCCNAACACAGGCCCTCATAATTCAATT
GGGTGAAATACAGCATAANTTTAANGCTCAGCCTCAAAGGGTATCTGAAG
TGAAGGTGAAAGCACTGATAGAAAGAATGGGATCCCATAAATNAGATCGG
AGATGTTTGGGAGGATGCTGATGAAGCTGGGGATATTGAGTTNTTAGANN
CTAATGAGATTATTTTNCCAGAGGAAGAGATTTCTCTACCCACAGTGGCG
GAGGCATCCCCACCCAGTATCCGCTTTAATGTTGGCCTCCCCGAGCCTAT
CTGAGGANGNTAACCCTGTGTTGACCANGCATGATGACNCTGACACTCCT
CAGNACCCACCCTCACCACCCACTTTTGCCTCTAGGCCTACANCAGGCTC
AAATCNCAGACGGCTCCTAAGGGTGAGGTAGCCATAGTGTGACCCATGAG
GAGGTCCNCTACNCTCCCAAANAACTTCTNGAGTTTTCTAACTCTTTTAA
GCAGGGGNNTGANGAGCAATTATAAGCGCGGGANTGGATNTTANGNGTGT
GGGATAATAGTGGAAGAACACANAGCCTGGATNAGGCTGAGTTTTTGATA
TGGGCCGATTAAGTAGAGATTCTAAATTTAATGTTGCAGCTCATGGAGTA
AAGAAANGTGTTAATAGTTTATTTGGCTGNTTGGCAGAAATACGNACCAA
AGATGGCCCACTGTGAATGAGNTANAGATGCCTANTANTCTTNGTTTACT
GTTGATAAGGGAATTCAGAAGCTCAGGGAAATGGGAATGCTGGAGTGGAT
TTGCCATGTTAAACCTANTCTTNCCACTGGGATGATCCAGAAAATATACC
CTTNACTAACGCCTTNAGAAACAGATTCACGAGGGGAGCACTAAAATCCT
TGAAGAGCCCTGTCATTGCTCTTCTCCGTATGCCAGACCTTACGGTGGGG
ACTATAGTCACTCAATTGGGAAACTTAAGGGTAATGGGTTTAATCGGATC
CTAGAGTGGCAGGGGTCAANTGGCAGCGCTNAATCGCCAAGACAAGGTGC
ATATACTTATTGTAATGGACAGCAGAAGCGNAACAACGATCGGAATGTTC
TGAGACATGTAGACATATGGATTGGAGATTAGCCATGGTGTTCCCAAAAG
TGNAACNGACGGGAAGCCTACTAAACTTTATACTAGNTTNATATAATCGG
GAGANTTTAAGGGCAAATGAGCAGAAACGTGCTTCAAATNGCGGTAACAA
GGAATCACGGCCCCTCGAANAATTCCCAGATNTNAGCCAATTTANAGACC
CANAGCNCCTTGAATGAAGGAAAGGCCGGATCCCCTTGAGGAAGNANCCT
GGTGNACCAAGAAAATTTATATGGTAAATCTTTCCCGTNCTTCCCAGAGG
GATCTAAAGCCTTTTACCAGANTGACTGTGCACTGGAGGAAGGGAAATNA
CCGGACATTTGGGGGACTGTTGGACACTGGTTCTGGATCGACGCTGANTC
CAGGGGATCCGAAACGCACTNTGGCCCTCCAGNAAGAGCAGAGANCATGG
AGGTCAGGTAATNAATGNAGTTTCGGCAAGGTCTGATTCATAGTGGGTCC
AGTGGGTCCTNGAACCCATCCTGTAGCTATTCCCCAGTTCCAGAATGCAT
AATTGNGATGTACTTGGTAGTTGGCAGAACCCTCACATTGGTTCCCTGAC
TGTAGTGCGAGGCTACTACGGNTGGAAAGGCCGGATGGAAGCCNTTAGAG
NCGCCTCTACCTTGTAAAATAGTAAGTCAAAACAATANCACATCCCTGGG
GGATTNCAGAGATTAGTGATAATCAAGGACTTGAAAGATGCATGAGTGGA
ATCCCGTCATATCTCCATTTGATTCTCCTATTTGGCCTATGCAAAAGACG
GATGCTTGGAGAATGACGGTGGATTACCGCAAACTTAACCGAGTGGTGAC
TCTAACTGCAGCTGCTGTACCAGATGTGGTNTCCTTGCTNGAGCANATTA
ACACGNCTCCTGGTACCTGGTATNCAGCCATTGATCTGGAAATGCTTCTT
TTCAACCTNTCNATGAAGANAATCAGAAACANTTTGCNTTCANCTGGCAA
AGCCAGGAACACANCTTCACTGTCTTACCTCAGGNTTGTGTTNACTTTCC
ATTCGTATGTCACAATNTAGTTCGCAGAGATCTTGATCATCTTACTNTCC
CACAANACATCGCGCTNGTCCATCATATTGATGATATCGTGCTGANTGGA
CCAAATGAGCAGGAGGTAGCAANCATTCTAAACGTCTTAGTAAGATATTG
ATGCCAGAGGATGGGAAATAATCCAATTAAAATTCGAGGTCCCTCCACCT
CAGTGAANCNTCTAGGGGCCCGGTGGTNTGTGGCATGTGGAGATCTCNCN
TTCAAGGTGAAGGATAAGTTGTTGCATCTGACCCCCCCNACAACCAAGAA
AGAGGCACAATGCCTANTGGGCCTNTTTGGATTTTGGAGGCAACGNATTC
CTCACTGAGATGCTTACTCTGGCCCATTTACCGAGCGACTCGGAAGGCTG
CTAGTTTCGAGNGGGGCCCAGAACAAGAAAAGGCTCNGCAACGAGTCCAG
GCTGCTGTACGGGCTGCTCTGCCACTNGGNCCATATGATCCAGCANATCC
GATGGTATCTGAAGCGTCAGTGGCAGATAGAGATGCTATTTGGAGCTTCT
GNCAGGCCCCACATGGTGAAACGCAGCGGAGACNTTTAGGATTTTGGAGC
AAGGNTCTGCCATCNTCTGCAGATAATTACTCTCCCTTTGAAAAACAGCT
CCTGACCTGCTACTGGGCCCTAGTAGGAACTGAACGCTTGATCGTGGGAT
ACCAGGTTACCATGCAACCTGAGCTGCCTTNCATNAANTGGGTATTATCT
GATCCACCGAGTCATAAATNTGGACATGCACAGCAGCGGTCCATCGNTAA
GTGGAAGTGGTATACGAGTCAAACCAGAGCAGGTCCANGAGGCACAAGNA
AGTTGCATGAAGAAGTNGCCCAGATGCCCATCGCCTCTACTCCTGCTTAT
ATCGCCCTTGTCTCTACATGGCCTCATGGGGAGTAACCCTATNATCAGTT
GTCTGAGGAAGAGAANGCCAGAGCCTGGTTTACAGATGGTTCTGCACGTT
ATGCAGGCACCACCNAAAGTGGACCGCTNCAGCACTNCAGCCCCTTTCCG
GGACGTCCNAGAAGACAGCGNTGAAGGGAAACTTCACAGTAGGNAAAACT
TGGCAGTGCACCTGGTTGTACATTNTGCCTAGAAGNAAAAATCAACAGAT
GATGCAACTGTATANTGATTCATGGGCTNCAGCCAATG
>rnd-3_family-1555#DNA/hAT-Charlie ( Recon Family Size = 19, Final Multiple Alignment Size = 16 )
AGTGGTGGCGAACCTATGGCACGCATGTTATTGTGTTTTTTCTTTTAAGA
CAAAAGATGTTAATGTATGAGTTGTTTTTCTAAACTAAAACCTCAGTATT
CAGGTTTAATTGCAGTGTTGGCACTTTGCGATAAATAAGTGGGTTTTGGG
TTGCAGTTTGGGCACTCGGTCTCTAAAAGGTTCGCCATCAC
>rnd-3_family-88#LTR/ERVL ( Recon Family Size = 16, Final Multiple Alignment Size = 16 )
AGATTCTGTTCAAGAGCAGAGGTGTGACGGTTAATTTTATGTGTCAACTT
GNCTAGCCACGGCGCCCAGATATTTGGTCAAACATTATTCTAGATGTTTC
TGTGAAGGTATTTTTGGATGAGATTAACATTCGAATCAGTAGACTGTAAA
GCAGATTGTCCTCCATAATGTGGGTGGGCCTCATCCAATCAGTTGAAGCC
CTAATGGAAAAAAGACTGACGTTCCCTGAGCAAGAGGGAATTCTGCCAAC
AGACTGCCTTCGGACTCGAACTGCAACATCGGCTCTTCCCTGGGTCTCCA
GTCTGCCGGCCTACCCTGCAGATTTTGGACTTGCCAGCCTCCACAAACAT
ATACTGTAACTCTTAAAATCAGTCTCTCAGATCTCCTTTTCC
>rnd-3_family-482#LINE/L1 ( Recon Family Size = 17, Final Multiple Alignment Size = 15 )
TTTAGAAAATCTGATTGAAATATGAATGGTGATTACTANAGGCTGGGAAG
GATGAGAGGGAAGGGATGACGAGAGGTTAGATAACGGGTACTAGCACAGT
TAGACAGAAGNAATAAGTTCTAGCGTTCTGCGGCACAGTAGGGCGACTAT
AGTTCATAATAANTACTGTATATTTTATGAATAACTAGAAGAGAGGAGCT
CGAANGCTTCAAACACAAAGNAATGATAAGGAGGTGGAAATGCTAGTTAT
CCTGATTTGATCATTACATANTGTATACATGTATTAAAATATCACACTGT
ACCCCATAAATATGTACAATTATTACGTGTCAATTAAAAAATTAAAAAAT
GTTTAAGGAGATGGAAATGTTAACTACCCTGATTTGATCATTACACACTG
TATATACGTATCGAATTATCACACTGTACCCCATAAATTTGTACAATTAA
AATAATAANAAC
>rnd-4_family-11#LINE/L1 ( Recon Family Size = 155, Final Multiple Alignment Size = 119 )
ATATTACCCCACAGCTTCATAGGCCAAAATCCAACATGCATTTATGATAA
AAACCCTACAAAAAATTGGAATTGATGGTCTCTACCTCAATCTGGTAGAA
GCCATCCATGAAAAACCAACAGCCAATATCATACTGAATGGTCAGTGGGA
GAACTGAAATCCTTCACGCTAAAATCAGGAACAAGACAAGNATGTCCACT
ATCGCCACTCCTNTCCAATATAGTNCTGGAAACACTAGCCANAGCAATTA
GACAAAGAAAGAAATAAAAGGNATNAAGATNGGAAAGGAANAAGTCAAAT
CGTCNTTATTTGCAGATGACATGATNCTTTTTGTAGAAGACCCCAAGAAC
TCCACCAAAAGTCTTCTAGACTTAATAACCGAATTCAATAANGTAGCNGG
ATACAAAGATCAACACGCAAAAATCAATAGCTTTCCTCTACATGAACAAC
AGACTCACCGAGAGAGAAATAGGGCAAACAATTCCTTTCACAATAGCATC
CAAAAAACTGAAATACCTAGGAATCACCTAACGAAAGAAATCAAAGACCT
CTTCTCTGAAAACTATAGCACTCTGAAAGAGAGATTGAAGATGATATCAG
AAAATGGAAAGACATCCCTTGCTCCTGGGTAGGAAGGATCAACATAGTGA
AAATGGCCATACTTCCAAAACTGCTATATAGATTCAATGCAATTCCCAAT
TGAAATCCCAGCAGCATACTTCATAGACCTCGAGAAAACAATCCAAAAAT
TCATTTGGAACAAGAAGAGACCCAGAATAGCAAAAGCAATTCTAGGTAAC
AGAGACATGGCAGGGGGTATCACAACCCCCAACCTGAAACTATACTACAA
AGCTACTGTGATAAAAACAGCATGGTACTGGCAAAGAAAACAGACCTGAG
GACCAGTGGAACAGATTAGAAGATGCAGAAACAACGCCAGACACACTCAG
CCACCTCATCTTCGACAAAGGAGCCAAAAACACCTCACTGGAGGAAAGAT
AGCCTCTTTAATAAATGGTGCTGGAAAAATTGGGCTTCAACTTGCCAAAG
ATTAAAACTAGACCTATATCTCTCACCATGCACTAAACTAAAATCAAAAT
GGATTAAAGATCTAAATATTAAAATAGAAACTCTGAACCGGCTGGAACAG
AGGTTAGGTAGAACCCTTGAAGACATCGGTGTAGGAAAAGATTTTATGAA
CAAAACCTCAGTTGCCCGTGAACTAGCACAAACAATCAACAAGTGGGATC
TCTTCTTATTAAAAAGCTTCTGCACAGCAAGAGAAACCACCAGCAGTGTG
AAGAGACAACCCACAATGTGGGAAAAAATCTTCACCTGCTCTTCCTCAGA
CAAAGGTCTACTATCTCGAATCTATAAAGAACTTAAAAAGATCAGACCTC
CCAAATTTAAAGACCCAATCCAAAAATGGGCATCTGAAATGAACAGACAT
TTCTCAGACAAAGAAGTAGAAATAGCAAATAAATACATGAAAAAATGTTC
AACATCACTGGTCATTCGAGAGATGCAAATGAAAACAACGCTGAGATTCC
ACCTCACTCCAGAAAGAATGGCTGCTATCATGAAATCAACCAATAACAAA
TGCTGGCGGGGCTGTGGGGAAAGAGGAACCCTGCTCCACTGCTGGTGGGA
GTGTAGACTGGTGCAACCACTGTGGAAATCAGTATGGAGATACCTCAAAG
AACTAGGACTGGAAGTCCCATTTGACCCAGCTATTCCNCTGCTGGGGATC
TTCCCCAAAGAATTAAAAGAATCATACCACAGTGATATATGTGCACCCAT
GTTCATAGCAGCACAGTTTGTAATAGCTAAAACTTGGAAACAGCCCAAAT
GCCCATCAACTGGAGACTGGATAAAGAAAATGTGGTTTTTTTAATAAAAT
GGAGTACTACTCAGCCATAAAAAATGAGAAATTAGAGACATTTATAGCTA
AATGGATGCACATTGAGGCGATACTCTTAAGTGAAATAAATAGGACACAC
ATGTGTAAATACCGAATAGTTTCTCTGGTGTGAGAAACTGAAAGTGTAAA
TAAGGACTAAAAGGTATAATAGGTAATGTGAAATAGGAAGAAAAGGGGCA
AAGGGGAAGGGGAAGTGGGAGGGGTAGGGGAAAGGAAAGAAGGGAATGGA
ATTAATATGAGAAAATGGAAAAATGGGAACAAAGTCTTTGTAAATAGGGA
GGGATGGAGGGGTTGAAGGGAGGGCAGGGGAAGGGGGAAAAATAAGAACC
AAGAGAGATTATGTAAAGGTGCAAATTTCCAATGATGAATGTCATTATAT
TGTATACCTAAAATGTACCAATAAATAAATAAAANAAAAGAATNAAATAT
GTCAAAGCCTAAATTNTAGGTAAATTGCTTCACGACANATCNTCATCAAN
ATCCCTTAAGTTGAACACAAGGACATAATCTTTTAAAATGGTTGGAGATA
AATAGTTAATCACTTCTAAAAATAAACCCTTTAGAATTACTGTGGTCGAC
GGGAGAGCAGGGGAAAGGGGAGAAAATGANAACGAAGATNCATCATGTAC
AGGANCCCAACAGANGAATGNAACTGTACTGCATGCTTAAAATGTACCAA
CAAATCACATGCAAAGAAAGGCATCAGAATCACAGCGGACTTCTCAACAC
AAACCCTCAAGTCAAGGAGAGCCTGGAGTGAAGTATTTCAAGCCCTAAAA
GAAAACAACTTCCAANCCAGACTGATGTATCCCGCAAAACTATCTTTCAA
AATTGATGGGGAAATAAGATACTTCCATGACAAAGAACACCTGAGGAACT
TCATGAACACCAAGCCAGCACTCCAAACAATTCTAAAAAATATCCTAGGA
AAAGACAATGAAGGTCGCAACTCCAGGAGGCCCGACANAGCAAATNCACC
AGGCAAGGCAAGAAATTAAANGNAGAGGGGAAAAAAAGAGAACCAACAAC
AAGAAAATAAAGTNATGCNATGGATAAGTCAATACCTATCAGTTATAACC
GTCAATGTTAATGGTCTCAATTCACCAATCAAAAGAAATAGACTGGCAGA
ATGGATTAAGAAGCAAAACCCAACAATATGCTATATACAAGAAACGCGCT
TAATTCAAANAGNAACTCATAGGCCTGCCCAGATTTCATCAATAAGTGGC
ACACAGATCCCAGTGAGAAGACTGCGTGGACCANAGCTGACAGGCGGGTC
CAGCCAGGGCCCCACCCAGGCCCCAGCCGCTTGGGCCCACAGGCCCCAGC
CAAAGGACACCTCCCGGAAAAGAGCTGCACAGGTGCAACGCAACAGCCAG
AGGCCCGCCCNGATACCATCGNTAAGTGCGTGCAGACCCCAGCCAGAAGC
CCGCTCGGACACCAGCGACTCGGGGTGCACGGCCCCAGCCAGAGGCCCTC
CCAGACAACAGCTACGCGGGTGGGCAGGCCCCAGCCAGAGGCACGCCCAG
GTACCATCCCANGTGTGCGCAGGCCCCAGCCAGAACCCCGCCCGGACAAA
AGGGCAGCGCAGGGATCCAGAAGGCCATCGTTCTGAGCTCCAGGAATTAG
NGCAGNGGTGAGCAACAGAAAAAGGGCCTCTCNGNGGCTCGCTGAGAACT
GAAGNCCACTGGGTGAGCAAAAAGTCNCCTCAACAAAGGCGCAGCAGGCT
GCATCTGTTGAAATGAGAAGACACNTAAGCAAGGCNCAAACCCAGACTTC
CANNTCACCGAAGGCAAACTCTAAGGGAAACGAGGTGGAAAAGTCTGATA
ATCAACCACCTGGACACCCTGAACTGATAGCACAGGAAGTAACAAAACAG
ATAAATGAGGCTCTAGAAAAATTCAAAACAGAAATAATTTCTCAGATAAC
TACAGAGATGGTGAGCAGAGTGAAAGACATGATTAGAGACATCTAGAACA
GAAACAGATTAAAAAAAAATAGAAGAGCTCAGGACCATGATGGAAACCAT
GAAGCCCAACATAGGAAAGAAATGGAATCCATGAAACAGATNCAAACAGA
TATCCAGGAGATTAAAAACTCCATTGAAAGTNTNCACAGCAGAATGAGCC
AATGTGAAGACAGAATATCAGATATAGAAGACAGGATTGCAGTTAGTGAC
CANGAAAAGAAGAGATCTCTTAAAAATAGTAAGGGACCACGAGAAATCGA
TCCAGCAGCTGCTAGATGATGCAAAGAAGAATAACATAAGACTGATAGGA
GTCNACGAAGAAGCAGGAGAGAGTGCAAATGACATATAAAAAAANTTTCA
CAGAAGTAATGACAGAAAACTTCCCAAGCAGGGGAAAAGAACTTGACATA
CAGATAAGTGAGGCATATAGGACTCCAACTAGCCATGATCAAAAAAAATC
TACACCTAGGCATATAATAGTCAAGATCCCAGAAACCCAACAGAAGAANA
AAATTCTACAAGCAGTTAGAGAAAAGAAACAAATCACATACAAAGGAAAG
CCCATCAGAATCACGGCAGACTTCTCAACACAAACNCNCAAGNCAAGGAG
AGCCTGGAGTGAAGTATTTCAAGCCCTAAAAGAAAACAACCTCCAACCCG
GACTGATGTACCCTGCAAAACTATCTTTCAAAATTGATGGGGAAATAAGA
TACTTCCATGACAAAGAGCACCTTAGGAACNTCATGAATACCAAACCAGC
GCTCCAAAAATTTTAAACAATATCCTAGGAAAAGACAATGAAGGTCACAA
CCCNAGGAAGCCCAGCAGAACGAATCCATCAGGCATGGCAAGAAATTAAA
TCTAGGGGCCGGGGATTTAGCTCAGTGGTTCCGCCGCCTGCCTCGCAAGC
GCAAGGACCCGAGTTCGATCCCCGGTACCAAAAAAAAAAAAGAAATTAAA
CGAAAGGGGAAAAATCCAACAANAAGAAAAGTCGTGACAATGATAAGTCA
ATACGTATCAGTTGTAACCATCAATGTTAATGGCCTCAATTCGCCAATCA
AAAGAAATAGACTGGCAGAATGGGTCAAGAAGCAAAATCCAACAATATGC
TGCATACAAGAAACACACNTAATTCAAAAGGAAACTCATAGACTGAAAGT
AAAAGGATGGAAAACAATACTCCACGCGACAGGAACCTGAAAAAAAGCAG
GAGTAGCTATCCTATTTGCAGACCAAGTAGATTTCAAACCAACACTGATT
AAGAGAGACAAAGAAGGACACTACATCCTTGTAAAGGGAACAATCCAANA
GGAAGAGATGACAATCATAAATATNTATGCACCAAACGCTAGTGCACCCA
ACTATATAAAACAAATACTAANGGACATGAAAAATCANATAAGCACTAAT
ACAATNGTAGTGGGGGACCTCAATACCCCACTGTCACAAATAGATAGATC
AACTAGACAAAAAATAAGTAATGAAATACTAGAACTCAATCAAACTCTTG
AACAAATGGACTTAACAGATGTTTACAGAGTGTTCCACCCCACAAAATCA
GAATACACATTCTTTTCAGCTGCACACGGGTCGTTCTCCAAAATAGACCA
CATACTCGCTCATAGAACATGTTTAAGTAAGTGCAAAGGAATTGAAGTTA
TCCCCTGTATATTATCAGACCATAGTGCGATGAAATTGGAGATCAATAGC
AAAAGAAACTGNAAGAATTTCATAAACACATGGAAATTGAACAACACACT
TCTGAATAACCAATGGGTCACAGAGGAAATTAAAGAAGAAATCAGACAGT
TCCTNCAATTAAATGACAATGACAATACAACATACCGGAATCTATGGGAC
ACAATGAAAGCAGTCTTACGAGGGAAATTCATAGCAGTGAATACNCATAT
TAGGAAAACAGAGCGAGCCCAATTAAACAACCTGATGCTGAACCTCAAGC
TTCTAGAAAAAGAAGAGCAGGACAAACCCAAAGCTCATACAAGGGAGGAA
ATTATAAAGATCAGAGCAGAAATCAATGCAATGGAGACTAAGAGAACGAT
ACAAAAAAATCAATGAATCGAAGAGTTGGTTCTTCGAAAGAATAAACAAA
ATTGACAAACCCTTAGCCAACCTTATCAGAAAAAGGAAAGAAAAGGCCCA
AATCCATGCAATTAGGAACGAAAAGGGTGAAATTACAACGGACCCAGCAG
AAATCCAGAGGATCATCAATACCTACTTCGAGAACCTATACNCCAATAAG
ATGGAAAACACAGAAGAAATGGACAGATTCCTAGATACATATGAATTACC
AAAGTTGAACGAAGAAGACCTAAAAATTCTAAACAACCCAATATCAATCA
ATGAAATTGAAAACGTAATTAAAAACTTACCAACNAAGAAAAGCCCGGGT
CCTGATGGCTTCACTGCTGAATTCTACAAGACATTTAGAGAAGAACTACT
GCCACTACTNTTTAAACTCTTCAATGAAATTGAAAGGGAAGCAATACTCC
CAAATTCATTCCTGGAAGCAAGCATCACCTTGATCCCCAAAGCAGAGAAA
GACCCAACCGAAAAAGAGAACTACAGGCCAATCTCACTAATGAACATAGA
TGCAAAAATCCTCAACAAGATACTGGCAAACAGAATGCAGAGGGTCATCA
AGAAGATCATACACCCTGACCAAGTGGGATTCATCCCAGGGATGCAGGGA
TGGTTCAACATACGCAAATCAATAAATGTAATACACTATATCAACAGAGC
CAAGGACAAAAACCATATGATCATCTCAATAGATGCAGAAAAAGCATTCG
ACAAAATCCAACACGCATTCATGATAAAAACCCTACAGAAAATTGGAATA
GACGGTCTCTACCTCAACCTGATAAAAGCCATCTATGAAAAACCAACAGC
CAACATCATACTAAATGGTCAAAAACTGAAATCCTTCACGCTAAAATCAG
GAACAAGACAAGGATGTCCACTATCACCACTCCTGTTCAATATAGTTCTG
GAAACATTAGCCACAGCAATTAGACAAGAGAAAGAAATAAAAGGAATAAA
GATAGGAAAGAAGAAGTCAAATTGTCATTATTTGCAGATGACATGATACT
CTATATAGAAGACCCCAAGAACTCCACCAAAAGTCTTCTAGACTTAATAA
CCAAATTCAGTAGAGTAGCTGGATACAAGGTCAACACACAAAAATCAATA
GCCTTCCTNTACACGAACAACAGACTCACTGAGAGAGAAATTGGGGAAAC
AATTCCTTTCACAATAGCATCAAAAAAATGAAATACCTAGGAATCAACCT
AACGAAGGAAGCCAAAGACCTCTACNCTGAAAACTACAGCACTCTGAAAA
AAGAGATCGAAGAGGATATCAGAAAATGGAAAGACATCCCTTGCTCCTGG
GTAGGAAGAACCAATATAGTGAAAATGGCCATACTTCCAAAACTGCTATA
CAGATTCAATGCAATCCCAATCGAAATCCCAACAGCATACTTCACAGAAC
TAGAGAAAACAATCCNAAAATTCATTTGGAACCAGAAGAGACCCAGAATA
GCAAAAGCAATTCTAGGCAACAGAGACATGGCAGGGGGTATCACAATCCC
CGACTTGAAACTATACTACAAAGCTACTGTGATAAAAACAGCATGGTACT
GGCAAAGAAACAGACCTGAGGATCAGTGGAACAGANTAGAAGATGCAGAA
ACAACTCCAGACACACTCAGCCACCTCATCTTTGACAAAGGAGCCAANCA
CCCTCACTGGAGGAAAGATAGCCTCTTTAATAAATGGTGCTGGAAAAACT
GGATTTCAACNTGCCAAAGATTAAAACTAGACCCATATCTCTCACCATGC
ACTAAACTAAAATCGAAATGGATTAAAGATCTAAATATTAAAACAGAAAC
ACTAAACTTGCTGGAAGANAAGTTAGGTAGAACTCTTGAAGACATTGGCA
TAGGAAAAGACTTTATGAACAAAACCTCAGTNGCACGNGAACTAGCACAA
AGAATCAACAANTGGGATCTCATCTTATTAAAAAAGCTTCTGCACAGCAA
GAGAAACCAACAGAGCGAAGAGACAACCTACAATGTGGGAAAAAATTTTT
ACCAGCTGTTCCTCAGACAAAGGTCTACTATCTAGAATATATAAAGAACT
TAAAAAAATCAGACCCCCCAAATTTAAAGACCCAATCCAAAAATGGGCAT
CTGAAATGAACAGACATTTCTCAGACGAAGAAGTAGAAACGGCAAATAAA
CATATGAAAAAATGTTCAACATCACTGGTCATTCGAGAGATGCAAATGAA
AACAACACTGAGATTCCACCTCACCCCAGAAAGAATGGCTGCTATCAAGA
AATCAACCAATAACAAATGCTGGCGGGGNTGCGGGGAAAAAGGAACCCTT
CTCCACTGTTGGTGGGAGTGTAGACTGGTGCAACCACTGTGGAAATCAGT
ATGGAGATACCTCAAAGAACTAGGACTAGAGGTCCCATTTGACCCAGCTA
TTCCCCTGCTGGGTATCTTCCCAAAAGAATTAAAAGAATCATACCACAGC
GATATATGCGCACCCATGTTTATAGCGGCACAGTTCGTAATAGCTAAANC
TTGGAAACAGCCCAAGTGCCCATCAACTGGAGACTGGATAAAGAAGATGT
GGTTTTTTTTATAAAATGGAGTACTACTCAGCCATAAAGAACGAGAAACT
AGAGACATTTATAGCTAAATGGATGCACATTGAGGCCATACTCTTAAGTG
AAATAAATAGGACACACATGTAAATACCGAATAGTTTCTCTNGTGTGAGA
AACTGAAAGTGTAAATAAGGATTAAAATGTATAATNGATAATGTGAAATA
GGAAGAAAAGGTCCAAAGGGGAAGGGGAAGNGGGAGGAGGGAAAGGAAAG
AAGGGAAAGGAAAAAATATGAGAAAAGGAAAAAATGGAAACAAAGCCTTT
GTAAATAGGGAGGGGTGGAGGGGTTGAAGGGAGGGCAGGGGAATGGGGAA
AAAATAAGAACCAAGATACATCATGTACAGGTACAAGTNCCCAATGATGA
ATGTAANCGTATTGTATACCTAAAATGTACCAATAAAATTAATTTTTAAA
AAGAAAAAGCTAAGTAAAAGGAAAGAAAACTATACTCCATGTGANAGGAA
CCTGAAAAAAAGCAGGAGTAGCTATCCTATTTTCAGATAAAGTGGATTTC
AGCCGAAACTGATCAAAAGAGACAAAGAAGGTCACTACGTATTGTAAAGG
AACAATNCAACAGGAAGAGATANCAATNATAAACATATATGCACCGAACA
ATGGTACACCCAACTATATAAAACAAATACTANNGGACATAAAAAATCAG
ATAAGCACAANTATAGTGGGGAACCTCAATACCCCGCTGTCACAAATAGA
TCAACTAGACAAAAAATCAACAATGAAATATCAGAACTGAATCGAACNNT
TGAACAAATGGACTTAATATATATCTATAGAGTGTTCCACCNCACAANGN
CAGAANACACCATTCTTTTCAGNNNCACNTGGGNCGCTCTCCAANATNGA
CCACATANTCGCTNATAGACANGCTNAAGTNAATGCANAGNAATTAAAGT
CATNCCNTGCNTATTATCAGACCATAGCGCAGTGAAACTGNAGATCCNTG
GCAAAAGAAANTGCAGAAATTTATGGAAACGCATGGAAACTGANCAANAC
ACTCCTGAGTAACCAATGGGTCACAGAAGAAATCAAAGAAGANATNAGAC
AGTTCCTNNAATTAAATGACAATGNCCGTACAATACACCAGAACNTATNG
GANACAANGGAAANCAGTCCTANGNGGGAAGTTCACCGCNGTGAGTGACN
CACATCACGAAANCAAGAGAGGGAGCCCAANTAAACAACCANGCGNTGTA
CCTCAAGNCTCTAGAAAAAGAAGAGGCAGNATAAACNCCAAATAAAAAAA
CCTATCAACTAAGAAAAAACCCAGCTCCAGATGGATACACTGTTGAATTA
TACAAAAAGTTAAAGTCCTAACACCAATACTTCTCAAGTTCTCTANCAGA
AAATCGAAANAAAAGAAATANTCCCAATTTATTCCGGAGGCCAGCATTAT
CNTGATACAAAACCAGNAAANCAGCCGAAAAAGAAACTACAGACCAATAT
CTCTNATGAANATAGANGCAAAAATCCTCAACAAGATANTGGNAAACGGA
ANNCAACAGATCACCCAAAAGATCATACATCATGACAAGTAGGATNCATC
CCAGNAATGCAATAATGGTTCAGTCATGCGAATCAATTAATGTAATATNT
CANATNAACATAGGGCAAAATATGTCATCAAANAGATCAGAAAAGCATTT
GACAAAATACAACATCATTCATGATAAAAACNCTNAANAAANAAGNAATA
GANGGANCTTACCATCAACCCCATAAAGGCCATATATGNAAAACCCACNG
CCNACATNATATTGATATAGGGGGAAGAGATGTAACTCCCAAACCTGCTA
GATATCCGAAACGTGAGTTCGTGTTCTCTAAAATCGAAGAATGAATTCTA
GGAACAACGGAGGTTAAGAGTAGGAAAAATTTATTGAGAGAAAGAAAGCT
TCTGCCTAAGAGAGACAGAAGGGGGNCCGGAAAGTGGGTTGCCCACCCAC
CCCACTTTTCAAAGGTGTTTTATACGGCAAAGCCATGNGGTGAGGGAGGT
ACAAAGTGGGACAAAACTATNAAGANCCAATGGAAATTTACCAAGGTGGG
CACGAGGTGGGACAAAACCATGATCAACCAATAAGATTACAAGTACGGTC
ACCCAGGTAATATTGATTAAATGGGGGTCAAATGGGGAAGCAAGTCACGT
AGCAAGCGTACAAGGATTTTCAGTAAGGGTGGGGGTCAGGGATATTTCCT
GGAGNGGCTGGGTTAAGACTTTGGTCCCCCACCCAGGTGATTGATACCTA
TTTAGAATATCAATCACTGCTATTCATCCCCAGGGGAAGCACAAGGGTGT
GTAGTTTCTCTCCTTTTACAATGCTGGCCTTCAGTGAATGCGTCTTGATT
GTCCTNCATGTTGGCTCCTCGATTGTCCTNCANATTGGCTCCTCGAGGGC
TGGCCCTGTCTAACTGCCTACAAGATATCTAATTAACTTACCTATCTGCA
ATA
>rnd-4_family-58#LINE/L1 ( Recon Family Size = 253, Final Multiple Alignment Size = 111 )
GGACAACTGACCAATGTTGCTGACCTGCAAACTTTTATACATACATACAT
ATAAAAGTATGAATGCTGACAGAAGGGGCTTCCGGGCCACCATCCCGCCG
CTCCCGGCCCAGAGGAGGGGCTTCTGGGCCACCGTCCCGCCGCTCCCGGC
CCAGAGGAAGGGGCTTCCGGGCCACCCTCCCACCGCTCCCGGCCCAGAGG
AAGGGCTTCCGGGCCACCGTCCCACCGCTCCCGGCGCAGAGGAAGGGGCT
TCCGGGCCACCCGTCCCTGCTCCCAGCNCAGAGGAGGTGAGCCGCGCGGG
CGCCAACAGCACCCCCCCCCCCCCCCCAGTCGAAATGAGAAGACACGTAA
ACAAGTCTCAAAACCAGACTTCCAGATCACCTACAGCAACCCCAAAGGGA
AATGAGATGGAACACTCTGATACTCAACCACCTGGACTCCCTGAACTGGC
AACAAAAGAGGATCTGGAAAAAATGAAATCAGAAATAATTTCTCAGATAA
CAGCAGAGATTGTGCCCATAGTGCAAGACATGATTAATAAATCTAGAGAA
GACACAGATAAAAAAATAGAGGAGCTGAGGAACATGATGGAATCCCAACA
TAGGAAACAAATGGAATCCATAAAACAGATGCAAACAGATTTCCAGGAGA
TNAAAAACTCCATTGAAAGTCTACACAGCAGAATGAGCCAATGTGAGGAC
AGAATTTCAGATATAGAAGATAAGATTGCAATTAGTGACCAGGAAAAGAA
AAATTGCTTCAAAATTGTAAGGGACCATGAGAAATCAATCCAGCAGCTGC
TAGATGATGCAAAGAGACTGATCGGAGTCAATGAAGAAACAGGAGAGAGC
GCAGATGACATAAAAAAACTNTTCACAGAAGTAATGGCAGAAAACTTCCC
AAGCAGGGGAAAAGAACTTGACATACAGATAAGTGAGGCATATAGGACTC
CAAATAGCCTTGATCAAAAAAAATCTACACATAGGCATATAATNGTTAAG
ATTCCAGAAACCCAACAGAAGAACAAAGTTCTACAAGCAGTTAGAGAAAA
GAAACAAATCACATACAAAGGAAAGCCCATCAGAATCACAGCAGACTTCT
CAACACAAACCCTCAAGGCAAGAAGAGCTTGGAGTGACGTATTTCAAGCC
CTAAAGGAAAACAGCCTCCAACCCAGATTGATGTACCCTGCAAAACTATC
TTTCAAAATTGATGGAGAAATAAGATACTTTCATGACAAAGAGCACCTTA
GGAACTTCGTGAATACCAAACCAGCACTCCAAAAAATTTTAGACAATATC
CTAGGAANAGACAATGAGGATCACAACCCCAGGAAGCNCAGCAGAATGAA
CCCATCNGGCANGACAAGAAATTAAACGNAAAGGGGGAGAATCCAACAAA
AAGAAAAAGTCATGGCAATGATAAGTCAATACGTNTCAGTTATAACCATC
AATGTTAATGGTCTCAATTCACCAATCAAAAGAAATAGACTGGCAGAATG
GGTCAAGAAGCAAAATCCAACAATATGCTGCATACAAGAAACACACTTAA
TTCAAAAGGAAACTCATAGACTGAAAGTTAAAGGGTGGAAAACAATACTC
CATGCGACGGGAACCCGAAAAAAAGCAGGAGTAGCTATCCTNTTTGCAGA
TCAAGTGGATTTCAAACCAACACTGATTAAGAGAGACGAAGAAGGNCACT
ACATCCTTGTAAAGGGAACAATCCAAGAGGAAGAGATGACAATCATAAAT
ATCTATGCACCAAACACTAGTGCACCCAACTATATAAAACAAATACTAAC
GGACATGAAAAGTCATATAAGCACTAATACAATTGTAGTGGGGGACCTCA
ATACCCCACTGTCACAAATAGATAGATCAACTAGACAAAAAATAAGCAAT
GAAATACTAGAACTCAATCGAACTCTTGAACAAATGAACTTAACAGATGT
TTACAGAGTGTTCCACCCCACAAAATCAGAATACACATTCTTCTCAGCTG
CACATGGGTCGTTCTCCAAAATAGACCACATACTCGCTCATAGAACATGT
TTAAGTAAGTGCAAAGGAATTGAAGTTATCCCCTGTATATTATCAGACCA
TAGTGCGATGAAATTGGAGATCAATAGCAAAAGAAACCGCAAAAATTTCA
TAAACACGTGGAAATTGAACAACACACTTCTGAATAACCAATGGGTCACA
GAGGAAATTAAAGAAGAAATCAGACAGTTCCTTCAATTAAATGACAATGA
CAATACAACATATCGGAATCTATGGGACACAATGAAAGCAGTCTTACGAG
GGAAATTCATAGCAGTGAATACGCATATTAGGAAAACAGAGCGAGCCCAA
TTAAACAACCTGATGCTGAACCTCAAGCTTCTAGAAAAAGAAGAGCAGGA
CAAACCCAAAGCTCATACAAGGGAGGAAATTATAAAGATCAGAGCAGAAA
TCAATGCAATGGAGACTAAGAGAACGATACAAAAAATCAATGAAGCCAAG
AGTTGGTTCTTCGAAAGAATAAACAAAATTGACAAACCCTTAGCCAACCT
TATCAGAAAAAGGAAAGAAAAGGCCCAAATCCATGCAATTAGGAATGAAA
AGGGTGAAATTACAACGGACCCAGCAGAAATCCAGAGGATCATCAATACC
TACTTCCAGAACCTATACGCCAATAAGATGGANAACACAGAAGAAATGGA
CAGATTCCTAGATACATATGAATTACCAAAGTTGAACGAAGAAGACCTAA
AAATTCTAAACAACCCAATATCAACCAATGAAATTGAAAATGTAATTAAA
AACTTACCAACTAAGAAAAGCCCGGGTCCTGATGGCTTCACTGCTGAATT
CTACAAGACATTTAGAGAGGAACTACTGCCACTACTGTTTAAACTCTTCA
ATGAAATTGAAAGGGAAGCAATACTCCCAAATTCATTCCTGGAAGCAAGC
ATCACCTTGATCCCCAAAGCAGAGAAAGACCCAACCGAAAAAGAGAACTA
TAGGCCAATCTCACTAATGAACATAGATGCAAAAATCCTTAATAAGATAC
TGGCAAACAGAATGCAGAAGATCATCAAGAAGATCATACACCCTGACCAA
GTGGGATTCATCCCAGGGATGCAGGGATGGTTCAACATACGCAAATCAAT
CAATGTAATACACTATATCAATAGAGCCAAGGACAAAAACCATATGATCA
TCTCAATAGATGCAGAAAAAGCATTTGACAAAATCCAACATGCATTTATG
ATAAAAACCCTACAAAAAATTGGAATTAGATGGTCTCTACCTCAANCTGA
TAGAAGCCATCTATGAAAAACCAACAGCCAATATCATACTAAATGGTCAA
AAACTGAAATCCTTCACACTAAAATCAGGAACAAGACAAGGATGTCCACT
ATCACCACTCTTGTTCAATATAGTTCTGGAAACATTAGCCACGGCAATTA
GACAAGAGAAAGAAATAAAAGGAATAAAGATAGGAAATGAAGAAGTCAAA
TTGTCATTATTTGCAGATGACATGATACTCTATATAGAAGACCCCAAGAA
CTCCACCAAAAGTCTTCTAGACTTAATAACCAAATTCAGTCAAGTAGCTG
GATACAAGGTCAACACACAAAAATCAATAGCTTTCCTCTACACCAATGAC
AGACTCACTGAGAGAGAAATAGGGCAAACAATTCCTTTCACAATAGCATC
CAAAAAACTGAAATACCTAGGAATCAACCTAACGAAAGAAATCAAAGACC
TCTNCTCTGAAAACTATAGCACTCTGAAAAGAGAGATTGAAGATGATATC
AGAAAATGGAAAGACATCCCCTGCTCCTGGGTAGGAAGGATCAATATAGT
GAAAATGGCCATACTTCCAAAACTGCTATATAGATTCAATGCAATCCCAA
TTGAAATCCCAGCAGCATACTTCACGGACCTTGAGAAAACAATCCAAAAA
ATTCATTTGGAACAAGAAGAGACCCAGAATAGCAAAAGCAATTCTAGGTA
ACAGAGACATGGCAGGGGGTATCACAATCCCCGACCTGAAACTATACTAC
AAAGCTACTGTGATAAAAACAGCATGGTACTGGCAAAGAAACAGACCTGA
GGACCAGTGGAACAGATTAGAAGATGCAGAAACAACNCCAGACACACTCA
GCCATCTCATCTTCGACAAAGGAGCCAAACACCCTCACTGGAGGAAAGAT
AGCCTCTTTAATAAATGGTGCTGGAAAAATTGGGTTTCAACTTGCCAAAG
ATTAAAACTAGACCTATATCTCTCACCATGCACTAAACTAAAATCAAAAT
GGATTAAAGATCTAAATATTAAAACAGAAACNCTGAACCGGCTGGAACAG
AGGTTAGGTAGAACTCTTGAAGACATCGGCGTAGGAAAAGATTTTATGAA
CAAAACCTCAGTTGCCCGTGAACTAGCACAAACAATCAACAAGTGGGATC
TCTTCTTATTAAAAAGCTTCTGCACAGCAAGAGAAACCACCAGCAGTGTG
AAGAGACAACCCACAATGTGGGAAAAAATCTTCACCTGCTCTTCCTCAGA
CAAAGGTCTACTATCTCGAATCTATAAAGAACTTAAAAAGATCAGACCTC
CCAAATTTAAAGACCCAATCCAAAAATGGGCATCTGAAATGAACAGACAT
TTCTCAGACAAAGAAGTAGAAATAGCAAATAAATACATGAAAAAATGTTC
AACATCACTGGTCATTCGAGAGATGCAAATGAAAACAACGCTGAGATTCC
ACCTCACTCCAGAAAGAATGGCTGCTATCANGAAATCAACCAATAACAAA
TGCTGGCGGGGCTGTGGGGAAAGAGGAACCCTGCTCCACTGCTGGTGGGA
GTGTAGACTGGTGCAACCACTGTGGAAATCAGTATGGAGATACCTCAAAG
AACTAGGACTGGAAGTCCCATTTGACCCAGCTATTCCCCTGCTGGGTATC
TTCCCCAAAGAATTAAAAGATCATACCACAGTGATATATGCGCACCCATG
TTCATAGCACAGTTTGTAATAGCTAAAACTTGGAAACAGCCCAAATGCCC
ATCAACTGGAGACTGGATAAAGAAAATGTGGTTTTTTTATAAAATGGAGT
ACTACTCAGCCATAAAGAATGAGAAATTAGAGACATTTATAGCTAAATGG
ATGCACATTGAGGCGATACTCTTAAGTGAAATAAATAGGACACACATGTN
TAAATACCGAATAGTTTCTCTGGTGTGAGAAACTGAAAGTGTAAATAAGG
ACTAAATGTATAATAGATAATGTGAAATAGGAAGAAAAGGGNCAAAGGGG
AAGGAAGTGGGAGGGTAGGGGAAGAGGGGAGGGGAAGGAAAGAAGGGAAT
GGAATTAATATGAGAAAATGAAAAAATGGAAACAAAGTCTTTGTAAATAG
GGAGGGGTGGAGGGGTTGAAGGGAGGGCNGGGGAAGGGGGAAAAATAAGA
ACCAAGATGNATTATGTAAAGGTACAAATTCCCAATGATGAATGTNATTG
TATTGTATACCTAAAATGTACCAATAAAATAAAATTTTAAAAAATGAATG
CTGAAAAATAGCAACATAAGACTTTCCTTTGCCNTGCACATGGNTCCTAA
TTGCTNTCTCAAANCACCTNTATCATATTTGCATTTTCATTGTTTNTTGT
TAATCTCCAAGTTCAAC
>rnd-4_family-74#DNA/hAT-Charlie ( Recon Family Size = 119, Final Multiple Alignment Size = 107 )
TAGGTCCCCAGACCAGAGCCAGCATCAGCATCACCTGGGAACTTGTTAGA
AATGCAAATTCTCGGGCCCCACCCCAGACCTACTGAATCAGAAACTCTGA
GGTGGGGCCCAGCAATCTGTGTTTTAACAAGCCCTCCAGGTGATTCTGAT
GCCATGCAAGT
>rnd-4_family-329#LTR/ERVL-MaLR ( Recon Family Size = 105, Final Multiple Alignment Size = 97 )
TGTCTGTGGTAGGCAGAATAATGGCTCCCCCAAAGATGTCCACGTCCTAA
TCCCCGGAACCTGTGAATATGTTACCTTACATGGCAAAGGGGACTTTTGC
AGATGCGATTAAGGTTGCTAATCGGTGATCTTGAGATATTATCCTGGATT
ATCCGGGTGGGCCCAATGTAATCACAAGGGTCCTTAAAATGAAGAAGAAG
AAGGCAGAAATGTCAGAGAGAGGGAGAGAGATGTGAAGATGCTGCATTGC
TGGCTTTGAAGACGGAGGAAGGGGCCACGAGCCAAAGGAACAGCCTCTAG
AAGCTGGAAAAGGCAAGGAAACAGTCTCCCCTAGAGCCTCGGGAAGNACA
GCCCTGCCGACACCTTGATTTTAGCCCAGTGAGACCCGTTTCGGACTTCT
GACCTCCAGAACTGTAAGATAATAAATTTGTGTTGTTTTAAGCCACTAAG
TTTGTGGTAATTTGTTACAGCAGCAATAGGAAACTAACGAATACAGTTCC
CGATACAGAGGAATCTACAGTGCAANAGAGGTAGTGAGANTNCTGCATCT
TTTTTGTTTTATTTTG
>rnd-4_family-13#LTR/ERVL-MaLR ( Recon Family Size = 72, Final Multiple Alignment Size = 65 )
TATGGGCTGAATTGTGTCCCCCCAAAATTCATATGTTGAAGCCCCTCACC
AATGTGACTGTATTTGGAGATAGGGCCTTTAAGAAGGTAATTAAGGTTAA
ATGAGGTCATNAGGGTGGAGCCCTAATCCAATATGACTGGTGTCCTTATA
AGAAAGAGACACCAGACAGTCTNTTCCCATGTGCCGCAGAGGAAGGTATG
TGAGGACACAGCGAGAAGGCGGCCGTCTGCAAGCCAGGAAGAGAGGCCTC
ANCAGAAACCAANCCTGCCGACACCTTGATCTTGGACTTCCAGCCTCCAG
AACTGTGAGAAATAAATTTCTGTTGTTTAAGCCACCCAGTCTGTGGTATT
TTGTTATGGCAGCCCGAGCNGACTAAT
>rnd-4_family-430#LTR/ERV1 ( Recon Family Size = 59, Final Multiple Alignment Size = 54 )
GACAGGAGATTAGGGCGTGGCAAAGCTGGCTGGGGAAGTAGGCGTGACCT
GTTAATTACAAGATCCCAGACACATGCGCAGAACAGTTCCCAAAGCCCTG
CACGTGGACTTCTCGCGAGAACTCGAGCAGGTTTTCGATAGGATGGCCTA
GACCTGACGTCAGCCTGAGGNGTGGGATCCCAGCACCGCCTCTCAGGACC
CGTATGTAGAACTTCTCACGGGTTCCCNCGAGATGTGGACGGCATAAAAG
GACACAGACGCCACGAGGAGCCCGCTATCGTGACTCTCCACGGTAGCCCA
CCCTGCGTCTCCCAGATGCAGGGTGTACTTTTATTTTTGCTTTTACCCTC
TTTTTCTCTTTACTCGGCCCAAGCTCGCTCTGCAGAGCCAGTTTCTCCCC
TACTCTTCACTTTTACTTTTTAAATAAACTTTGCCACCGCTTTTTGCTTG
TCTCGTCCAATTCTTTGTTCGGGACAAGAAGAACCTGGAAACCANCTCCA
GAAGGAGACTCCAGCACCCCAGAACCCGGTAACGTTTANTTGGCGAGCCA
CTTTTAGAAGGAGCTACCCGATAA
>rnd-4_family-344#DNA/hAT-Charlie ( Recon Family Size = 51, Final Multiple Alignment Size = 50 )
AGAACTGTCCAATAGAACTTCTGCGATGATGGAAATGTTCTATATCTGCG
CTGTCCAATACGGTAGCCACTAGCCACATGTGGCTACTGAGCACTTGAAA
TGTGGCTAGTGCGACCGAGGAACTGAATTTTAAATTTTAATTAATTTAAA
TTTAAATAGCCATGTGGCTAGTGGCTACCATATTGGACAGGCACAGT
>rnd-4_family-369#LINE/L2 ( Recon Family Size = 52, Final Multiple Alignment Size = 48 )
CTCTCTCCGTCACCTCCTTTAAGTCTTTNCTCAAATGTCACCTTCTCAGA
TGACACCTGAGAGAGCACCCTNTTGGCCACCTTNTTNAAGCGCATCCCAC
ANCNCANTACTTCCTAACTNTGCTTCGTNTTTTCTCCGTAGCGTTTATCA
CTGTACTTACATATTTCATTACCTGTTTATTGTCTGTCTTCCCTCTAGAA
TGTAAGCTCCATGAGGGCAGGGACTTTATCCTTGCATTAATCTCCAGCAC
CTAGAACAGTGCCTGGCACATAGTAGGTGCTCAATAAATATTTGCTGAAT
GAAG
>rnd-4_family-349#LTR/ERVL ( Recon Family Size = 49, Final Multiple Alignment Size = 41 )
CTGGCCAATGGTCAGGGACTTGGAAGAAACATGACTGGAAAATTGGTGAC
AAGGATATCTGGGGAAGAGGTATGTGGATAGACCTCTCGATATGGGCAAA
GGACGTAAAGATATTTGTGTCCCACGCGAGTGCTCACCAGAAAGTGACCT
CAGCAGAAGAGGACTTTAATAATCAAGTGGACAGGATGACCTGTTCTGTG
GATAGCGGTCGACCTCTTTCTTCAGCCATCCCTGCCANTGCCAAACGGGC
CCATGAACAAAGTGGCCATGGTGGCAGGGATGGAGGTTATGCATGGGCTC
AGCAACACGGACTCCCACTCACCAAGGCCGACCTGNCTACAGCCACTGCT
GAATGCCCAATCTGCCAGCAGCAGAGGCCAACGCTGAGTCCCCGATATGG
CACCATTCCCCAGGGCGATCAGCCNGTACCTGGTGGCAGGTTGATTACAT
TGGACCACTTCCATCATAGAANGGGCAGTGCTTTATCCTTACTGAATAGA
CACTTTCTGGATATGGATTTGTCTTCCCTGCACGCAATGCTTCTGCCAAA
ACTACCATCCATGGACTCACAGAATGCCTTATCCACCATCATGGAATTCC
ACACAGTATAGTCTCTGACCAAGGAACGCATTTCGTAGCCAAAGAAGTGT
GGCGATGGGCTCATGCTCATGGAATTCGCTGGTCTTACCATGTTCCTCAC
CACCCAGAAGCAGCTGGATTGATAGAAAGGTGGAATGGCCTTTTGAAGAC
GCAGTTACAGTGCCAGCTAGGTGGCAATACCTTGCAGGGNTGGGGCAANG
TTCTCCAGAAGGCTGTATATGCTCTGAATCAGCGNCCATTATATGGTACT
GTGTCTCCCACAGCCAGGATTCATGGGTCCAGGAATCAAGGGGTGGAAGT
GGGAGTGGCACCACTCACCATTACCCCTAGTGATCCACTAGCAAAATTTT
TGCTTCCTGTTCCCGCGACCTTATGCTCTGCTGGCCTAGAAGTCTTAGTT
CCAGAGGGGGAANGCTTGTACCAGGAAGCACAACAATGATTCCATTGAAC
TGGAAGCTAAGGCTTCCNCCNGATCACTTTGGGCTCCTCGTGCCTCTGAG
TAAGCAAGCTAAAAAGGGAGTTACGGTGCTGGCTGGGGTGATTGATCCNG
ACTACCAAGGGGAAATTGGACTACTACTNCACAATGGAGGNAAGGAAGAA
TATATCTGGAGTNCAGGAGATCCCTTAGGGCACCTCCTAGTATTACCATG
CCCTGTNATTAAGGTCAATGGGAAACTACAACAACCCAATCCAGGCAGGA
CTACAAATGGCCCAGAACCTTCAGGAATGAAGGTNTGGGTCACCTCACCA
GGNAAAGAACCAAGACCTGCTGAGGTGCTTGCTGAAGGCCAAGGGAATAC
AGAATGGGTAGTGGAAGAAGGTAGTTATAAATACCAGCTATGACCCTATG
CTTCCTATGTAACATAATGTTGATAGACTTAATATTGGCTCTTAAGTATT
GTTAAATCTACGTTATAATGTTCAAGTTACGAAATGTCAGGAAAAGCAAT
CACCCAACAAAAATTTGCCTTCTATTCTGGGGAAGGAATTAGTGCATTTT
CGNTTGTATGCAGGATAGTTGTATCACGTTAGGCGNAATTATGAGTTTGT
CNTTGTATCTGGAGATTAAGTA
>rnd-4_family-165#LINE/L1 ( Recon Family Size = 63, Final Multiple Alignment Size = 37 )
CAGAAAAAATGGCTATCATCAAGAAATCAACCAATAACAAATGCTGGCGG
NACTGTGGNGGGAAANGAACACTTCTACATTGTTGGTGGAAGTGTAAACT
AGTACAACCACTATGGAAATCAGTGTGGAGATTCCTCAAAAAANTGAAAA
CTAGAGGTTCCATTTGACCCANCTATNCCCCTCCTNGGTATATTCCTAAA
AGAGTTAAAGACATCATACTACAGTGTATCACATGCACACCCATGTTTAT
AGCAGCACAATTCGTAATAGCTAAATCTTGGAAACAGCCTATATGCCCAT
CAACAGATGAATGGATAAAGAAAATGTGGTGTTTATATACAATGGAGTAC
TACTCTGCCATAAAGAAGGATAAACTTGAGTCATTTGTAGNNAAATGGAT
GCATCTTGAGACCATAATGTTAAGTGAAATAAATCAGACACGNAAGCTTA
AATATCGCATTGTTTCTCTTGTATGAGAAACTNAAAGNGNAAATAAGGAG
CAAAATGGANGATAGACANTGGGAAATAGGAAGAACATGTTCAAATGGGA
AGGGGAACGAGGGAAGGGGGAAGGGAAGGGAAGGAAGGGAAAAAATCAAA
GAGAGAACGGAAAAAAAATGGAAACGAATCTTCGTAAATGGGGAGGGGAA
GAAGNGTTGAAGGGAGGGGAGATGGGNAGAAAAAGAATTAAGATATATTA
TGTACAGGTACAAATTCCCTATGACGAATGTGATCATTATGTATGACAAA
AATGTACTAACTCACAGAACACACTGAATCAGCCTGCTGCAGACAGGCAG
GTCTGCCCATACCCTACCGAGGTACCCACTCAGGTGGAATACACCGAATC
AGCCCTCTGCANACAGGNAGGTCTGCGCACNCCCTACCGAGGTCCCGAGT
CACGCGGAAAACGCCAAATCAGCCCGCTGCAGGCAGGCAGCCACCTGGTT
CCACACTACAAAGACGCAGAGGACACCAGACCATGAGACCAAGGTACTGA
GTTCCTTCCCGGCCCAGAGGTAGGGGCTTCTGAGCCTTCGTCCCACTGCT
CCTGGTCCACAGGAAGGGGCTTCCCAGTCACCATCCCACCCACTGCTCCC
AGCCCAAAAGAAAGGGCTTCCTGNGCNACCNTCCGTCCCATGGCTGCTCC
CGGCCCANAGGAGGAGGAGGGCTTCCGAGCCACCATCCCGCCCTTGGCTG
CTACCCGGCCCAGAGGAAGGGGCTTCTGGGGCCACCATCCCTNCCCACTG
CCGCCNGCCCCTGTCCCACCTCNCCCAGCCAGAGGAGGTATCCGTGGCAC
GGGAAGACAGCCCCAACCCGCCCCCCCAGTCGAAATGAGAAAACATATAA
ATAAGTCNCAAAACCAGACTTCCAGATCACCTACAGCAACCCCAAAGGGA
AATGACATGGAACACTCTGATACTCAACCACCTGGACCCACGAACTGGCA
ACAAAAGGGGATCTGGAAAAAATGAAATCAGAAATAATTTCTCAGATAAC
AGGAGAAATTGTGCCCCTAGTGCAAGACATGATTAATAAATCTAGAGAGG
AGCTNAGGAACATGATGGAATCCCAACAAAGGAAACAAATGGAATCCATA
AAACAGATGCAAATAGATTTCCAGGANATGAAAAACTCCATTGAAAGTCT
ACACAGCAGAATGAGCCAATGTGAGGACAGAATTTCAGATATAGAAGACA
AGATNGCGATTAGTGACCAGGAAAAGAAAAATTGCTTCANAATTATAAGG
GAACATGAGAAATCAATCCAGCAGCTGCTAGATGATGCAAAGAAGAANAA
CATAAGACTGATNAGAGTCNACGAAGAAACAGGAGAGAGTGNAGATGACA
TAAAAAAACTCTTCACAGAAATAATGGCAGANAACTTCCCAAGCAGGGGA
AAAGAGCTTGACGTACAGATAAGTGAGGCATATAGGACTCCAAATAGCCT
TGATCAAAAAAAATCTACACATAGACATATAATCGTTAAGATTCCAGAAA
CTCAACAGAAGAACAAANTTCTCCGAGCAATTAGAGAAAAGAAACAAATC
ACATACAAAGGAAAGCCCATCAGAATCACGGCAGACTTCTAGCAACACAA
ACCTTCGAGGCAAGAAGAGCTTGGAGTGACATATTCCAAGCCCTAAAAGA
AAACAGCCTCCAACCCAGATTGATGTACCCNGCAAAACTATCTTTCAAAA
TGGATGGAGAAATAAGATACTTTCATGACAAAGAGCACCTTAGGAACTTC
GTGAATACCAAACCAGCACTCCAAAGAATTTTACACAATATCCTAGGAAC
GGACATTGAGGATCACAACCCCAGGAAGCNNAGCAGAATGAANCCATCTG
GCGCGACAAGAAATTAAACGNAAAGGGGGAGAACCCAACAAAAAGAAAAA
GTCATGGCAATGACGAGTCAATACGTTTCAGTTATAACCATCAACGTTAA
TGGTCCCAATTCACCAATCAAAAGAAATAGACTGGCAGAATGGGTCAAGA
AGCAAAACCCAACAATATGCTGCATACAAGAAACACACTTAATTCAAAAG
GAAACCATAGACTGAAAGTTAAAGGGTGGAAAACAATACTCCACGTGACA
GGAACCCGAAAAAAAGCAGGAGTAGCTATCCTCTTTGCAGATCAAGTNGN
TTTCAAACCAACACTGATTAAGAGAGACGAAGAAGGACACTACATCCTTG
TAAAGGGAAGAATCCAAGAGGAAGAGATGACAATCATAAATATCTATGCA
CCAAACACTAGTGCACCCAGCTATATAAAACAAATACTAACGNACACGAA
AAGTCATATATGCACTAATACAATTGTAGTGGGGGACCTCAACACCCCAC
TGTNACAAANAGATAGATCAACTAGACTAAAAATAAGTANTGAAACANTA
GAANTCAATCGAACTCTTGGACAAATGAACTTAACAGATGTTTACAGAGT
CTTCCACCCACACAAAATCAGAATACACATTCTTCTCAGCTGCACATGGG
TCATTCTCNAAAATAGACCACATACTCGCNCATAGAGCATGTTNAGGTAA
GTGCAAAGGAATTGAAGTTATCCCCATGTATATTATCAGACCATAGTGTG
ATGAAATTGGAGATCCACAGCAAANGAAACTACAAAAAATTCCATAAACA
CGTGGAAATTGACANAACACACATTCATGAATAACCAATAGGGTCACGCG
AGGAAATTAAAGAAGAAATCAAACAGTTCTTTCAATTGAATGACAATGAC
AATACAACATATCGGAATCTATGGGACACAATGAAAGCAGTCTTACGAGG
GAGATTCATAGCANTAAATATGCATATTAGGAAAACAGAATNAGCCCAAT
TAAACAACCTGATGCTCAACCTCAAGCTTCTAGAAAAAGAAGAACAGGAC
AACCCCAAAGCTANTACAAGGGAGGAAATATAAAGATCGGAGGAGAAATC
AATGCAATGGAGACTAAGAGAGATAAAAANATCAATGAAGCCAAGAGTTG
GTTCTTTGAAAGAATCGACAAAATTGACAAACCTTTAGCCGACTTGTCAG
AAAAAGGAAAGAAAAGGCCCAAATCCATGGATTAGGAATGAAAAGGGTGA
AATTACAACAGACCCAGCAGAAATCCAGAGGATCATCAATANCTACTTTC
AGAACCTGTACGCCAATAAGATGGACAACACAGAAGAAATGGACAGATTC
CTAGATACATATGAATTACCAAAGTTGAATGAAGAAGACNTAAAAATTCT
GAACAACCCAATATCAACCAATGAAATTGAAAATGTAATTAAAAACTTAT
CAACTAAGAAAAGCCCGGGCCCTGATGGCTTCACTGCTGAATTCTACAAG
ACATTTAAAGAAGAACCGCCGCCACTACTNTTTAAACTCTTCAATGAAAT
TGAAAGGGAAGCAATACTTCCAAATTCATTCCTGGAAGCAAGCGTCACCT
TGATCCCAAAANCAGAGAAAGACCCAACCGAAAAAGAGAACTATAGGCCA
ATCTCNCTAATGAACATAGATGCAAAAATCCTTAACAAGATACTGGCAAA
CAGAATGCAGAAGGTCATCAAGAAGATCATACACCCTGACCAAGTCGGAT
TTATCCCAGGGATGCAAGGATGGTTCAACATATGAAAATCAATNAATGTA
ATACACTATATTAACAGAGTCAAGGACAAAAACCATACGATCATCTCAAT
AGATGCAGAAAAGGCATTTGACAAAATCCAACACCCATTCATGATAAAAA
CCCTACAGAAAATTGGAATAGAAGGTCTCTACCTCAAACTGATAAAGCCA
TCTATGAAAAACCAACAGCCAACATCATACTAAATGGTCAAAAACTGAAA
NCCTTCACGCTAAAATCAGGAACAAGACAAGGATGCCCACTATCACCACT
CCTGTTCAATATAGTTCTGGAAACATTAGCCACGGCAATTAGANAAGAGA
AAGAAATAAAAGGAATAAAGATAGGNAAGGAAGAAGTCAAACTGTCATTA
TTTGCNGATGATATGATACTCTACATAGAAGACCCNAAGAACTCCACCAA
AAGNCTTCTAGACTTAATTGACAGATTCAGTCGAGTAGCTGGATACAAGG
TCAACACACAAAAATCAATAGCCTTCTTNTACACNAATGACAGACTCACT
GAGAGAGAAATTAGGGCAAACAATTCCTTTTACAATAGCATCCAAAAAAC
TGAAATACCTAGGAATCAATCTAACGAAGGAAACGAAAGACCTCTACNCT
GAAAACTACGGCACTCTGAAAAGAGAGATTGAAGANGATATNAGAAAATG
GANAGACATCCCCTGCTCCTGGGTAGGAAGGATCAATATAGTGAAAATGG
CCATACTTCCAAAACTGCTATATAGATTTAATGCAATTCCAATTGAAATC
CCAGCAGCATACTTCACGGACCATGTGAGGAAACAATCCAAAAATTCATT
TGGAACAAGAAGGGACCCAGAATAGCAAAAGCAATTCTAGGTAACAGAGA
CATGGCAGGGGGTATCACAATCCCCAACTTGAAACTATACTACAAAGCTA
CTGTGATAAAAACAGCATGGTACTGGCAAAGAAACAGACCTGAGGACCAG
TGGAACAGATTAGAAGATGCAGAAACAACTCCAGACACACTCAGCCATCT
CATCTTTGACAAAGGAGCCAAACACCCTCACTGGAGGAAAGATAGCCTCT
TTAATAAATGGTGCTGGAAAAACTGGGTTTCAACTTGCCAAAGATTAAAA
CTAGACCTATATCTCTCACCATGCACTAAACTAAAATCGAAATGGATTAA
AGATCTAAATATTAAAATAGAAACTCTGAACCGGCTGGAACAGAGGTTAG
GTAGAACTCTTGAAGACATTGGCGTAGGAAAAGATTTTATGAACAAAACC
TCAGTTGCCCGTGAACTAGCACAAACAATCAACAAGTGGGATCTCTTCTT
ATTAAAAAGCTTCTGCACAGCAAGAGAAACCACCAGCAGNGTGAAGAGAC
AACCCACAATGTGGGAAAAAATCTTCGCCTGCTNTTCCTCAGACAAAGGT
CTACTATCTNGAATCTATAAAGAACTTAAAAAGATCAGACCTCCCAAATT
TAAAGACCCAATCTAAAAATGGGCATCTGAAATGAACAGACATTTCTCAG
ACAAAGAAGTAGAAATAGCAAATAAATACATGAAAAAATGTTCAACATCA
CTGGTCATTCGAGAGATGCAAATGAAAACAACGCTGAGATTCCACCTCAC
TCCAGAAAGAATGGCTGCTATCATGAAATCAACCAATAACAAATGCTGGC
GGGGCTGTGGGGAAAGAGGAACCCTGCTCCACTGCTGGTGGGAGTGTAGA
CTGGTGCAACCACTGTGGAAATCAGTATGGAGATACCTCAAAGAACTAGG
ACTGGAAGTCCCATTTGACCCAGCTATTCCCCTGCTGGGTATCTTCCCCA
AAGAATTAAAAGAATCATACCACAGTGATATATGCGCGCCCATGTTCATA
GCAGCACAGTTCGTAATAGCTAAAACTTGGAAACAGCCCAAATGCCCATC
AACTGGAGACTGGATAAAGAAAATGTGGTTTTTTTATAAAATGGAGTACT
ACTCAGCCATAAAAAATGAGAAATTAGAGACATTTATAGCTAAGTGGATG
CACATTGAGGCGATACTCTTAAGTGAAATAAATAGGACACACATGTNTAA
ATACCGAATAGTTTCTCTGGTGTGAGAAACTGAAAGTGTAAATAAGGACT
AAATGTATAATAGATAATGTGAAATAGGAAGAAAAGGGGCAAAGGGGAAG
GAAGTGGGAGGGNTAGGGGAAAGGATAGAAGGGAATGGGATTAATATGAG
AAAATGGAAAAATAGGAACAAAATCTTTGTAAATAGGGAGGAATGGAGGG
GTTGAAGGGAGGGCTGGGCAAGGGTGAAAAATAAGAACCAAGAGAGACTA
CGTAAAGGTGCAAATTTCCAATGATGAATGTCATTATATTGTATACCTAA
AATGTACCAATGATTATTCATTCTAATCATTGTACACTTTAGGTATATAA
TATAAGGACATTCATCACTGGAAATTTGCACCTTATAAGAACCAAGAGAG
ACTATGTAAAGGTGCAAATTTCCAATGATGAATGTCATTATATTGTATAC
CTAAAATGTACCAATGATTAGAATGAATAATCGATAATGTAAAATAGGAA
GAAAAGGTCCAAAGGGGTAGGGGTAGTGGGAGGGGCAGGGGAAAGGAAAG
AAGGGAAAGGAAAAATGATGAGAAATGGAAAAAATGGAAATAAAGTCTTT
GTAAATAGGGAAGGGTGGAGGGGGTGAAGGGAGGGCTAGGAATGGGGAAA
AAATAAGAACCAAGATGCATTATGTAAAGGTACAATTCCCAATGAGAAAT
GTAANTGTGTTGTATACCTANAATGTACCAATAAAAGAATTTAATAAAAA
AAAAATGTACTANNTATATTTTTTTAAAANATAAAAANAAAAGGGCCGGG
GATTTAGCTCAGTGGTTCCACTGCCTGCCTCGCAAGCGCAAGGTCCCGAG
TTCGATCCCAGTACCGAAAAAANAAATAAATAAAAATAATTCTAACANTG
CATAAATAAGTAAATAAGTGAAAATAGGTGNTAANTTCATTACATTATTT
TAATTAACGCATTAAAAATGTAGGTTTCCTTTTAGAGCTTCCAGCTCATT
TAAAAGGT
>rnd-4_family-45#LINE/L1 ( Recon Family Size = 39, Final Multiple Alignment Size = 37 )
AGCAGAATAAAAAGTACAGGTAGTAGTTACAATGTAGGAGACAAATTGAA
GACAGATAAGTAGACTGTGCTTGCAGTATTGTTCTCATGTACAATTGCAG
CTTATCAAAATCTCAATTCACCATTCAAAAGAAATAGACTGGCAGAATGG
GTCAAGAAGCAAGATCCAACAATATGCTGCATACAAGAAACACACTTAAT
TCAAAAAGAAACTCATAGACTGAAAGTTAAAGGATGGAAAACAATACTCC
ATGAGACAGGAACCCCCCAAAAGCAGGAGTAGTTACTTCATTTTTGCGTT
TAAGTCTAGATTTCAGACCAAAATCTGCGANACCTCTGGTCCCAAGAATT
TCATCCNAGGGCCGGGGATTTAGCTCAGTGGTGCTGTGGCTGCCTAGCAA
TTGCAAGGTCGTGAGTTCGATCCCCGGTACCACACACACACACAAAAAGT
CCCAACTTATNAGTTNANGAANANTCAACTTGTATGTACAAATCTATTGT
GAACATGTGTTTTCATTCCTCTCAAGTAAAAACTTAAGAACAGGACTGTT
GGTTCTTAACAGTAATACAAGAAATTTCTATATTGTTTTCCAAAATGGTT
TTATCATTTTACATTCACATTAGCAGTATTAGAAAGTTCTAACTGGTTCA
CACCTAAGCTGACATTTGTT
>rnd-4_family-109#LINE/L1 ( Recon Family Size = 63, Final Multiple Alignment Size = 35 )
TTTAAATTTTGATACAGTCATATGACACACGATGGAAACACAATCCGAGA
AATATGTTATTAGGCAATTTCACTCTTGAATAATCAATGCGTAAAAAAGA
AATCAAGAAAGAAATCGGACAGTTTCTAGAATCAAATGATAATACCAGTA
CATCCTAGAACCTATGGGACACAACGAAAGCAGTCCAAAGAAGAGTTTAT
AGGTACGATGTCCACATCAAAAAACAGAGTGAGGCTGGGTGCGGTGGTGC
ATGCCTGGAATCCTAGCCCTCCAGAGGTNGAGGCGGGAGAGGGATTGTCG
TGAGTTCAAGGCCNTGCCTAAGTTGCNCAGTGATTTCAGGACTCAGCCTG
GACNACNTAGCAAGACCCTNTCTCAAAAAATAAAAAATAAAAAATAAATG
AAAACAGAGTGAANCCAAATAAATAACCTAACGATGCACCTCAAGGTCCT
AGAAAAATAACAATCCAAATCCAAAGCTAGTACAAGGAAGGAAATTATAA
AGATCAGAGCAGAAATCAATGAAATTGAGACTAAAAAAACCAAAAAANAT
NATGAATCTGGGCCGGGGATTTAGCTCAGTGGCGCTGCCTGCCTCGCAAG
CGCAAGGTCCTGAGTTCGATCCCCGGTACCACAAAACAAAACACAAAAGA
ATNAACGAATCGAAGAGCTTATTTTTCAAAAGAATAAAATAGACAAACCC
TTAGCCAATCTTACCAAAAAAAGAAAAGACCCAAATCAATGCAATTAGAA
ATGAAAAAGGTGAAATCACANCGACNCTNCCGAAATCCAGAAGACATTAG
TAACTACTTCGAAAACCCGTAGATCTAATAAACTGAAGAATGCAAAAATT
ACCAAAACTGAACCGAGATATATAAAACNCTAAGTACATCCAATAACAGT
GCAGTGAAATAGAAGNAGTAACTAAANAACCTACCAACTAGAAAAGCCCA
GGCCCTGGCAGAATCACTGCTGAATTCTACAAGAAATTCAGGGAGATTCT
AATGCCAATTCTCCTCAAACTCTTNAATGAAATTGAAAGGAAGCGATACT
CTCAAANTCATTCCCGGAAGCAAGCATTACCCTGATCTTACCAAAACCAG
AGAAAGATCCAACCGAAAAAGAGAGAGAAACGAAAAGGGAAGAGAAGAGA
CCAGAAAAAANGAAACTNCAGGCCAATATCTTTAACGAATAGATGGCAAA
AAATCCTCAACAAGATACTGGCAAACAGAATGCAACAAATCATCAAGAAG
ATCATACATCATGACCANGTAGGATTCATCCCAGGGATGCAAGGATGGTT
TAACATACGCAAATCATATAAATGTAATACACCACATAAACAGAANCAAG
GACAAAAATCACACGATCATCTCAATAGACGCAGAAAAAGCCTTTGACAA
AGTCCAACACCCATTCATGATAACCCTGAGGAAAATANGTATAGAGGACC
TTATCTCAATCTGATAAAAGCCATTTATGACAAACCTACTGNCAACATCC
TAATAAAAAACCGGTAAAAAGGGCCGGGGATTTAGCTCAGTGGTNCCGCC
GCCTGCCTCGCAAGCGCAAGGTCCCGAGTTCGATCCCCGGTACCAAAAAA
AAAAAAGACAAAAAACAGTAAAAGCTTTCTCTAAAATCAGGAACAAGACA
AGGATGTCCACTNTCACCACTCCTATTCAATACAGTNCTCGAAACATTAG
CCAGAGCAATCAGACAAGAGAAAGAAATAAAAGAGATANGTATAGGAAAG
GAAGAAGTCAAATTATCGTTATTTGCAGATGACATGATCCTCTACATAGA
AGACCCAAAAACTCCACCAAAGACTCCTAGANTTAATAACCAAATTCAGC
AACGTAGCGGATACAANACCAACGCNCAAAAATCAATAGCGTTCCTGTAC
ACCAATAACAAACTCACCGAGAGAGAAATTAGGGAAACAACACCTTTCAC
AATAGCATCAAGAAAAATNAAATACTTAGGAATCAATCTAACGAAGGAAG
TAAAAGATCTTTACANTGAAAACTACAGTACTCTGAAAAAGGAGATCGAA
GAGGACATCAGAAAATGGAAAGATATCCCTTGCTCTTGGGTAGGAAGAAC
CAATATAGTGAAAATGGCCATANTTCCAAAATTGTGTAAAGATNTAATGC
AATCCCGATCAAAATACCAGAGATGCAAATTAAAACAACGCTGAGATTCC
ACTTCACTCCAGAAAGAACGGCTGCTATCAAGAAATCAACCAATAACAAA
TGCTGGCGGGGCTGCGGGGAAAAAGGAACCTCCTCCATTGCTGGTGGGAG
TGTAGACTGGTGCAACCACTGTGGAAATCAGTGTGGAGATTCCTCAAAAA
ACTAAGACTAGAGGTTCCATTTGACCCAGCTATTCTCCTTCTNGGTATCT
TCCCGAAAGAATTAAAAGCATCATACCACAGNGATATATGCGCACCCATG
TTTATAGCGGCACAGTTCGTAATAGCTAAANCTTGGAAACAGCTCAANTG
CCCATCAACTGATGANTGGATAAAGAAGATGTANGGTTTTAATANAATGG
AGTACTACTCNGCCATAAAGAATGAGAAACTAGAGNCATTTATAGNNAAA
TGGATGCACATTGAGGNCATANTNTTAAGTGAAATAAATCGGACACACAA
GCTTAAATACCGCATGGTTTCTCTGGTATGAGAAACCGAAAGTGGAAATG
AGGAGCGAAATGCATAATAGATAATGNGAAATAGGAAGAAAAGGTGAAAA
GGGGAAGGGGAAAGGGAGGTAGGGAGGGAGGGGAAAAGGAAAGAAAGGAA
AGGAGTAAATATGAGAAAAGGAAAAAGNGGAATCAGGGAGGGGAGGAGGG
GTGAAGGGAGGGAGAGGAATGGAGGAAAAGATAAGAATCAAGATGTGTTA
TGTATATGTACCAACTCCCCACGATGAATGTAATCACATTGTGTACTCAA
ACATGTACTAATAAACTTAATTTAGAAAAATACCAACAGCATNCCTCACA
GAACTAGAGAAAACAATCCTAAAATTCATNTGGAACCAGAAGAGACCTAG
AATAGCAAAAGCAATCCTGGGCAACAAGGGCAAGGCGGGGGGCATCACAA
TCCCNGACTTNGAATTATACTACAAAGCTACTGTGATAAAAACAGCATGG
TACTGGCAAAAAAAACAGACCTGAGGATCAGTGGAACAGANTAGAAGATG
CAGAAACAACTCCAAACATACTCAGCCACCTNATCTTTGACAAAGGGGCC
AAAACACTACGCTGGAGGAAAGATAGCCTCTTTAATAAATGGTGCTGGGG
AAACTGGCTNTCCACATGCNGAAGATTGAAACTAGACCCATATCTCTCAC
CATGCACTAAACTAAAATCAAAATGGATNAAAGATCTAAATATTAAAACA
GAAACACTAAATCTCTTGCTGAAGATAAAATAGGTAGAACTCTTGAAGAC
ATAGGCATAGGCAAAGACTTTCTATGAACAAAACCCAATTGCACAGGAAA
TANCACNAAGAATCAACAAATGGGATCNCATCAAATTAAAAAGCTTCTGC
ACAAAACCAACAGAGTGAGAACCTACAGAATGGGAAAAAATTTTGCCAGC
TATTCCTCAGACAAAGGACTAATATCTAGAATATATAAAGAACTNAAAAA
AATTAGACCCCTCAAATAAAAGACTCAATCAAAAAATGGGCANCTGAAAT
GAATCCTACTGGT
>rnd-4_family-42#LTR/ERVL ( Recon Family Size = 40, Final Multiple Alignment Size = 35 )
TAATAAGAAATATGTATTTGGTCTTCGTCCCCGGTTCCTGGCACAGAGCT
CCTAAANCCCTTGGAATTTCTTAGGTGGTAGGCGATAGGAGCATCTTTTG
TTGATTTGGTTCTTTGTCCAGAGTTCTTTCAAGAATGGTAGGCTGCCAGA
GGAACCAACCGTGTGATTAGAGGGTTGAAACTTTCAGCCCCATCCCCGAC
CTCCGGGAGGGAAGAGGGGCTGGAGATTGAGTTAATCACCAATGGCCAAT
GATTTAATCATGAAGCCTCCGTAAAAACTCCAAAAAGGACCCACTANAGA
GTTCGGAGAGCTTCCAGGTTGGTGAACATCACGGTGCCGGAGGGCGGTGA
ACCCCGAGAGGGCATGGAGGCTCTGGCCNCCCCCATACCTCGCCCCGTGC
ATCTCTTCCATTCGGCTGTTCCTGAGTTGTATCCTTTATAATAAACTGGT
AGACTNAAGTGTTTTCCTGAGTTCTGTGAGCCATTCTAGCAAATTATCGA
ACCCGAGGAGAGGGTCGTGGGAACCCCGATTTATAGCCGGTCGGTCAGAA
GCACAGGAGACCCGGACTTGCGACTGGCGTCCGAAGTGGGGCAGTCTTGT
GGGACTGAGCCCTCAACCTGTGGGATCTGACGCTATCTCCAGGTAGNTAG
TGTCAGAATTGAATTGAATTGGGGGACACCCAGTTGGTGTCCGGAGAACT
GGAGAATTGCTTGGTGTGNGAGAAAACACCGCACATTTGGTGTCAGAAGT
GTGTGTACTGAGAGAAATGAGATTTTCCTT
>rnd-4_family-1749#DNA/TcMar-Tigger ( Recon Family Size = 36, Final Multiple Alignment Size = 35 )
CATCGGTTCACAAACTTAATTCTTTCCACGATTCTGGTCGCAAACCGAAT
TGGACGAGAACCGAATCAAATTCAATGGTTAGGTTCAATGTTGACCTTAT
GGGGAAATTTGATTCGGTTCTCGTCCAGTTCGGTTTGCGACCAGAATCGT
GGAGAGAATTGAGTTCGTGAACCGAGGTA
>rnd-4_family-402#LTR/ERV1 ( Recon Family Size = 34, Final Multiple Alignment Size = 34 )
TAGAAGAAATAAAGATAGGTAGAAAGGAGACAAGGAAATCATAATTTNAA
AATTGTACTTTTAAGAAAAACTGCAGCTTCAGGACACAAAAGTTACTCAA
GTTACAACCTTTTTCCCTTCCAGGAAACTCACTCCAAAAAAATTCCTAAG
GTCTTAAAGATACAATAAGCCTGTAAATTGGGCTCTGGGCCCGTGCTTTT
CACCTGTAAATTGTGCTTCCTCCCACAGACCTCCATCCTCAAGGAAGCAA
TGCAAATGGTTTACATTCTAACCTAGCCCGCCATCTTGAGGACACCCCCA
AGACCACATAAAAACCCCAGCTCCAGACCATAATGCGCCTCTCTCTTGAG
GGCCCGCACTCTCTTCTGAGTGTGTACTTTTAAATTCTGCCTAATAAATC
TTTCTATGCCTCTCACTGACGCGTCCTGAAATTCTTTTCTGTGACGGAAG
TCAGCGAACCTACAACCTACCCATGGGTGGGGTGAGTTGAGGTCCCCATC
TCTCTTTGGGGGACCTCCTCGGACCCTATCT
>rnd-4_family-257#Unknown ( Recon Family Size = 38, Final Multiple Alignment Size = 32 )
CAGGCCTGCCCGGAGAAGAGTTGCACGGGCGCGCGGGTTCCAGCCAGAGG
CCCGCCCATACCATCNGTAAGTGCGCGCAGATCCCAGNGAGNAGCTGTGT
GGACCAGAGCGGCGCGGCTGCGGGCGGATCCCAGCCGGGGCTCTGCCCCG
ACCCCAGAGGCTCGGGCACACCCGCCAAGCCAAAGGCCCGCCCGGAAAAG
AGCTGCACGGGCGCGCAGGCCCCAGCCAGAGGCTCGCCATACCATCGGCC
ACAGCCAAGGGCCCGCCTGGAAAAGAGCTGCACAGGCGCACAAGCAACAG
CCAGAGGCCCGCCCCGATACCATCGGTAAGTGCGCGGAGACCCCAGCCAG
AAGCCCGCNCAGACAACAGNAACTGGGGTGCACAGCCCCCAGCCAAAGGC
CCTCCCAGACAACAGCTACATAGGGGCCCCAGCCAGAGGCACGCCTAGAT
ACCATCCCAAGTGTGCACAGGCCCCAGCCAGAAGCCCGCCCAGACAACAG
GTCAGCTCAGGGATCCAGAAGGCCACCACTCTGAACCCAGGAATTGGTGT
ACTGGTGAGCAGCAGAGTAAAGGCTGCTCGGTGGCTTGCTGAGAATTGAA
GACCACTGGGTGAGCAAAAAGTCGCCTCAACAAAGGCGCAGCAGGCT
>rnd-4_family-149#LINE/L1 ( Recon Family Size = 58, Final Multiple Alignment Size = 31 )
TAATCAACATNGTNAAAATGACCATACTTCTAAATGCTATACAGATTCAA
CGCAGTTCCAATCGAATNCCAGCAACATATTTTACGGATCCCGAAAGAAA
ACAATCCTAAAATTTATATGGAACGGAAAAGACCCAGAATAGCAAANGCA
ATCCTGGGCAACAAAAACAAAGCAGGAAGCAATTNGCAATACTNGACTTC
NAGCTATATTACAAAGCTACAGTGATAAAAACAGCATGGTACTGGCACAA
AAACAGACATGNGGATCAATGGAACAGAATAGAGGATGCAGAAACANCCC
CNGACACATTCAGCTATTTCATCTTCGACAAATGGCCAAGAAACNTATAT
TGGAGGAAAGACAGCCCNTTCAATAAGTGGTGCTGGAGAAATCTGTGTGC
AGAAGACTGAAACTGGACCCTATCTCTCACCATGCACTAAANTAAAATCA
AAATGGATCAAAGATCTAAATACTAAAACAGAAACTTTGAANCTGCTGGA
AGAAANATAGGTNAAACATTTGAAGACGGAGAGAAAAAGGTGNAGAAAAA
GACTTTTGAACAGAACCTCAATTGCACGAGAAATAACACAAGATCAACAA
ATGGGATCTNTATCNNACTATAAAAGCTTCTGCACAGCNANAGAANCNAC
CAGNAGNGTGAAGAGACAGCCCACAANGTGGGAAACAATTTTTCGCCAAN
NGCCCCTCCGACAAAGGNCTANTACCTNGAATNCACAAGGAACTNAAAAA
AAATCAGACCNCCCAANNTTAAAGATCCAATCNAGAAATGGGCANGNGAA
ATGAACAGACACTCCNCAGACGAAGAAGTANAAATGGCNAACAAATACAT
GNAAAAATGTTCGACATCNCTGNCCGTTNNAGAGATGCAAATNAAAACAA
TGCTGAGATTCCACCTCACTCCAGAAAGAATGGCNGCCATCANGAAATCA
ANCAATAACAAATGCTGGTGGGNCTGTGGNGAAANAGGAACCCTNCTCCA
CTGCTGGTGGGAGTGTAGACTGGTNCAACCACTGTGGAAGTCAGTATGGA
GATNCCTCANAGAACTGGGACTAGAAATTCCATNTGACCCAGCNATTCCC
CTNCTAGGTATCTTCCCAAAAGAGNTAAAGACATCATACCACAGCGATAC
ATGCATAGTGCATGTTTATAGCAGNACAATTCGTAATAGCTAAANCGTGG
AANCAGCCTATATGCCCGTCAACGGATGANTGGATAAAGAAAATGTGGTA
TTTATACACAATGGAGTACTACTCTGCCATAAAGAATGANAAATTTGAGA
CATTTGTATGAATGTGTATGCATCTTGAAANCGAAATGTTAAGTGAAATA
AACCGGACACACAAGCTTAAATATCGNATGGTTTCTCTNATNTGAGTGAG
GCTGAAAGTGCAAATAAAGAGAANAATAAAGGATAGATAGCGGGAACAGG
AAGTGGATCTCAAATAGAGAAGGGGTCAAGGAGAAGCACGAAGGGTGAGG
AAAGAGGGAAGCGGAAATAAGTAGANTATAGATATGTCGTGTAGCTCAAT
GAATGTAAACATCGTATGCCACAGTAGGCTAAGATAAATAGTATNAATAA
GAATGANAGNTGGAAAAATAAAGGGGGATTGAGGAGAGAGGGAGGGNAGA
GAGGGAAGGGAAGAAAATTGAGATGCGTTATGTACATGTACCAATTCCCA
NGAATGTAATCATTATGTACTGCAAACACGTACTAATAAAATAAAAATTA
GAAANTAAAAAAGATTTTTTAAAANCANTTTACTGGTACATTTTAGANGT
ACATAATGNTTACATTCATCGTNGNGAATTNGTACNTGTACGTGATGCAT
CTTGCTGCTTCTTTTTTCCCCATTCCCCTCCCCTCCTTTCAACCCATNTN
CCCCTTCTCCTTATTCAAAACAGCTTTGTTTCCATTTTTCCCCTCAATCT
TCTCTCATNTCTTTNTTNTCCCTTCTTTCCTTTCCCCCTCCCCGCTCCCT
TGTTCCCCTTCCCTCAANTGGACATTTGTTCTCCCATTTCACAATATCTA
TTATACATTTTGGTCCTTATTTACATTTTCAGTTTTTCATACCAGAGGAA
CAATTCAATATTTATACATGTGTGTCCAATTTATTTCACTTAAGAGTATG
GTCTCAAAATGCACCCATTTGCCAAGAAATATCTCAAGTTTATCCTTCTT
TATGGCTGAGTAGTGCTCAATTGTATAAAAAAAACCACATCTTTTATTTT
TATTAATTTTATTGGTACATTTTAGGTATTCAAGTTTCCTCTGCGATGCC
TCTGCCATGTCTATCTGCCTTGGAGCCAGCCGATCGTGGACTGAAACCTC
TACAAACCGTGAGCCAAAATAAACCTTTCCTCCTTTAAGTTGTGGGTGTC
GGGTATTTTGTCTCAGCAATGAGAGGAAAGTAACNAAGAAAGATTTGGTA
CNAGGAGTGGGGTCGTCTCGCCGTGANTGTACCTGACCACGTAGTTAGGG
CCTTTGGAACTGGTTTGNAGGAAGAGTTTGGAAAGGTTTGGAGATGCGGT
TGGAGAATCAGCCCTAGAATNCCGTAAGCAGAGCTTGATGGGAGATTCTG
GTCGGAGCTCAGAAGACCAGAATGCTGACTAGGAAGAAANCAACGGNATA
AGANCAGGCTCAGGAGGTTTCAGTCGGNAANAAGGACTNCATTGGCNGTT
GGACTCNAGACGATGCGTTATGGCTTGGCAGAAAGTTTGTNTGCATTTTG
CTCGTGTCCNGAGACTTCGTNGGAGACTGAGATTAANGGCAGCGGACTAC
TTAATCTGNCAGAGGAAATTTCAAGGCAGTNCAATGTTCAGGCTGTGGCG
TGGGTACTGTTTCGGGGGCTTTTAGCCGCCTNTACNTTGAGANTCAAGAG
CAAAAAGCACAGNTGAATGATTTGAAAAATCTTAAATTTCGCCCGAAGGG
AAGCACATGTANAGCCGGGACCTGCAAAGACGGCAGAGGAGATCTTGGTC
GCTGAAGAGATTAGTATAAAAAGAAGNCGAGTACAACAGGANAATAGAAA
AGATGNCTTNAAGGCATCNCAGAAACCGGCAAGATCCCACCCTCCGTAGC
TCAAAGTTCAATGCGAAAGACCTTGCTTTGAGAAGAAGCCCCGGGCGCTT
NCTGCCGAGAAAGGCCCTAGGGAATTGGTCCCCTGGGATTCGTCTCACGG
TGTTCGGNCATCCAGGCGTNCAGAGGCCNCTGCAGCCATGGNACAAAAGG
NCCTGGCTACTGCTCGNGCTGGCGGCAGACCTTGGCATCATCCATGTGGT
GCTGGATTTTCAGGCATGCAAAATGCAAGAGTTGTGGGGTCAGGGAGGCT
TCTACCCAGATTTCAGAGGAAGGCCTGGGAGGCCAGGCAGTGTGCCCCTG
AGAGGGCGGTGTGTGAAGCTNTGAGAGTGAAGCGAAAAGTGCAGTGGAGA
CCCCAGAAAGTTGGAG
>rnd-4_family-238#LINE/L1 ( Recon Family Size = 39, Final Multiple Alignment Size = 31 )
AAAATAACAGAGTTTGAGCCCACTGCAGANAGGCAGGTCTGCGCACGCCC
TACCGAGGTGCCTGAGTCNCGCAGAANACGCCAAATCAGCCCGCGGCAAC
AATCCACCGGGCCCGCCCCCCGCTCCTCCGTACAGCCACCTGGTTCCACA
CACGAAGACGCAGAGGACACCGGACCACCAACCATGGTACTGAGTCCCGC
CGCTCCCGGCCCAGAGGTAGGGGCTTCTGAGCCGCCGTCCCACTGCTCCT
GGTCCAGAGGAAGGGGCTTCCNGGCCACCATCCCTCCCNCTGCTCCCAAG
NCCANAGGAAAGGGCTTTTGGTGCCACCATCCCTACCGCTGCTCCACGGC
CCCTTGTCCCACCTCTGCCNGCTCAGAGGAGGTTAAATCCNTGCAGGCGG
CCAACAGCCCCGCNCCCAGTCGAAATGAGAAAACACATAAATAAGTCTCA
AAACCAGACTTCCAGATCACCTACGGCAACCCAAAGGGAAATGAGATGGA
ACACTCTNATANTCAACCGCCTGGACCCCTGAACTGGCAACAAAAGGGGA
TCTGGAAAAAATGAAANCAGAAATAATTTCTCAGATAACAGGAGAAATTG
TGCCCCTAGTGCAAGACATGATTAATAAATCTAGAGAGGAGCTCAGGAAC
ATGATGGAATCCCAACATAAGAAACAAATGGAATCCATAAAACAGATGCA
AATAGGTTTCCAGGACATGAAAAACTCCATTGAAAGTCTACACAGCAGAA
TGAGCAATGTGAGGACAGAATTTCAGATATAGAAGATAAGATCGCAATTA
GTGACCAGGAAAAGAAAAATTGCTTCAAAATTATAAGGGAACACGAGAAA
TCGATCCAGCAGCTGCTAGACGATGCAAAGAAGAATAACATAAGACTGAT
TGGGCTCNATGAAGAAACAGGAGAGAGCGCAGATGACNTAAAAAAATCTC
TTCACAGAAATAATGGCAGAAAACTTCCCAAGCAGGGGAAAAGAGCTTGA
CATACAGATAAGTGAGGCATATAGGACTCCAAATAGCCCTGATCAAAAAA
AATCTACACATAGGCATATAATTGTTAAGATTCCAGAAACACAACAGAAG
AACAAAGTTCTCCAAGCAGTCAGAGAAAAGAAACAAATCACATACAAAGG
GAAGCCCATCAGAATCACAGCAGACTTCTCAACACAAACCATCAAGGCAA
GAAGAGCTTGGAGTGACGTATTCCAAGCCCTAAAAGAAAACANCCTCCAA
CCCAGATTGATGTACCCTGAAAAACTATCTTTCAAAATGGATGGAGAAAT
AAGATACTTTCATGACAAAGAGCACCTTAGGAACTTCATGAATACCAAAC
CAGCACTCCAAAGAATTTTACACAATATCCTAGGAACAGACATTGAGGAN
CACAACCCCAGGAAGCGAAGCAGAATGAACCCATCTGGCATGACAAGAAA
TTAAATGGAAAGGGGGAGAACCCAACAAAAAGAAAAAGTCATGGCAATGA
CAAGTCAATACGTTTCATTATAACCATCAACGTTAATGGTCTCAATTCAC
CAATCAAAAGAAATAGACTGGCAGAATGGGTCAAGAAGCAAAATCAACAA
TATGCTGCATACAAGAAACANACCTAACTCAAAAAANTAAACTCCATAGA
CTGAAAGTTAAAGCATGGAAAAAACTATCTTTCAAAATNGATGGGGAAAT
NAGATACTTCCATGACAAAGAGCACCTNAGGAANTTCGTGACACACCAAA
CCAGCACTNCAAGNAATTCTANACAATATCCTAGGAANAGAAAAGCANTG
AGGACCACAACCCCANGAGGGCCCGAAGCAGAGNGGANCCACCANGGCAN
GGCAAGGACACTAAANGNAAAGGGGGGAAAAATAAGAANTAAAAGAGCCA
ACAAAAGNAAAACGTCATGGCAANNACAAGTCAATATNTNTCAGTTATAA
CACCNTCAATGTTAATGGCCTCAATTCACCAATCAAAAGAAATAGACTGG
CAGAATGGGTCAAGAAGNAAAATNCAACAATATGCTGCATACAAGAAACA
CACCTAACTCAAAAAAGGAAACTCCATAGACTGAAAGTNAAAGGGTGGAA
AACAGTNCTCCATGCGACAGGAANCCGAGAAGAAGCAGGGGGTAGCNATC
CTNTTTGGCAGATCAAGTAGATTTCAAACCAACANTGACTAAGAGAGANN
AAGANGGNCACTACATCCTTGTAAAGGGAACAATCCAAGAAGAAGAGATG
GCAATCATAAATATNTATGCACCAAATATNAGTGCACCCAACTATATAAA
ACAAATATTAATGGACATGAAAAATCAATAACGCACTAATACAATTGTAG
TGGGGGACCTCAATACCCCACTGTCACAAATAGACAGATCANCTAGACNA
AAAATNAACAANGAAATACTAGAACTGAACCGAACTNTTGAACAAATGGA
CTTAATAGATGTTTACAGAGTGTTCCACCCCACGAAATCAGAATACACAT
CTTCTCGGCTGCACACGGGCATTCTCCAAAATAGACCACATACTAGCCAT
AGAACATGTTTAAGTAAATGCAAAGGAATTGAAGTTACCCCCTGTATACT
ATCAGACCATAGTGCGATGAAATTGGAGGATCNATAGCATAAAGAAACCA
CCAAAACCCAATTTCANAAACACGTGGAAAAACTGAACAACACNNTCCTG
AGCAACCAATGNGTCACAGAGGNAATTAAAGAAGAAATCAGAACAGTTCT
CTNCAANTAAATGANAATGNCAATANAAACATACNGGNATCTATGGGACA
CAATGAAAGCAGTCCTACGNGGGAAATTTCATAGCAGTGAATGCGCATAT
TAGGAAAACAGAATGAACGCCCAGTTAAACAACCTGATGCNGAACCTCAC
AAGCTCCTAGAAAAAAGAAGAGCANGACGGANCCCAAAGCTCATACAAGG
GAGGAAAATTATAAAAGATCAGGGNAGAAATCAATGCAGTGGGGACTAAG
AGAACGATACAAAAAAATCAATGAANCCAAAGAGTTGAGTTCTTTGAAAG
AATNAACAAAATCGACAAACCATTTAGCCCAACCTTGTCAGAAAAAGGGA
AAAGAAAAGGCNCANATNCATGCAATTAGGAATGAAAAGGGTGAAGTCCA
CAACANACCCAGCAGAAATCCAGNGGATCNTCAATACCTACTTCGAGAAC
CTGTACGCCAATAAGAATGGANAACACAGAAGAAATGGGCAGATTCCTAG
ATACATATGAATTGCCAAAGTTGAATGAAGAAGACNTAGAAATTCTGAAC
ANCCCACATNNCAACGAGTGGAACTGAAAATGTAATNAAANACTTACCAA
CNAAGAAAAAAGGGCCCGGGCTCCTGATGGCTTTCACTGCTGAATTCTAA
CAAGACATTNCAAGGGAGGAACTGNTGCCACTACTNTTTAAAAACTCATC
CAANGGAAANTGAAAGGGAAAGCAATACTCCCAAATTCATTCCTGGAAGC
AAGCGTCNCCTTGATCCNCAAANCAGGGGAAAGGACCCAANCGAAAAGGA
GAACCTACAGGACCAATCTCNCTAATGAACATAGATTGCAAAAATTCCTC
ACANAAGATACTGGCAAAACAGAATGCAAGGATATAGAGGGTCATCAAGA
AGATCATACACCCTGACCAAGTNGGATTCATCCCAGGGATGCAGGGATGG
TTCAACATTCATGAAAATCAATNAANGTAATACACCATATCAACANAGCC
AAGGACAAAAACCATATGATCATCTCNATAGATGCAGAAAAGGCATTCGA
CAAAATCCAGCACGCGTTCATGATAAAAACCCTACAAAAATTGGAATAGA
TGGTCTCTACCTCAAACTGATAGAAGCCATCTATGAAAAACCAACAGCCA
ATATCATACTAAATGGTCAAAAACTGAAATCCTTCACACTCAAATCAGGA
ACAAGACAAGGATGTCCACTATCACCACTCTTGTTCAATATAGTTCTGGA
AACATTAGCCATGGCAATTAGACAAGAGAAAGAAATAAAAGGAATAAAGA
TAGGTAATGAAGAAGTCAAATTGTCATTATTTGCAGATGACATGATACTC
TATATAGAAGACCCCAAGAACTCCACCAAAAGTCTTCTAGACTTAATAAC
CAAATTCAGTCAAGTAGCTGGTTACAAGGTCAACACACAAAAATCAATAG
CTTTCCTCTACACCAATGACAGACTCACTGAGAGAGAAATAGGGCAAATA
ATTCCTTTCACAATAGCATNCAAAANACTGANGTACCTGNNNATNATCCT
AATGAAGNANATCNAANANCTNTNCGCTGAAAANTATGGNACTCTTGAAA
AGAGAGATCGAAGATGACACCTAAGNAAATNGANAGACATCCCGTGCTCA
CTGGNTAGGAAGGATTAACATAGTGAAAACGGCCAATGCTTCCNANACTG
NNNTGNAGNTTTANTNCAATTCCNATCGAGATCCCAGCAGCATACTTCAT
GGACCTTGAGAAAACAATCCAAAAATTCATTTGGAACAAGAAGAGACCCA
GAATAGCAAAAGCAATTCTAGGTAACAGAGACATGGCAGGGGGTATCACA
ATCCCCAACCTGCAACTCTACTACAAAGCTACTGTGATNAAGACAGCGTG
GTACTGGCAGAGGAACAGATACNTGAGGACGAGTGGAACAGANTAGANGA
CGNAGAAGCGACATNCAGACACGCCCAGGCCATCTCACCTNTGANAAAGG
AGCAAACGNNCTCAATAGAGGAAAGATGGCCTNTTCAATAAACGGTGCTG
GAAAANTTGGGNTTCAACATGCAAAANAATGAAACTGGACTCTTACCTCT
AATCATATACAAAANTNAACTCAAAATGGATCAAAGACCTGAATATAAAA
GCTGAAACTATGAACCATTCTCGGAAGAGANATAAGGNAGAANCCTTGAC
GACATTGGATTNANNAATGATTTCTTAGACATGACNTCAGTTGNCTGTGA
GNCAGCANAAGNAATCGACAAGTNGGATCTCTATNNTATTAAAGTTAATG
GCTTCTTGCACAGCNAGAGANACCGCNAGCAGNGTGAAGATGANAACCCA
CAGNGTGGGAGAAAATCTTCACCTGCCNNTCAAACTCAGNCAAAGGTCTA
NTATCCNGGATNTATAAAGAGCTTAAAAAGATCNGACNTCCCAAATTTAA
CGACCCAGTCCGAAAATGGGCANNTGAACATGAANNGACATTTCTCAGAC
AAGGAGGTAGAAATATGCNAATGATGATAAACTCANGANAAGATGNTCAA
CGTCACTNNTCATTCGGGAAATGCAAATNAAAATCACGATGAGATNCCGC
TTCACANGNAAGAATGGNTACTANCAAAATCAACCAANAAAAATGTCTTG
GCGAGGTTATGGAGAAANNGGAACCCTCGTGCATTGCTGGTGGGANTGTA
GATGATGCAGCCACTATGGAAAATAGTATAGCGATNCCTCAAAAATTGAA
CAAAATTNCCATATGATTCAGCGATTCCACTTCTGGGTATGTACCCCAAA
GAACTGAAAGCAGGGTACCTGAACAGATATTTGTGCACCCATGTTCATAG
CAGCATTATTCGCAATAGCCAAAAGGGNAACCCAAATGTCCACCGACTGG
AGACTGGATAAACAAAATGCGGTCTNTTNATACAATGGAGTACTACTCAG
CCTTAAAAGGGAAAGAAATTCTGACACATGCTACAGCATGGACGAACNTT
GAGGNNATTATGCTAAGTGAAATAAGCGAAGACATTGTATAATTCTACTT
ACGCGAGGTACCTAGAAGTCAAATTCATAGAGAATAAAGTAGAATGGTGG
NTGCCAGGGGCGGGNAGAAAAGGGGCAAAATGGGGAATGAAGTGGGAGGG
CTAGGGGAAAGGATAGAAGGGAATGGGATTAATATGAGAAAATGGAAAAA
TAGGAACAAAATCTTTGTAAATAGGGAGGACTGGAGGGGTTGAAGGGAGG
GCTGGGCAAGGGTGAAAAATAAGAACCAAGAGAGACTATGTAAAGGTGCA
AATTTCCAATGATGAATGTCATTATATTGTATACCTAAAATGTACCATTG
ATTAGAATGAATAATCGATAATGTAAAATAGGAAGAAAAGGTCCAAAGGG
GTAGGGGTAGTGGGAGGGGCAAGGGATAGGAAAGAAGGGAAAGGAAAAAA
TGATAAGAAATGGAAAAAATGGAAATAAAGTCTTTGTAAATAGGGAAGGG
TGGAGGGGGTGAAGGGAGGGCTAGGAATGGGGAAAAAATAAGAACCAAGA
TGCATTATGTGAAGGTACAATTCCCAATGAGAAATGTAATTGTGTTGTAT
ACCTACAATGTACCAATAAAAGAATTTAATTAAAGAAAAGAAGTCGAAGA
TNTAAGTGGATGAGGAGATACGTGCCNTGTTTATGNATTAGAGGACTCAA
TATATAAAAGCNNTTAAACTCTCCCCNGATNGATACATAGAGCAGAATTC
GTATCAANATCNCAGCCAANATTTTTGTANANNTNGACGAGNTCATTCTA
AAATTTATATTAAAATGGCAGAGAAACCGAGCTAGCTCAAACAACTTTGA
AAANGCAAAATGAAGCAANAGGAATNACTACCTTACACTCAATTTCAANG
TNTACTGCANACCTACNGTGGTCGAGAGCTGCCTGAAACTGGCGGAGGGA
CAGATGNNTGGACCAGGGGAAAAGAACGAAANAGAACCACATAAACCTAC
CAGCTGAGTTTGGATAAAGGTACAAAGNCAGNTCANTAAAGGAAAGATNA
TGTTTTTCACGAATGTTGCTGAGCAACTGACGTCCATGGGCAAAAAAGTA
AAGAGCTTCAATCTGAGACTCCCANCTTATATACAAAAATTAACTCAAAA
TGGATCATAGATCTAATGNAAATTAAAACTATAAAACTCNTAGGAAAAAT
AGGAGAAAATCTTTANGACCAGGGTTAGGCAGAGAGTTCTTAGATAGCGA
CGACAAAATCGCGAAAGAAAAATNGATAAATTNGACTTCATCAAAATTAA
AAACTTTGCTCCGTGAAAGGCCCGTTAAGAGGATGAAAAGACAAGCTATA
GGCTGTAAGGATAAACATACTTGCAACCAACCAACAAAGGACTAGCATCT
AGAATACATAAAGAACTGTATAAACTCAACATGTAAAAAAGAATATAAGC
CAAAGACATAAACATTTAACTGAAAAGAATATACAAATGCCAATAAAATA
TATTTAAAAATGTTCAAAATTATTAGTCACTAGGAAAATACTAATTAAAA
TCGCCATGAGCTATTACAACATACCTATCAGGATGACCAAAATAATGAAC
AGTAATGCTGAGGAGGATGTGGAGAAACTAGATCATGCATTGCAGGAGGG
AATGTTAAATAGTATGGCTTCTCAGGGGAAGGCCTGACACTTTTTTACAA
AATGAAACAACCCTACGACCCAGCAGTTGCTCCAGGGATTGATCCCGGGG
AAGATAAGCGTATGTTTACACAAAGACCTGTACATGAATATTTATAGCAG
CTTTATTTANAATNGCCCTNAANCTTGGAANCAATCNNGATGCCTNTCGA
CAGGTGAGCAGCTGNATGGACTGTGGTNTATNCACGCNATGGAATANTAC
TCAGNGNTGAAAAAGAGNAAGTAATTGATACCTNCTATGAAANCCATGGA
AAGACATGTCGAGAGAGCCTTACATGTGTTGAGTGAAAGAAGTCAAGGCT
ATATACTNTGTGATTCTATTTATATNACGTTTCGAAATGANAAAACTGTA
CAGACGGAAAGCAGATTAGTGGTTGCCAGGNGTTGTGGATTGGGAAGGAG
TGGGGAGAATGAAA
>rnd-4_family-391#DNA/hAT-Charlie ( Recon Family Size = 33, Final Multiple Alignment Size = 31 )
CAACCTTGGCTGCACATTAGAATCGCCTGGGAGCTTTAAAAATCCGGTGC
CCAGATGCCTACGCTCCCTGCAGACCAATTAAATCAGAATCTCTGGGGTG
GGACCCAGGCATCAGTATCTTTTAAAGCTCCCCAGGTGATTCCAATGTGC
AGCCAAGNTTGAGAACC
>rnd-4_family-684#Unknown ( Recon Family Size = 35, Final Multiple Alignment Size = 30 )
AAAATGGCAGAGTAGTGGTCAGCAAAATACAGCCTCTCCGGGACCTGGAA
TCCAGACACCTGGAAAACAACAACTTGGCGAAGAAAAAAAAAAAGTAGAA
GATCTCCGGGAATCGGGAAGGAGCCGACAGGAAACTAGAAACTACAGAGA
AGCTGGAGAAACGGAGCACAACGCAGAGAAAAGAATGAAGCAGTCTGGAA
CGCTNACCCCGGCTCCCGGGGAGGGGAACCTGTCTCCGCAGACACAAGGT
AAG
>rnd-4_family-707#Unknown ( Recon Family Size = 30, Final Multiple Alignment Size = 30 )
TGTGGTGGATTGACTAATGGTCAACTTGTAACGCCCAGCTGAACTGAATC
AGCGTGGTCTGGGCGTGGAAGACCCACCTGAGGATTGTTACCAATAGCCA
TAAAAAGAGAACTGGAGGGGAAGATCTTGGCCTGTTGATTTTCTAGGAGA
AGCTTGCCGCGGATGGTTTTCCTGATGCGAACTTGGCTGTTCTCGTCGGA
GGAGGAGCTCGGGGCCTCGCTGTCGCTGGGAATGGCTGCTGTTCTCATCA
GGGGAGCTCTGATCTTCACCGTGAGCATCACTTCCTGGCTCCAGTGCGGA
TCCCTCAGCCTGGTGGCACAAATCCTTCACCCCGCCGGCGCAGGTTTTCT
GGCTTCCACCACTGGCCTTTGGGCCTTCCGGGTGCAGATCCTCGATACGG
ACAAGCACGAGACATTGCCGTGGGCTCTAGGCCACTGGCTGGACTCGTGG
AGGACATTGCCTTGGACTCCAGGCCTTTAGCTGGACTTGTGTGGGACATT
GCCGGGATCTAGGCCCTCGGCTGGATTCTTCGGGTCTCTAGTGTGCGGTA
GTCTCTTGCACTCCTCTGCATTTGACTTTTTGGGTGATTGTCATAAAATA
ATCCTATAAATTATGTGTCCTGTATTAAACGTATTCCCTTGCCAAAACCC
TGACTACA
>rnd-4_family-688#LTR/ERV1 ( Recon Family Size = 33, Final Multiple Alignment Size = 30 )
ATTATAATTCAACTTGACCAAATACATCTGAGTGCACTCTGGTTTATAAA
CAAGTTGTCTTATGTGTGTGTGTGTCTGTCTGTTCAATTTGTTACAACAT
GTAGCTGTCTTAAGGTCTTTCTTTTGGCGTTTTGGATTTTTAAGATGTTT
GCCTGTAACTCAAGTTGGCTTATAGATAAATGTAATTAAAGACATNNTTC
CCCCAGGTTGCCAGATGATCCAANTAATGTCAACTGGTTTTACAAATACA
GTACATATTGTTGTCTATATATGATATCTCGGAATCTTTCACTGGTCAAA
ATAATGTGTTAATTGTTATGATCTGGCTCTCATAGGTCATCTAAAATTTG
TTAAGATAATTAAATAAAGANTCTTGGACTTAGGAAAACTATTAGANAGG
ACTCCCCTTGGTAAANAAAGGAGCAGCTGCCTGGAAAAATTTATTCCGGC
CTTTGTTCACAAAGGGGATCCCCAATAATTTCCATAGCCTTGTGAAGGTA
TACCCCAATAAACATCGCTAAACATATTATTGTGATATGTNTACAATATG
GTCATCGTTAAAGGCTAAGTTTTCTGTGGGAAAACAATAAGGTTTTATTT
AAAATGCTCTTGGTACAAAACNAAATTAAATGACAAGGGGTTCCATATAG
CTGTGATATTCATTGTTGCTTATTTCATGGTGTACTAAATATCATTCATG
CCTTCTGGGTGTACAGGTCTTCTAAGATGTAAAACTAGGATTGTTTATGG
TAATGATCTTTTCTTTTAGACTCAGGTATCTGCCTTTCTCTTAATTGCGT
TCCAGCTACTTGTGATAAGAGGTACATGTCAAGCCAGCATGAGANAATCA
GTCAAATAATAATTTTTAAAACTTATGTGATATATGTTACGTATGTCACC
ACACTTAGGGATGTTCAGCCGAACAGTCGAAAAAACGTCACACACTCAAA
ATTAGATGGCTAGACATTATGAACTCCTAAGGTACATTTATAGGCCAANA
TGTATGTTCTCTTTAGATGGCATCCTACTAAAGGATAACAAATAAGAGTT
TTCTTTATGTCATTTAATGTCTTGTGATCAGATGGAGGTGTTTGACTGAA
AGACTATTCTATACTNAGATGGACATGTAAATGTTACAAAGANAATGTCA
TCATGATTGTCATGCTAAAATGCTATGTGTGGCTCTTGATCTNAAGTTTC
TCTATAATATATAACTGTTGTCTGTTAACATTCTGCAGGGATTCAACTNC
TAAAACAACCATGATTGGTAAGAAATAACAGCCCTCTAACTGTGCTTTAT
ACTTCAAAAGTGCTTGATGTCTTAAGTATTATAATAGTTAAACTCACTGC
TCCTACTGCAATGCTNATGTNACTGACCTTCTCTTCTGGGTGTTCAACAA
CTAAAGTTTGGAGACCAAAGCTAAAAAGGTAACTGGGCTANGAGGACAGC
CAATATTTTGGCCCTGGCCCCCCAAGGTCAACAAAGATCCAGGACACGAG
GGAACCTTTCCTACAGGATCCTACANCTTTGGTAAGTCACTCAACCTCCT
GAGCAGGGAGATTGCTGGACACCAGAGGACAAATGTACCGTGTGCCAAAG
GAGGGTCACAAAGAGGAAAAATCTCCCACGCTTTCACTGAAAGCAACATG
GTCAAGCAAGGCCGTGACCCATCCTGACGGCTGACACTGACAGAGGAGCT
GAGAGGCTCTACGCATGGTTCCAAAGTAATGCCTGAGGAGACTTAACTGA
CCTTGATAGATAGCAAGAGGTTCATATTGATTGACACAGGTCTCACTTTA
ACTTGGTCTTAAACACCCAGCAGAAAAGAATAACCAAAAGAGGTATAAAA
TAATGCCATAGTAATAAAGCTAGATATAAAAAGGGGCTCCAGTCACTGAC
CCCTTCTGGCAGTTTCTAGCTACACCAGTAGCTGACCACGGTTATGGATC
ATTAGGAAAAACTATGGTAAAATCTATAAGAGCTCAGCTAGAGTTTTAAA
TTTCTTAAGCGAGATTTGTTCTTCAAATTGTCTCTTATCTTCTTACAGCT
AAAACTAGAGAGACTTATGACAAAGTATCAGACTTATAGATAACCTCTAT
CAATAAAAGAATCTAAGAGCCAGCAGGTTACAATCACTATTTCAATTTCT
AAGTGTGACTTTCTCCCCAACCTGCCCTTCCATTCTAGTGTGCTCATGCT
TAGATTATNCATGCTCTAATTTCTTAAAAGTTTTGTTTATTCTCGCCTAG
AGGCTGCCAAACTCCAAGCAGTCATACAAATGGAACCAATGACAAATGTG
CTAGANTTCTTTTACTGGGATCCACCAGATCGACCTTGTAAACAGCTCAT
AACTGCTAAACTATACAATATGACTTCTATGTTGGATTCTGAAGTCCCCT
GGACCTTCTCCTTATCCTCTTTGTGGGAGGCTATTACTAGTTCCTCCCGG
TGGAAACNCTTGTTGGCTATATTCATAGCAATCCTGCTGACCTTATAATT
TGGCCCATGTATTCTTAACTGTTTCTTTGGCTTTGTCTCCTCCAGACTCA
AAGCTATACGGCTACCAAGATGACAATGCCTGGCGCCTATCGAGGGCCTT
TAGATAGACTCTCTGTAGAGTAACTCTAACTGCTGATCACAACTACGACC
CTCTTCAGCTGGAAGTAGCCAGANCGGTCTTCGCCCTTTGCCCCCTCACA
GCAGTTAGGGGTACTTCTTCAGAGGGGGG
>rnd-4_family-1468#Unknown ( Recon Family Size = 42, Final Multiple Alignment Size = 30 )
TTTAAATAACTTTATTATCAAACACACACACATACAAAAATTAAAACCAT
TCAAAGAAGAACAATGCAAGGGGAAAAAACTACAATAATATTCAAATACA
GTAGAACTCAACCAAAACAAAACTGAAAAGCACTTAAACATTTTTCCATA
TAACTTAAAAAAGCATCTCAAGCACCAACAAGACACCAGAGGATGTGATT
TGTTTCAGAAAGATCCCCAAAACCAACATTGAACAAATAGTGGTCTGGAA
AAAAACTCCAGTTAGCTAGCAGACTCCACATAAGCCAAACTTCTCCCTAA
TTTAAATTTCGATACAGTCATATGACACGCGATGGAAACACAATCCGAGA
AATATGTTATT
>rnd-4_family-1122#LINE/L1 ( Recon Family Size = 29, Final Multiple Alignment Size = 28 )
CAGGAAGATGGCGGAGTGGTGAGCAGCAAAAAATAGCCTCTCCAAGATTT
GGAGTCCAGACGCTGGAATATAGCAACATGAGGAAGAGAAGGAGGGAAGT
GGGTCCCCGGGACCCAGGAAGGATCTGAAGNGAGAATTGGAGCCCACGGG
GAGAGTGAAGAGACAGACCNCAACGCAGAAGAGGGAGGTGGCAAGCGGCG
CTTTCTCCCCGAGCCCCGGCTCACGTGTGGGAGGGGCGGNTCGAACCTAC
AGANGCACGGTGACTGCTGGCGACCCCAGAGGCCTCCACGGAGAAATGCA
CCAGTGGAACGGAGCAGTGGATCTGCGGACTGCAGTGGCTGGTGAGTTAT
TTGGGTTCAGACGTCCCCCAGGANCGGGCGATCGGCCGGTAGCCATCTTG
GAGAGGGGCCAACTGAACTCGGAACTCAGAACAGCTGCGTGGTTGGCTCC
ATCTAGCGGCTCCAGTGTCAGGNTGAGGTCACAGCCAAGATTCAAGNCGG
CAGGAGTCACTTGGAGTGCTCAAGCTGAAAGACTCGGGGCTCCAGCCTCA
CAGCCAGAAACCAGGAAGCCTGAACTTCAGTGGAACTAAAGGCGCAGGTC
GGCTGGGATTATCCACCACCCCACTATAAANCTACGGCTGGCTTGCTGGG
ATNAATCAATTTGGATCTGGACTCTGTCTGCCCACGTTGTCTACCAGTGA
CAGCAGAGACACGCCTTGAANTGGACATTTTTTTTCTCTGCTTTTCTTCC
TTTCNNTGCTTCCTAATTTTTTAAATTTTTCCCTCTTTTTCTTGATTGCT
NGTTCTTGGGGGGTTTTGTTTGTTTGTTTGTTTGTTTGTTTTGGTACTGG
GGATCAAGCTTGGAACCTTGCGCTTGCAAGGCAAGCGGCAGCACCACTGA
GCTAAATCCCCGGCCCCATCCTTGGTTTTTATATGAAAGAAGACATTTTT
CTAGTTTTTTTGTGGGGGTTGTTTGTTTTGTTCTGTTNTTATTTCTGTTT
CTTCCTTCTTTCCTTNCCTCCTGTCTTCTTCACCANTGTCCCGGGANTTG
NGCAATCCTCCTTTATCCTCCAGNCTTGCNTCTAATCCCTTTNTCCTCTA
TTTTTCTATATTTCCCCTAACCCCTTTTAAATTTTCTCCCCTGTCAATAA
AAATCACCATATTGAGGGGATAGTTACTGGGCACAATTTGCTGGTTTGTT
TTAGATTTGGTTATACAACTATAAATTCTGTTCGTAATAGTTACCACAGT
TTGTCATTTTTTATGGTGTGTTTGATGCAATTGTTATTACTGATTGTACT
ACTTTAGCCAAGGTGATAAAATTGTTCTAATAAGTTGTTTTCCCTTGTAT
GCCAAGACTGAGTTGNCTGAGGGACATAAACAATACTATAGGCCAGTGCC
AAAGAACCAGGGGCTAGGCCAAATAGGCAGCAACTTCTCATCCCCCAATA
AATTGAAGAGGTAGGATCTTGCGACAGANNCAAAGGCCAANAGCCAGCCA
TACCCGGAAGACACCTCTGAAAAGTAGNCATTTACTAAGAGNTCTCCATA
CTAGCAACAAAGCACCTNCCATAAACAATCTACAAGCNTCAACGCAGGAA
TNAAACTAAAAAAAAATAGAAAATGAGAAGACATGGAGCCAAGGCANAAC
CCCTATAAGAACTTCTAGCNCGCCATGAAGGCGAATCCATGGTGACATCA
ATGAGGNGAAACAATCCAAAAGCCATNCACCCNGAATACTCTCTGAAGTG
TTAACGGTGGAAGATAANAAAGCAGATNAGCGAGGCACTGTGGAAAGNTC
NAAANAGANATAATTTCTCAGAGATGATTGCCATAATGAAGGGCATGATC
AGTGAATCTAGAGAAAATACAGATTAAAAACTAAAGGAGCTTAAGAAAAT
CATAAAAACCATGAATGCCCAACATAGGAAAAAAATGGGATTCATGAAAC
AGGCTCAAACAGATATTCAGGAATTAAAAATTCTATTGAAAGTGGCCAGG
GATTTAGCTCAGTGGTTTCATGGCCTGCCTCGAAAGCACAAGGTCCCAAG
TTCAATTCCCAGTACCAAAAAAAAAAATTCTATTGAAAGTATACACAGCA
GAACGAACCAATAAGAGGACAAAATATCAGCTCTGAGGGACAGGATCGCA
GTTAGAGACCATGAAAAGAAAGATTTCTTAAAAATGCCAAAGGACGGGCC
AGGGATTTAGCTCAGTGGTTCCGGCTCCTTTCACGCAAGCTCAAGGTCCT
GAGTTCGATCCCCAGTACCAAAAACAAAAAAACACACAAAAATGGCAAGG
GACCATGAAAAATCAATCCAATAGCTGCTAGACAATCCTAAAAAGAATAA
CATAAGATTGATCCGAGTCAATGAAAAAGCAAGAGATAGTGCAAATGATA
TAAAAAATCTGTTCACAAAAGTAATGGCAGAAAACTTTCCAAGCATGGAA
AAAGGATTTGACATACAGATAAGTGAGGCATATAGGACTCCAATTAGCCA
TGACAAAAGAAAATCTACCCCAAGGCATATAATAGTCAGGATTCCAGAAA
TTCAGCACCAGAACAGAATATTAAAAGCTGTTAGAGAAAAGAAACAAATT
ATTTGGGCTAAGGATTTANTTCANTGGGGNNATGCCTGCTTGNCGANNGC
AAGNCCCTGAGTTCGATCCCTGGTACTGAAAAGAAAAAAANAAGAAAGAA
AACAAAAGAAGCAAATCACTTATGAATGAAAACTCATCAGAATTACAACA
GAGTTCTCAATACAAATCCTTAAGTCAAGGAGAGCTTAGAGTAAAGTATT
TCAATCCCTAAAATAAAACAACCTCCAACCCAGATTGATGTACCCCACAA
AACTATCTTTCAAAATTGAGGGAGAAATATGACACTTCTACAACAAATAA
CATCTGAGTAAATTCATGAACACCAAACTAACACTCCAAAATGTTCTGAA
GGACATTCTAGAAAGAGATTTTTTTAAAAAAAGATTACTACTCCATGAAC
CCCAACAGATGAATCTAACAAGCAAGACAAGTAATTAAACAGAAGGGAAA
GAAAGGAAACCAAAAGGAAAATAATATTTATAAGTCAATCTATATCAAGG
ATAAGTCACTATATATCAGTTATAACCATCAGTGTAAATGGTCTCAATTC
ACCAATCAAAAGAAACAGACTGGCAGAAGGAATCAAGAAATGAGATCCAA
CAATATGCTGCATACAANAATCACATTTAACTCANAAAGATATTAAAACA
TACGCTGAAAGNGAAATGATGGAAAACGATANTATCATGCAGACAATCAC
AGGGAACCTGGAAAAAATGCAGGGGTAGCCATNCTANTANCAGACAAAGT
GGANTTCAAGACCAAGACTGATCAAGAGTGGCAAAGAACGTCACTACATC
CTTGTTAAGGGGACAATTCAAGAGAAAGAGATAACACTCATAAATATCTA
TGTACCAAATACAAGTGTACCTGACTATATAAAACAAATATTAACATTAA
AAAATCAAATAAGCACTAATACAATTGTAATGAGGAACCTCAAAACCCCA
CTGTTACAAATAGACAGATCAACTAAACAAAAAAATCTACAAAGAAATAA
CAGAACTGAACCAAATTTTTGAATAAATGGAAGTAGTAGATGTCTACAGA
CTGTTCCACCCCACAACATTAGAGTACACATTCTTCTCAGCCGCACATGG
GTCGTTCTCCAAAATAGACCACATGCTAGCTCATAAAATATGCTTAAGTA
AATGCAAAGGAATTGAAATTATCCCATGGATATTATCTGACCATAATACG
ATGAAATTGGAAGTCAATGGCAAAAGAAACCACAAAAGCTTCATAAACAC
ATGGAAATTAACATCTTCCTGAACAACCAGTGAGTCACAGATGAAAAAGA
AATCAGAGAATTTCTACAATTAAATAATAATGCCAATACAACATACCAGA
ATTTATGGAATACAATGAAAACAGTCCTACAAGGGAAAGTTATAGTGGTG
AATCTCCACATCAGAAAAACAGAAAGAACTGAAAAAAATTAATGTTGAAC
CATAAGCTTCCAGTAAAAGAAGAGCAAGTCAAGCCCAAAGCTCATACAAG
GGAGGAAATTATAAAGATTAGAGGAGAAATTACTGCAATTGAGGCTAAGA
AAATACAATACAAACAATCAGTGCATTGAAGAGTTGGTTCTCTGAAAGGT
TAAATAAAATAGACAAACCCTTAGCCAATCTTATCAAAAAGAAAAGAAAA
GACTCAAATCCATGTGGTTAAGAATGAAAATTCAAAACAGACTCAGCAGA
AATCCAGAGGATCATCAATACCTACTTCCAGAACCTATACGCCAATAAGA
TGGACAACACAGAAGAAATGGACAGATTCCTAGATGCATATGAATTACCA
AAGCTGAATCAAAAAGATATAAATATTCTAAATAACCCAATATCAGACAA
TAAAATTAAAGATGTAATTGAAAACCTACCAACAAAGAAAAGCACAGGGC
TTGATAGGTTCACTGCTAAATTCTACAAGAGATTTAGAGAAGGTCTAATG
CTGCTACTCCCTAAACTCTTTAATGAAATGGAAAGGGAAGCAATACTCCC
AAACACAACCATGGCCATCTTCTCCACAAATACGCAGCCATCTTCCCCAA
ACTCATAAAACAGAGCCAAG
>rnd-4_family-615#LINE/L1 ( Recon Family Size = 47, Final Multiple Alignment Size = 27 )
TCAAAGGGACACAGGAGCCAACTGAAAAAGCTCCTATNGCCAAAGCTGGA
ANAATTTGAGCAACAAAATAAAGTAGTATTGGATTATAACTCAAAGTACG
AAATAAATATCCATGAGTCCATACTGATATAAATGACTGAATAAATTAAT
AGNGAGGAAGAGGAGACAAATTTCTATGAAGAATTCCAAATAATTGATGT
AGNTACTCCGCNNTCAAGAAGGTAGAGCATAACTCCCTGCTCCTTAAGTA
TGGACTACGCACAGTGACTTCCTTCCAAAGAGTACAGTACGGAAAGGGAG
GGAAAACGTAACTNTACAGTGGAGAAACCTGACANACACTACCTCAGCCA
GGTGGTCAAGGTCAACAGTGATAGCCATGTTGATGTTGTGTACCTTTGAT
ATGATGTGATGGAAATGGCACTTTACCTCTGTGATCTTCCTCCAGTCTAA
TCATGAGAAAAACACCAGACAAATCCCAATNGGAGGACATTCTACAAAAT
ANCTGACCCGTACTCAAAACTGTCACCGNAAACAGAGCCTAAGGAGACAC
GACGACTAAATGTAATGTGGTATCCTGGAACAGAAAAAATAGG
>rnd-4_family-505#DNA/TcMar-Tigger ( Recon Family Size = 46, Final Multiple Alignment Size = 27 )
AAATCATTTTCATTGAACTATTTTGATAATATGATGTNTAAAACAGATAT
TCCTCGTTTAACGACCTACCTGTTTAACGACTGTTCGGACTTACGACCCG
CCGCTCGGACTTACGACCCGTCTTTTTTTTGTACAGTTCTGTACATCTTG
TTTATAGAGCCTCAGTGTCTTTTTTTGTACAGTACACCTTGTTTATACAG
TACTGTAATTTTTGCTGATTGTACTGTACAGTACAGTACTGTAGTTTTAT
GTTCTGTTATACATTACAGTACTGCATGTAAGAGTTATGCAAATAAAAGC
AAAGTCATCAAGTTGGAGTTTCCTTTGACCATTTCTTTGTTCTGAATATT
GTAATGTACATACTATATACAATTCCTCATTTAGCGACCAATTCATTTAA
CGACCTAGTCGCAGGAACGGAACTCGGTCGTTAAACGAGGAATGTCTGTA
TTGTCATGTGAAAGAATTATCCTTGGGCTTAATATATTGNTGACATAAAG
NATGATTACTAGTCC
>rnd-4_family-2307#Unknown ( Recon Family Size = 28, Final Multiple Alignment Size = 27 )
CCCTCCACTGNCAATAGTGAGCTCACATAACACGTTCCCGCCGGCTTGAA
CCACCGGTGGTACATGCATGACTGTCCCATCGGGCGGCTTTTTATTAATT
TTATTAGTAAAAAGACCGATAAAAGTGATTAGATCCGTTTGTACCACCAG
TGGTACAAGCCGCCCGATGGGACAGTCATGCATGTACCACCGGTGGTTCA
AGCCGCCCGGCAGCGAGACATAAATTACGGCCCCGTCGTGAACGTGTTA
>rnd-4_family-718#LINE/L1 ( Recon Family Size = 28, Final Multiple Alignment Size = 26 )
AGAAAACCAGTGGAGNTGAAGAGACAACAAATAGATTTGAANAAAACAAN
CACAGATGTCAAAGACATGAACCACATCAGCATGTGTNTGACTCAACCTA
GACAACATCAGGGAGCCCTNCACCCAGCAATACTAGAGTACGTATTTCTT
CCAANTGCACNTGGAATATTCACAAGTGTAGACCATAGTTTGNGCCACAA
AATAAACTTTAAAAAATTTNAAACGACTGGAATCATCACAATGTATGCTG
TCTGGAGAAAATGAAAGANAATATAAGTTCAAAATCAGCAANAGAAAGAT
ANCTTAGAGATCCGCAAATATTTGGAAATTAAACAGTGCACGCTTCTNAA
TGACCCATGAATCAANGAAGAGGAAGTCTCCCTGAAAATTAGAGAATATT
TAAAAAACAGAGAGATTAGTAAAATCACGGGGCTGGGGTGCAGCTCAGTG
GTAGAGCGCTTGCCTAGCGTGCGTGAGGCCCTGGGTTCGATCCCCAGCAC
CGCAAACAAANAAACAAAACGTGTGCTATTAACTAAGGTAATATTTACGG
GAAGTTTGNAACTACAAACTANCTGGTATGGAAAATTTAGACCAAAGAAA
AATATAAAGTCAGTAACTTAAGCTCCCACCTTAGGAAACCGGAAAAAAGA
AAAGCAGNTNATGCTTAGNCAAANAAGTGAAATTAAAGAAATAGAAATAG
ATATCAGNGCAGAGATCAACGAAATTCAGAGAACAGAAAGGCAATGGAGA
AAAATCAATGAAACCAAACACTGCTTGTTCCTAAGAAGATCAATGTAACT
CATGGATAAATAACAAAATTGATTAATCCCNNTCCAGNAGACTTATATTN
CGAGGAGGGGAATANAAGANACAAATAGCATTAANATCAGGAANGANAGA
NGNGACTGTCATTNCAGACCCTACAGGCANNAAAAGAATGGCAAGGGAAT
GCCACGAACAACTCTGTGCCCANAAATTCGATAACNTAGATGAAAATGAC
CAATTTCTTGAAAGACACAAACTANCGAAACTCACACAAGAAGANACANA
CAANCTGAACAGATCTATAGCTGTTATTTTAATCACTGACCTCATAGATC
AAACTTTTCAACCAAGAAAATTCTAGGAAAATAATTTCTTGGGTCATGCC
TATCAAACATTTACAGAAGGAATGATTTTAATTTTATATAATCTCCTCCA
GAAAATGGAAGTCTTCAGAATTCCTATTATTAGACCAGCATTACCCTGAT
ACCACAAGAGACATTACAATAATGAGAACACAAACCATGGTACCTCATGA
ATGTAAATGTAGAAATCATCAATAAAACATTACTAAATTGAATGAAAAAC
CAAGTTTATTTTATTCTGGGAATGCAAGCCTGGTTTAACACTCAAAATCA
ATTAGTATAATTCACTATATTCACAGACTAAACATAAAAATCTATAAAAT
CATTTCAATTGATCTACTGATGTAAAAAAATGAAGACACAGAGAAAGCAT
TTGACAACAGTTACCATCCATTATGCTAAAAGCCCTCAGCAAATTAGATA
GAAGGAAATTTCTTTCACCTGATAAAAAGAATGCACAGCTGCAGCAAGTC
CCTGCCAGCTGCATGATGGTGACAGACTGCCAGTGGTGTGCCTAGCGTGC
AGGCAACGGTGTCCGCTTTAATCAGCCCTGTTCTGCATTAGCTGTCACGC
AATAAACCCAGGGAAAGACAGGAAGAAAGACAGTGAGACTGTCACTATTT
GTAGACAGAATGATCGTCTATATGGAGTATCCCAGTGAATCTACGCAAAG
GGTCGAGGGAGTTTTGAAAGGCTNCAGAGTNCAANGTNAGTATGCAAAAA
CGTNTTTAACAAAACNGNAAGAGATTTCTAGCTAATCATGCCTAACANTG
GTTGGAAATTCAAATTTAAACAGTACCATTTACAATAGCTCTAAAATGCG
AAGTTTTTTTTTTAATTACGTATTTANGAANGTAGCAGTACAAGTCCTGT
ACACCNATGAAAGAAATGAAAGACCTAAAGAAATGGCAAAATGTCCATGT
TCATGAATTAGGAGACTTGATATTGTAAATTGTTAAATCTTCCCAAATTG
ATCTATAGTATCAACGTGNTCNCGATCAAAATTCNAGGAGGNTTTTCTGT
AGAAATTNAAAAACTGATTCTAAAATTTTGTCAAGAGATCAAATAACTAG
AACAANGTAATTTTTGAAAAAGAACAAAGTTATAAAATATACTACTTAAT
TTCAAGACTTCATTANAAAGCTTTANNAATCAAGNTAATATGTACGGTAC
TNACATCAAAACAGACANAAAGAATAAAAAATTCCAGNAACAGACCCACA
TGATACGAACAACTGATTTTAAAGGCNAAGGTCAGTCNGACAGGAGGAGG
GGTAGTATGTTNACAACACACTGTGCCAGNACGACTGGAAAAACACTCA
>rnd-4_family-906#DNA/hAT-Blackjack ( Recon Family Size = 26, Final Multiple Alignment Size = 26 )
GGTTGCCAGATTTAGCAAATAAAAATACAGGACGCCCAGTTAAATTTGAA
TTTCAGATAAACAACAAACTTATACTAAAAAATTATTCGTTGTTTATCTG
AAATTCAAATTTAACTGGGCGTCCTGTATTTTATCTGG
>rnd-4_family-457#LTR/ERV1 ( Recon Family Size = 28, Final Multiple Alignment Size = 25 )
TAGACAGCTAAGTTAGGTAGAAATATTATAGGCAGTCAGANAGGGACTGG
GCCCTCGAGGGAGTCAGCGCAAAAGATAAAACACATCANAACTGTGGCTG
GAGGCGCATCTGAAGGAAGCCAGGCCTCAAGATAAAGACGCAATGGCCAG
GCCTACATGCCTCCCCAAGGGATAAACAGTAACGCTGGTCTAATGAAGTC
CAGATAGGCATCAGTCGCCTAGGTGGGTGACCAGGACATCCGGACCCATC
CCTTTCCGGGAAAGTCCTTTGTTCTTTCCATATACCCTTGCTACATGACT
CGCTTCCCTATTGGATCAGTATTAGCTAAGCAACTATACTTGTAATCCTA
TAGGTTGATTGTAGTTTGACCCACGTTGTACCCATTGTGATTTCGCTGTA
TAAAAACTNCCCTTGCAAAGTGGGGTCCCCGGCCACCCACTCNGGACCCC
TCCTGTCCCTCAGGAGCTGTTTCTCTCAATAAATNTTTCCTA
>rnd-4_family-809#LTR/ERVL-MaLR ( Recon Family Size = 27, Final Multiple Alignment Size = 25 )
AATGGGTTGAATNGTGTCCCCCAAAAAGATATGTCCAAGTCCTAACCCCC
GGNACCTNNGAATGTGGCCTTATTTGGAAACAGGGTCTTTGCAGATGTAA
TTAAGTTAAGGATCTTAAGATGAGATCATNCTGGATTNTAGGGGTCCTGA
ATCCAATGCNGATGTCCTTACGAGAGAAAGAGAGAGAGATGGGACCAGAA
GANAGGGCCACGTGAAGACAGAGGCACGGGNTGGAGTGTTCTGCCACAAG
CCAAGGAACGCCTGGAGCCCCCAGAAGCTAGGGAAGAAATGGTT
>rnd-4_family-71#LTR/ERV1 ( Recon Family Size = 27, Final Multiple Alignment Size = 25 )
GGGTTCAGGACACGCTACTCCAATATGGCACCTTGGCATTTGAAAAAACA
GCAGAAGCAGGAAGGTTNCTCTACCTTCTTCCGTCCTTCCTTTCTGAAGC
AGGCCATAAAANAATTCTCTGACCTTCCTTTGAAGTAGATAAGACCCTCA
TTCCAGAGAGGTCCTCCCTATACCTGGAGGAAAGGAATGAACACAGAAAC
ACAAAGAAGAATCTGAACTTACTAAGTTCCCCTCGGTTTATTACCATTAG
ATCANACCCCCTTTTGTCCAATCGTACTTCTACATGACTATCCACTCTTC
ATCAAACCTAAGCATAAAAATACAGTTTTCCCTGTTCCTCGGGTCTTCAT
TTCTGAAGGCTCCCGTGTCACGTAAAACTATATTAAATAAATNTGTATGT
TTTCTCTTGTTAATCTGTCTTTTGTTATA
>rnd-4_family-728#LTR/ERVL-MaLR ( Recon Family Size = 25, Final Multiple Alignment Size = 25 )
TATAANCAATTTGTGNCCACAGGCGAACTGCGGTGGTTTTAAAATATGTC
CACGAATTCTTTGATACTCTCCCTTCAAGAGGTGGAGCCTNAATTTCCTT
CCCCTTGAGTGTGGGCTGGACTTAGTGACTTCTAATGANTANAATACGGC
AGAAGCGACGGTGCGTGACTTCCGAGACTAGGTTATAAAAAGGCACTGCG
GTTCCGTTCCTTCTCTGTCTCTCTTGGATCGCTCGCTCTGGGGGAAGCCA
GCTGCCATGTCGTGAGGACACTCAAGCAGCCCTGTGGAGAGGTCCACGCG
GCGAGGAGCTGAGGCCTCCTGCCCGCACCCATGTGAGCCATCTGGAAGCG
GATCCTCCAGCCCCAGTTAAGCCTTCAGATGACTGCAGCCCCGGNTGATA
TGCTATCACCTCATGAGACCCTGAGCAGAAGGCCGGCTAAGCTGCTCCCG
AATTCCTGACCCNCAGAAACTGTGAGGTAATAAATGTTCCTTTAAGCTGC
TAAATTTGTTACATCCGATAGGTAACTCGCATACACA
>rnd-4_family-304#LTR/ERVL-MaLR ( Recon Family Size = 33, Final Multiple Alignment Size = 24 )
TGCTTCTCCGCTCCTGCGTGGATTACTCGCTCTAGAGGGAAGCCAACTGC
CACCATCTCGNGAGAACACTAAAGCNAGCCTTCAACAGAGAACCGAGGTC
TTCTGCCATCAGCAAGCAGATACGGACTTGCCAGACTGTGAGCCACTTTA
GCCTGCCAACATCTTGACTGCAACCTCAAGGAAGACCCTGAGCCAGAGGC
GCCTAGCTGAGCCGCGCCCGGATTCCTGACCCACAGAAACTGATGAGATA
AANATGTTTATTGTTTTAAGCCACTAAGTTTCGGNGTAATTTGTTACGCA
GCGATAGANAACTAATACA
>rnd-4_family-678#LTR/ERV1 ( Recon Family Size = 23, Final Multiple Alignment Size = 23 )
ATAGGAGGCCATTGTTTTGGACTAAGCTCCTGCACTAGCCCCAACAGACC
AGGCTAAAACCAAAATGGAGTCACTCGTGCTAAAGTTCCACGTCACCAAA
CTGAAACTAAGTTGTTATCTGACCTTCCGAGAAATCAGGAGAGAGAGAGG
GAGAGGGAGAGGTGAGGCGCAGAGAGAGAGAGAAACAGAGAGAGATGACA
GCCAAATTTCCCAAACAGGCCAGTTTCAGTCGGCGTGATAACGAAGTTCT
CTCTGCTTTAATCCTTACANAAAAAATGTAACCTGAAGTAACCTGATGTT
AACCAGTTATTTTTCTATTGTTCTGTCTCCTGTCCCCGCCTTACAAGGAA
AGTAACTTTGAAATGACCGATCTGCTTTTCGTTCCTGCTTTCTTCAGCCC
TTTTCCGTCTATAAAACCAACCTCCTCTGCTCAGCTCACCGGAACACTTA
TTCTATTTTATGGAATGANGTGTTGCCCGATTCTAGAATCGCAAATAAAG
CCAATTAAGATCTTTAAACTAAATTTGTTGTAATTTTGTCTTTT
>rnd-4_family-259#LTR/ERVL ( Recon Family Size = 31, Final Multiple Alignment Size = 23 )
AGATCCATTCTCACCGATGTGGGTAGGTATCATCCANTCCACTGAGGGCC
CGAATAGAACAAAAAGGCAGAGGAAAGCGAATTCNCTCTCTTCTTGAGCT
GGGACATCCATCTTCTCCTGCCCTCAGACATCAGAGCTCCTGGTTCTCAG
GCCTTTGGATTCCTGAACTTACATCAGTAGCCTCCCAGGTTCTCAGGCCT
TCGGACTGTGAACTGAAATTACACCACCGGCTCTCCTGGTTCTCAGGCCT
TCAAATTATACCACCGGCTTTCCTGGGTCTCCAGCTTGCGGATGCAGATC
GTGGGACTTCTCGGCCTCCATAATCGCGTGAGCCAATTCTCATAATAAAT
TCCCTTTAATATATCTATGTGTGTATCCTATTGGTTCTGTTTCTCTGGAG
AACCCTGA
>rnd-4_family-152#LTR/ERVL-MaLR ( Recon Family Size = 25, Final Multiple Alignment Size = 22 )
TAGGAGGTGAAATGTNTGNTTTCACAGGATTGGGTGCGACAAAAGCCGTC
AATGACTGTTATGGTTTAGATCTAGAATGTCCCCCAAAGNCCTCATGTGT
TCAGAGGCGGGGCTTTTGGAAGGTGATTGGATCATGGGGGCGCTGTACTC
ATCAGTGGATTCATCCATTGATGAGTTCCATAGCTGAATGTGCTGTTAGG
AGGTGGGGCCTGGTCGGAAGAGGTGGGTCACTGGGGGCGTGACCTNGAAG
GGTGTATCTCCCTCCTCCGGCTCCTCCCTTCCTCTCTGCTTCCTGGCTGC
CATGAGGTGAGCAGCTTTCCTCCGCCACGGCTCCCACCATGTNNTTCTGC
CCTGGAGCCAGCCGACCATGGACTGAAACCGTGAGCCAAAATAAACCTCT
CCTCCTTTAAGTTGTGGGTGTCGGGTATTTTGTCCCAGCGACGGGAAAGT
GACTAAGACAGACACACATGAAGTGTTTATNATTTGGAAGCTATTACTTT
CGCTGAATTCTTCAATAGNNAAGTTTAATGTTTCNAAGCATCCTACGAA
>rnd-4_family-1044#Unknown ( Recon Family Size = 22, Final Multiple Alignment Size = 22 )
GGTTAATGGAAGATTCATCTGCCTCTTGTTATCTATAGCATGTACCCAGG
TAAACATCCAGATCTCAGCTGTATTGA
>rnd-4_family-960#DNA/TcMar-Tigger ( Recon Family Size = 21, Final Multiple Alignment Size = 21 )
CACCAAGTCCCCGACTTACGAACATTCGAGTTGCGAACTTTCACAGATAC
GAACGGACCTCGCATTACGAACATTCGTAGATGCGAACAAATCGCGGAAG
TAGCTCACGTGTCTGCCGGACATTGTCACAGTTGTGCTGCTGTGTGCTTA
CTGTACAGTGCGATAGTGCACAGTAGTACAGTGCTCAGTCAGAGCCCAGG
ATGTCCGGAAGCAAGAGGAAAAGCAGTGGTGATGTGGAGGGGACTGCTAG
GAAGCGCAAAGCAATAACCATGGAAACAAAAGTGAAAATAATTGAGAGAC
TGGACGGAGGCGAAAAGATGGTAGACGTCGCTT
>rnd-4_family-1055#LTR/ERV1 ( Recon Family Size = 21, Final Multiple Alignment Size = 20 )
CATGTTTGTCTCCCCCAGTCGGGGCTCGAGTCCGATGCTCGGCTCGGGTC
CCGGCCGGTAATAAACTCCTGTGTGGATTTAATATCGGTCTCTGGTTGGT
TTCTCTCTCACTGGGTCTAACATTCTTGGAGGCCCCAGCGAGATAGCCAG
CTGCTCTGGAGCTTATTATCTTGGAGCCATTGTTTCTTTTTAGGAGAGAC
CAGGATTGGACATCGGCGGTGTTTGGCCCCTCTGGACACCGGTCTGCGGA
AGGAGAGGCCACCCTGATGGTATTCTGGGGCTCCGGGTAGNCCGGTCCCA
GTCGGNCCCTATCGCCGATCAACCNAGCCCGCAGGAGTTTATCGGGAAAG
CCTCTAGAGGTAAGAATCGAATGATTCTTAGTGCACTGTGGGTAGGTAGG
AGGAAGCCGGACGCGGCACAGNTTCCCCTACCTAGAGTCTCTTCNCAACG
GCAAGCAGACTCACTGGGTCGGAGTCCTCAGAAGGGCGACTCCCTGGGTG
GGGTCCGTATCCATTCGGCCCCAGAGGTTTTACTTGGCCAAAGTTTGTCT
TTGTCTGTTTATTGTTGTCTGTCTGCTTGCTCTGTGTGCCTTTTGCGTTT
TCACAGGCTAAAATTATGGGTTCCTCACAGTCCACAGAAGGAACTCCACT
TGATTGTGTTTTGAATAACTTCAAAAAAATTTATTCCACAGACAGGGAAG
ATGAATATGGCATAAAATTTTCTAAAGGCAAATTACGAACCCTGTGTCAA
TTAGAATGGCCCAGTTTCGGAGTCGGTTGGCCCCCGGTGGGAACTTATTC
TATGCACATTGCTCGCAAGGTTTGGAATGTGGTCACGGGAGTCGGGGCCC
CACGGCATCCGGATCAATTCCCATATATCGACNTTTGGATTGATATGTTG
AAAAATCCCCCTAAATATTTTATACAATGTACAGGTCCTGATCGACCTTT
GGCAACCCTGAATTGGAGGAGAAGGGGAAATCAAAACCTACCAGAAAAGA
GCCCCTCTCTGATGGCTGTGTCAANCAGTAAAGGTGCTCTCCANTCTGAC
CCTGAGGACGATTTGCGCCGACTCTCCCCCTAATCACGCGGGTGGAATCG
GCGGGCCCTGAATCTCCACCGAGGCCCCCTAGTTCCGGATTCCTCCTCGG
ACCAGATCCGCTCACTTCGCCATACTCGATCGGGACAGGACTATGGTCCA
TCAGCCCCATCTTCCTCCTCCCTTTTTCCTTTAAAACAGACAGAGCCCGG
GGGAGGATTGATTTATGTCCCTTTTACAACTAGTGATCTTTACAATTGGA
AACATCAAAATCCCCCCTTCTCTGAAAAACCTCAGGCATTAATCTCTCCT
CTTGAGTCTGTTTTTCATACCCATCAGCCAACTTGGGATGATTGCCAGCA
GCTTTTACAGATCCTGTTCACCACTGAGGAGCGGGACTGCATTTATCAAC
AGGCAGTCAAAGAGGCCCTGGGGCCAAACCCCGGCATCACTCCCGGAACC
CCGGGGTATTCGGCCAGGGCTGAGGCNGCGGTTCCGTCGCGGCGCCCTGA
ATGGGACCCCAATGATGATGATGGTAGGAGGAGGCTGGGGACCTACCGCC
AGCACTTATTAGGGGGACTCCGGGCAGCTGCCAGAAAGCCCACTAATTTG
AGTAAGGTAAGTGAGGTTCACCAGGGAAAAACGGAGTCTCCGGCTGCGTT
TTTAGAGAGACTCTTGGAAGCCTATAGAGTTTTCACTCCTATTGACCCAG
AGGCTCCCGAAAATGCAGCAGCTTTAAATTTGGCCTTTGTTTCCCAGTCG
GCCCCAGACATTAGAAAAAATTACAGAAATTGGAGGGATTTGAGGGAAAG
AATAGGACTGAACTCCTGAGCATAGCCCAGAAAGTTTATGATAACCGTGA
TGCCCCCGAGGAAGTCCTAGCCAAGAAACTGGGGAAAGTCACTATTGCTG
CACTCCAGGCACAAGAGACAGTCCCTCCGAACAGAAGGAAGGGAAAGCCC
CTCGAGGACTCACACCATCCCCGCTTGGGGAAGAACCAATGTGCTAGATG
CAAGAGGATTGGACATTGGAAAAATGAGTGTCCCTATGGGGAGAAAGGAG
CCCCCTCCAAGAAGGGCAAACCGGAGGTTTTGATGATACAGTAGGAAGAG
GACTAGGGGGGTCAGGGCTCTTATCCGTTAANCCCCCAGGAGCCCAGGGT
AAAAGCCAAAGTAGGGGGCAAAATTATAAATTTCCTGGTCGATACAGGGG
CAGCACATTCGGTTCTGACCCAACCACTAGGGNCAATGACCAAAAGAAAA
ACTTTCGTTCAGGGAGCCACTGGGACCGCTACTACAGGCTTCCCTTGGAC
TACAGAAAGGACAGTGGACCTTGGGTGCCACAGGGTGACACACTCGTTCC
TTGTGATCCCGGATTGCCCATACCCATTGCTGGGAAGGGACTTACTCGAA
AAGTTAAGAGCTACAATATCCTTTGAGGGCCAGCGTGCTAGTCTTTCAAT
TGGTAACAAGCCTGCCAAAATTCTTGTTACTTGCCCCCTATCAGAGGAAT
ATCTGTTGCTCCCCGATATCACACCTATGGACTCAAAAACCCCAGACTCT
CAATTTCTTCAGGAATTGACCACCTTGTGTCTAGAGTATGGGCAGAGACT
AACCCCCCAGGACTGGCCGCCCATCAACCCCCAGTGGTGGTCACTCTACA
TGCCACCCCGACTCCAATTGCAGTAAAACAATATCCAATCAGACAAAAGG
CCAAAGAGAAAATCCGGATTCACATCGAGAGGCTTCTGGCTGCTGAAATC
CTCGTGCCATGTAAGTCCCCTGGAACACCTCTCTCCTTCCAGTCCAGAAA
CCAGGCACAGATGACTTCCGACCAGTCCAGGACTTGAGAGAAGTCAACAA
GAGGGTGGAAACCATTCACCCATGGTCCCAAATCCTTACACGTTGCTGAG
CTTAATTCCCCCGGAGAGACAGATCTACACCGTTCTGGATCTCAAGGACG
CCTTCTTCAGTATCCCGCTGGCCAAGGTAAGCCAGCCCTTATTTGCCTTT
GAATGGGTGGACCCAGACGGCGGCTACTCTGGTCAATNGACTTGGACTAG
ATTACCACGGGGTTTTAAGAACTCCNCAACTCTCTTTGATGAAGCCCTGA
ACAGAGACTTGTCCCCGTTTCGAGCCANCCACCCGGAGGTGACTCTACTA
CAGTATGTAGATGACCTGTTGATTGCAACAAAAGACACTGNNATGTNTCA
AAAAGCTACCTGAGATCTTTTGAAGTTGTTGGAACAACNAGGTTACCGGG
TCTCAGCCAAGAAGNCCCAATTATGTGTAACTAAGGCCACATACTTAGNC
TACCAGCTCANTAAAGGAAACANACTGCTTTNTCCTCAGAGGACACAAGC
TGTCCTACANATCCCCCCACCCACCACTAAGAGACAAATNNGANAATNTT
TAGGGACAGTTGGATATGGTAGGTTGTAGATTCTGGGTTTTGCCAAGATT
GCCAAACCGCTTTACTCAGCCAATGCAGGGGGCAGGGGGTGGGCAGTGGT
GTGTGGGGGGAACCACTCCCCTAGTGTGGACAAAAAAAGAGAAAGCCGCC
TTTTTAGCTTTAAAGAAAGCCTTAGTGTNAGCACCAGCCCTGGCCCTACC
TGATGTCACCAAGCCCTTTCGGTTGTTTGTGGCTGAACGAGGGGGCATAG
CCAAAGGAGTGCTAGCTCAGGCATTAGGGCCTTGGAACAGACCTGTGGCC
TACCTGTCTAAAAGACTTGATCCTGTGGCAAGTGGATGGCCTACCTGTTT
GAGGGCAGTTGCAGCCACTGCCCTCCTGGTCAAAGAGGCAGATAAGCTCA
GCCTGGGGCAGGACCTGGTCATCACCGCACCCCATGCGGTGAAGACATTG
CTGAGAGGAGCCCCAGAACGATGGCTCTCCAACGCCCGCCTGACTCAGTA
CCAGGCCCTNTTGCTGGACGCTCCACGCATCAAATTCACCCGAGAAACGG
CCCTCAATCTGGCCACCTTACTCCCGGANTCCGACCCGTGCACGCACCCC
TCCATGACTGCCTGGACACTCTGACAACTTCCACCACACCAACCGCCCNG
ACCCGACTGACGTTCCCCTGCAACGCCCAGATGAGACCCNCTTCACCGAT
GGNAGCAGCTTCGTGGAAGATGGAGTCAGGTACGCGGGGGCGGCCGTAGT
CAGTCCAGGAGGACAGGCGCACTGGGCACAGGCNTTAAGCCAGGGGGCNC
CAGCGCAGAGGGCTGAANTAATAGNCTTAACTCAAGCCCCAAGGTTAGGT
CGGGACAAGNCTGTAAACATCTGCACTGACGGCCGGTATGCATTCGCCAC
TGCCCATGTGCATGGTGACNTCTACAGGCAGAGAGGGCTATTGACATCAG
AAGGGAAAACTATTAAAAATAGAGAAGAAATTTTGGTCTTATTGGAGGCA
ATTTGGGAACCCAGGGCATTGGCCATTATTCATTGCAAAAGCCACCAAAA
AGGAGACAGNTTTGAGGCCCGNGGTAACTGAGAGGCCGATGGTGCGGCCC
GATGAGTGGCCAGAGAACCAGTGGGGCCAATAGACATTNTGCCCGTCCGG
NCCTTTGGCTACCTGCCAGAAAGGCCCACATATACCCCGGAAGAGGAAGA
GGAAAACCAAAAGCGAGGGGGGTACAGAGCTGGACTCAGGCTGGTGGAAA
GGNACAAACGAACGAATNTGTCTCCCCCGCGCCCTGGGGCGACAACTTGT
TCACCAGTTACACCACTTAACCCACCTGGGAGAATCAAAGTTAAAAAGAC
TAATGAGCTCTAAGTTTTCAATCCCAGGACTGACCTCTATGGTCCAGGAC
ATCAGTTCCAGGTGTCAGGTGTGTGCACAGGTAAACTCCAGNCAAGACCA
AGGAGCGAAGGTAATCGACTACGGGGAAGAGANCCAGGGGAACATTGGGA
ACTTGATTTCACCGAAATAAAATCCAGCAATAGGTTCAAATATNTACTGG
TATTGGTTGACACCTACTCAGGTTGGGTAGAAGCTTTCCCCACTCATGGA
GAATCAGCCAACATAGTAACTAAGGTTTTGCTCCAGGAGATAGTTCCCCG
ATTTGGCATCCCTCATTACCTCATCATTTCCCAAGTCGCCATGTTCTGTT
ATCAATACCTGATCTTCGTAACCTTCAATCCAAGTAAACTGATCCAAGTT
ACACTGTGCCTATCGCCCACAAAGTTCAGGGCAAGTGAAAAGGATGAATA
GGACCCTGAAAGAAACCCTGACTAAATATGTTCTAGAAACTGGTGGTAGG
TGGCCCGATCTGCTTCCTCTAGCCTTGTTAAGAGTTAGATGTACCCCATA
TGTTGACAAGTTTACCCCTTTTGAAATCTTGTATGGGAGGCCACCGCCAC
TCCTCCCTAAGTTAAACCTTGAACAGATAACAGAAAGTTCTTGTGTCTCT
TTACTTCAGTCTCTTCAAGCCTTACAGATTCTTCAGAGTGAGATCCAGGC
TACAATACAGCAGGCTCGAGAAAAACCCTTTGCGACGTTCCAGCCCCACG
GTTTCAAGCCAGGAGACCTGGTCCTGATATGCCGACATCAGACTAAGGGC
CTCGAGCCGCGCTNGAAGGGGCCATACCCTGTTATTTTGGTAACCCCCTC
CGTGGTCAAAGTAGCCGGGGTCACAGCTTGGATTCATCATACNCAGGTCA
AGTCAACACCAGCAGAGAGCCCAGAGCCAGCACGATGGAAGATTCTAAGC
GCCCCAGGAGACTTAAAGTTAAAATTGGGAAAAGAGGACTAGTACTCT
>rnd-4_family-439#Simple_repeat ( Recon Family Size = 26, Final Multiple Alignment Size = 20 )
GTGTGTNCGTGTGTGTGCACGTGTGCGTGCATGANTGTGTGTTGTGACGC
GTGTGTGTGTGCACGCGTATGTATGTGCGTGTGTGCACGTGGGCGTGTGC
ATGCATGTGTCTGCGTATGTGTGTGCGTGTGAGTGTGCATGTTGTGTGCA
CGTGTGTGNGTGCACGTGCGTGCATGTATGTGCACGCGCGTGTGTGTGTG
TGCGTGTGCACGTACGTTGTGTGCGCATGTGTGCATGTGTGTGTGCACAC
ATGTGATGCATGCATGTGTGCAGGATATGTGTGTGCATGCATGTGTGTGT
GTGGGTGTGCATATGCATATGAATGCATATGTGTGTGTGCGTGCGTGCGT
GTGTGCATGCATGTGTGTCTGTGCGAAACTGGGCGTGGAACCGAGCAGGA
GAGAGAG
>rnd-4_family-994#LINE/L1 ( Recon Family Size = 21, Final Multiple Alignment Size = 20 )
CTTCTAGAGATTAAAAACTACAATGTCTGAGATGAAAAGTNCGCTGGGAT
TAATAGCAGATTAGACGCTACGGAAGAAAAGATTAGCGANCTTGAAGACA
CAGCAATAGAAATTATCCAAAATGAAACAGAAAGAGTAAAAACGAACAGA
GTATCNGTGAGCTCGGGACAATAAAGTGGCCTAATATATGTGTAATTGGA
GTCTCTAAAGAAGAAGAAGAAAAAAAGGGACAAAAATATTTGAAGAAATA
ATGGCCGAAAATTTTCCAAATTTGATGAAAACTATAANCCACGGATTCAA
GAAGTTCAAATGCNCCAAGCANAANAAACATCAAGGAAAATTACACCAAG
GCACATCGTAAATTGCTNAAAACCAGTGATAAAGAGAAAATCTTAAAAGC
AGCCAGAAAGAAACAGCGGACATCATACTGAGAGGAACAGGAAGATGACA
GCAGATTTTCATTGGAACNATGCNAATCGAGAACAGTGGAGCAACATCTT
TACTGAAGAAAAGCTGTCAACCAGAATTCTATANCCAGCGAAAATATCTT
TCAAAAGAAGACAAAATAANGACTTTTCAGACATACAAAGCTGAAANAAT
TCATNACTGGCAGACTTGCACTACAAGAAATGTTAAAGAAGGTCCCTCAG
GCAGAAGNAAAATGATACGAGATGGAAATGGATCTACACAAAGGAATGAA
GGGCACCGAAAATGGTAANCATGGGACAAATATATAANATTCACTNTTAT
TATTTAAGTCTCCTTAAAGGTA
>rnd-4_family-59#LINE/L1 ( Recon Family Size = 21, Final Multiple Alignment Size = 20 )
AAATAAANTTAATGGAGTCCATAATACTGAAAATGCCTCCGTTTCAATGA
AAGCTAGAGTCTCGTAACNTAGACTCATACCAAGAACCAGGAAAATCNCA
ATTGAATGGAAAAGACAACCAACAGATGCCGACNTCGAGATGANTAAGAT
NCTAGAATTATCTGACAAAGATTTTAAAGCAGCCATCANAAAATGCTTCG
ACGACTACTAATTAACAACATATGTGAAAGAGTTAAACAAATGTCAAAAA
TAGAAGTCTCACAGAGAAATNATAATAAAGAGAACCAAATGGAAANTATA
GAACTAAAAATATAATAACTGAAGCTAAAANCCTCNTGGATGGGCTCAAA
AGCGAGTAGANAGAACAGAGANAAGAACCGTACTGAAGCCTGAGTAGANA
GCNACGAGTGCCCTGGTAACGGAGAGGAAATAGANTGGGAAGGGAGCAGG
AACAGAGCCTGGAGTGTGAGACGGAGCAGACCTAATGTTCGCGNCATCGG
GGTCCGTGAAGAAGAAAAAGGTGGNGCTGAAAAAGTATTCGAAGAAATAA
TGGCTGAAAACTTCCCAAATTTGGCGAAAGATATAAACCTACAGATTCAA
GAGCTNAGNAAACCNCNAANAGGATAAACCCAAAGAAANCCACGCCAAGA
CGCATCATAGTCAAACTTCTGAGAACTAAAGACAAAGAAAAAATCTTGAA
AGCAGCCAGAGAAAAATGACGCGTTACCTATAGGGGAAAANACATTTGAA
TGGTCGTATTTTCTCATCAGAAACCACGGAGGCCAGAAGGAAGTGGAATA
TTTTTCAAGTGCTGAAAGNAAAGAATCGTCAACNCAGAATTCTATATCCA
GCGAAAATATCCTTTNGAATCGAAGAAAATNAAGACATTCTCAGATGAAG
GAAAACTAAGAGAATTTGTNACCAGCAGGCTACCACGAGAAGTTCTTCAG
ACAGAAAGGAAATGATANAAGAAGGAANCTTGGGATATCAGGAAGGAAAA
AGAANCAGAATAAGCAAANTNTGAGTANATANAATACTTTTCTTTTTGAG
TTTTCTAAATTACGTTTGANAGTTGAAGNAAAAANTATAACATTGATGTA
GTTCTAATATATNTAGAGGAAATATTTAAGGACTAATTACGACTGAACGG
AGGAGTTATGATTCTGCATACTTCGTANAATTNCAGTAGGCTNTGATNNC
ATATACGTATATGATTTAGTACCTATGACAATATCTACCACTANAAAAAC
TATACAAAGAAATACANTCAAAACAAAANNATAANCAAAATGNAAATTTT
AAAAATGTTCAAGTAACCNAAATGTAG
>rnd-4_family-385#DNA/TcMar-Tigger ( Recon Family Size = 22, Final Multiple Alignment Size = 20 )
CCTTGGATTGCGAGTAACTTGTTCTGCGAGTGTTCCGCAAGACGAGCAAA
CATTTCTAATAAATTTTAACTTGATAAACGAGCGATGTCTTGCAATACGA
GTAGTACGTGATGCCAAATGTCACATGATCACAACTGAGCCAATGGTTCT
TCTCTCTCTCGCCGCGGGATTGTGGGTGATCATCTCCCAACAGCAAGAGG
TTATGGAGGAGATCTCATCTGCAGAGGAAGAGAAAGGCGGAGGAATCCCT
CACTTCAAATGAGATTAGGAGATGTGTAAAATGTGGGAAACAGTGCAAAA
TTTTGTAGAAAAGCACCACCCGAATAAGGCTGTAGCAGTGCGAGCGATGA
ATCTGTTTAACGACAATGCAATGTCACATTTCCGCGAAATCCTCAAAAGG
AGGCAAAAGCAAGTGTCATTGGATAGGTTCCTTGTTAAAGTTGCACGAAA
AGAAAAAGATTCCATTGAGCCAATAGATAGCAGTGATTCCGTTAGTGATA
GTGAAAGTCGTCCTACATTACAATAACCCTCCTCTCTCTTGTCTCCCTCA
CACCAGCCACGAAGGTTTTCAAAGGTAAGTGCAGGTTAATTTGTTTATTT
TTCTTTATATTTTGTATTTTCTTTATTATTTTGTATTATATTACAGTATT
GTAATCATTTTATATGAATATTTTTGGGTTGTGGAACGAATCATCTGAGT
TTCCATTATTTCTTATGGGGAAATTCGCTTTGATATACAAGTGCTTTGGA
TTACAAGCATGTTTCCGGAACGAATTATGCTCGCAAACCAAGGTTTTACT
GT
>rnd-4_family-629#LTR/ERV1 ( Recon Family Size = 21, Final Multiple Alignment Size = 20 )
CAGGTAGCACAATTGGGGCTGAGGGACCACTCCCCTCCACCCACTTGAAT
TTGAGCAACGCCCCAGGGCCAACCCCCTCCNTTGTCCTAAGGCNTACTAC
CAGGAGGTAGAGATAAGATGCATGCGTGTTAGATCCTGCGGCCTGACCTN
CAGTAACCTTTCTCCACTTGAAGCTCATTAAAGGTTCATGCATATGGACT
GCATCTCATACATNTAATTATAACAGAGTGAATTNTGGGAAAGGACATGT
GCAGTAGACGCCCCTGANATGACTCAGCACCCTGTCAATCACCTGTCAAT
CATGCTCTGAGAGACCCAGTGGGAGGCGCCCTAGACCTGGNGCAACATTT
TAAATCCGNAAGCCCGATGCACTCAGCGCTTGTGCCATTTTCCTTTCACA
GGCGCGAGCCTGCTCGCTCTGAGCACACCTTCCTTANCTTCAATAAACNT
NGCTGCTTTTTCCTTACCATCGNATGCACGCTTNCAATTCTTTGCTCGTC
GCACAAGAACCTGGAAACCTGTCCTGGACCCATCACCCGTG
>rnd-4_family-1199#Unknown ( Recon Family Size = 20, Final Multiple Alignment Size = 20 )
ATAGGTCTCCCACCACCTCAGCAGCTATTATGTATAGTAGCTGCCCTCTT
CCTATGGTGCCTTGCCCCCTCCCCTGTGTGACGTCATGCCAAGATGGTTG
CTCCCACCAAAGAACAAACCCTTCTTCCCAGCATGCCCCTGTTCCCGCCT
AGAGAGTAACCTAATACTCGCTCACCTCCTACCACCTAGTGACGTCACCG
GCTCCTCCANTCCCTAGTCACTACCTCACTCAACCCCGCCTCAGCCCCTA
CAAACCCCACCCCAGTCTCTATAAAAGACTCTCCCTGCCCCGGCCATATT
GCTTTTGTCTCTCCTTTGTTCAGAGACAGCCCGGCAGATCTATTCCCCTA
ATAAAGGCTTGTTGTGGCCTGGTCTGGTCTTGGTCTTCGGCCCTTTTACC
TGA
>rnd-4_family-117#SINE/MIR ( Recon Family Size = 22, Final Multiple Alignment Size = 19 )
TTNTCTGTGCCTCAGTTTCCTCATCTGTAAAATGGGGATGATAATAGCTA
TCTCAAAGGATTTTGAGAATGAAATGAGATAATATATGTNAAGTGCTTAG
CACAGTGCCTGGTANACAGTAANTGCTCAATAAATNTCAGTTATTATTAA
TTATTATTNTTATTATTNTNANNATGTGAATATGAGTGCCCTGGTTTCAT
GTGGCTTAGTGTCCAGTCTGGCATAATTTCAAGACAACTACTTATAAGAG
CAGCTTTTTTTTTTTTTGGTACTCAAAGTGGAGCGAACTGGGGTCCGTGT
GCTTGCACAGCTGGCAGCAAAACCACTGAGCTAGATCCCAGGCCCTAGGG
CAATTTATTAATGGGCAAGTGGAACAATGCTATGTGTGTATATGGTGCCT
GCAGTTTTTTTCTAGTACAAGCCATTTGAAGGTCTGGTTTGAAATCTTTC
TGTTGTTTACTTTTAATTTTTAAGATATACAATACAGTG
>rnd-4_family-215#LINE/L1 ( Recon Family Size = 20, Final Multiple Alignment Size = 19 )
TTGACCATAGGNCTCACTNCCCCNTCCCTCACNTNTTNNTACTACATTGC
TAAAGGCCTATTTACCACACTTTCACAGCGTATACGTTTGGCTTTCAGCA
AAAAATTACAAGGCATACTTAAAAGNAGAAAACACGGTTTGAAGAGACAG
AACAAGCATCGGAACCAGACCCAGATACGGCATGAGTGTAGGAATTATCA
AGCCAAGAATTAAAAAANTAGAGCAACTTTGATTACAAATCTGTCTTCAT
TTTAGTTTCAATTTTTTTTGTATTTTATTGGCTTGACTCATAGGCTAAGT
TATCTAAAATAATCTATGATTAATGTACTAAGAGCTCTAATGGAAAAAGT
AGACAACANNCAAGAACAGATGATCGAGCAGAGAGACGGAAATTCTAAGA
AAAAAGAAAGAAGGAAAAAAAATNCTAGAAATCAAAAACANTGTAACAGA
AATGAANAATGTTTTTATGGCTCACAGCGGANCGGACGNAGCTGAGGAAA
GAATCTCTGAGNTTGAAGATGCGTCGGTAGAAACTTCCTAAACTGAAATG
CAAAAAAACAACTAGAGAAAATGGAANCAGGNTANCCTGAAACTGTGAGG
NAACTACAAAAGGTATACGTGTACATGAGAATANCAGAAGGAGAAGAAAG
AAAAGAAACAGAAGAAATATTTGAAGTAATAAGTTGACTAAGAATTTCTC
CAAAGTTAATANCAGACACCAAACCGCAGATACGAGAGGCAGAAACACCA
AGCANGATAAATACCAAAAAACGAAACGCCAGTATATCACACTTNAGCGT
GCAGAAAGTNAAGGATAAAGGNGCCGGGGATTTAGCTCAGTGGCGCTGGC
GCCTGNCTCGNAAGCGCAAGGTCCCGGGTTTGATCCCCGGTACNAAAAAA
AAGAANCAGATAGAGNAAGAATGTCTTGAAAGAAACCAGAGAGAAAANAA
TGCCTCACTTAAAGAAAAGTGAAGATCTGACGTACATGATTTTTCTCAGA
AACCATGCAAGCAAGAAGAGAATGGAATGAAATATTAGTNGTAAGAAAAA
ACCAATNCATAGNNCTNCACAACTGTGAACTAGAGTTCTGCTCTACCNGA
AAAAAGAATAAACTTGTGTCATTTGTAGAACATGGATGCACCTTGAGACC
ATAGTGTAAGGATTAAAGTGAAGCGAATCTGACACAGAAATCTGNNTGTG
TGCGTGGTGATNCNCGTTATATGAAAAACCCAAAATATAAATAAAGGCAA
ATTAAAAGATAGANAATAAGAAANGGGAAGAGTAACGATTTTACAAAAGA
AAATACAACAAGAAATGGAGGGGGAAGGAGGGAAGGGAGGGGAAAGGGAC
GTNAAAAGAATTAAGGTGTGTTATGTACGTGTACCAACTCCCCACGAGGA
ATGCAANCATTATGCACTGCAAACGTGTACTAATAAAGAATGAAAATTGA
AAAAAGGCGAAATAAAATTNAAGACANACAAAAGATGAGTTTTGGATAGA
GATATAGTTCAGTGGTTCGGTGGTAGAGCATTTAGTGTTTGCAAGCCCCT
GGGTTCCCAGCACAGAAAGGAAAAGGAC
>rnd-4_family-1138#Unknown ( Recon Family Size = 19, Final Multiple Alignment Size = 19 )
ATAGGGAAAAGTTTTAGATAACTTAATAGATTGAATATTAAGGTAGTTGT
AGAAGCAAAATAAGTAATGTGTTCCTTTAAGATTTGCTTTTCCCGTAACT
CCTTGTTTAAGGTGANGGTTATCTGACTCTTTAACCAGTAACTTCATTAA
CCTAACAAAGTTGCAATGCCNGGGTGAATTTACAATGTATATGTGCCTAT
CTTGTGTCTGTGACTTGTAAATAGGAACTGGAATTGTATTTACGCATCAA
AGACCACTAGGGATGAGATAATGGCTAAAAAGGATATAAAAAGGGAAATG
CTGAACAAAGGGGGTGCGGATACTGACCAGACCGGTTTCTGGCGTTCCGC
CCGCTCGCGAGAAGAAATTTTATTATTTTACCCGAATTCTGTGTCTCCGT
GTATTTCTTTCCGAGATTTCTGCAAC
>rnd-4_family-673#LINE/L1 ( Recon Family Size = 20, Final Multiple Alignment Size = 19 )
GGCTANAATGAAATAAGANGGACCAGACTTATCTTCCTGCCTGAAATAAN
TAAAATAATGGACAAAATATATGAAACAACAGTTTTCAAGACATTGGACA
TCAGGCAGCGAAGACATAACATTGCCCTGAGAGATGGAAAATAAGCCCTA
TAATTCCAGCTCACTGNCTTGAGAGAGTTTCNAGTGCGCGGCACANTTGC
CCCGAGGAAAGTCGNAAGTGAGCTTCTTGGAGACTGAGAGCTGGAGTCCG
TAGGACAAAGTACTAAAGAGGAGAGAGNTGCGCAGAGAAAGAACGGATCT
GCAGGAGGCCCCCCTTGAATATTCAGCAAAGTACTGATCAGTCANACACG
CATGATAACACTGCCCAATGAGGAAAGTAACCCACCTTAAAATTAGAGGG
NACAGTACCATGAANAGNGCCATGTTACCACCAGTCGAATGGAAAGTTCA
TAATTCGCGGGGCATTGGNTAGANTACTCAGAAGGGTCTTTCCTNAGTAG
TGGAGAATAATTAGCCCTAGACTGAGCGCTGCTCTGGATCTCACCTAACA
AAGCTTAAAAGCAAGACCCAAAAGGATCAAACTGTTTCCAAGCAACTTAA
CCGCATCCCAGAACAAAGCTCAAGAGTATTTACAGGAATACGAAAATATC
CAGCACCCAACAAATACCTGGCATCCAGGCAAAAATTACCAGGCACGCAA
CAGGCAGGAAATTATGACCATAATGAGAAGTGAACAAATAAAACCAACCC
AGAANTGACACGGACGTTAGANTTAACAGACAAGGACATTAAAACAGTTA
TTGTAACTGCATTCCATATGTTCAAAGCTTAAATTGATAAAGTAGAGACA
TGGAAGATGTNAAAAAGACCCAAATTGAACTNCTAGAGATGAAAACTACA
ATGTCTGAGATGAAAAATATANCGGATAGGATTAACGGCAGATTAGACAT
TGGAAAGAAAAGATTAACGAATTTGAAGA
>rnd-4_family-668#DNA/PiggyBac ( Recon Family Size = 21, Final Multiple Alignment Size = 19 )
TTGGGTNACANAAACCCATACCATACTTTTCTACTGNAAATNTGTACTTT
AGCATAATGGTAGCCGGCTGTGCATCTCAGTAGCTGCGCCTGGGGAATAC
AGGAAGCAATCTNTGCGTTCACCCACTTGGTAGACGAACGGCAAGGTGTG
TGCACGTGCGCCAAAGCGTCGAACNGGTGAGTTTTACCCACGTAATGCTC
CGTCTAACAGGTTTTGCGTATGTTTACCTGAGCATCACGGGGGGTAAAAT
ATACCCACACCACTCTGATTTGTTTTNAAAACGTTTTCTTTTGATTTTTC
TNATAGAAGTAGCCCAATTCAGTACAATGNCACATGAAAAACCGNATTTG
CAAGTTTNGGAGGAGGTCGAAAGTGAATCATCAGGTNACTCGTGCTACGG
ATGATGAAGACGATTCGTTATGATGATGATGCNTGTTTTCATGACAGANG
AGTGGTGTGGTACGATGATGATGACTTTGATATTGGCCATGTGAGCCAAA
GTTCCTTGACAGTGAAATGGAGCAAGAATCGACCGATANAGACGCAGGGA
ATGAAGACTCCTTGATTCAGATGATGAAGAAAACAGCAATGTGAGTACAT
ATTTGACTAGTCAAAATGNTACAAAATGGTCATACAACCAAATNGAACGA
TCCAATGTTAGAANTAGGTCCGAAAATGTNGCGAGGNTCTTGGCAGGGGT
GAAACCTATTGGACGGAATGCCAGCACTGCCATTCAATGTTGGAAATTGT
TTGTAACGGACGANATGCTACAAGATGTTGTGAAATACACAAANGATGAA
ATACAAGTAAAACGTTCTGTATGCACCAATAGCCATATTCAAAAATATAT
TTATTATGACACCTCACTAGCTGAACTGAAAGCATTCATAGGTTGCTACT
TAGCAGGGATTTCTCATGGTAATCACAGAATGTAAAAGACTTACGGAGAA
GCGACGGGTCAAAATATGGCATAAAAATGTATGCCCTTGTAGATGCGAAG
ACATTTTACGCTTTCAATTTAGAAATTTATCCTGGAACTCAGCCACCAGG
TCCTTATTCGTATAGTAATAAACCGAATGACGTTGTGAACAGACTTGTTG
CTCCCATCTCCCAAANTAATCAGAATGTGACATTTGACAATTGGTTTACC
AGTTTCCAATTGATGTTACATTTGCTAACAGAGCACAAGTTGACTAGCGT
AGGAACTGTACGCAGGAACAAAGCAGAAATTCCAAATGAAATGTTGCAAT
TTCAAAACAGAGAATTGTATAGTACAATCTTTGGATTTCAGAAAGATTTA
CATTGGCCTCGTATATGGCAAAGAAAAACAAACTGGTACTGCTGATGTCA
ACATTGCACCATGATGGAAATATTGACAGGGAAACCTCAACAAAACGGAA
GCCNGAGATGGNAACTTTCTACAACAAAACCAAAGGCGGAGTAGATGTTG
TTGATGAGTTATGCAGCAACTATGATGTCACTCGAAACACAAAGCATTGG
CCAATGGTTGTGTTTTACTCGATCCTAAACATGTGTGGCATAAATAGTTT
GATAGTTTACAAAGAAAATAACAAGCGCAAAATATCACAGAGAAATTTTC
TTAGAGGATTGGGACTGGAACTNATAAGAGATCATTTACAGCAGAGGAAG
AACAAAATGTTTCTGCCCAGGGAACTATGCAAAAGAATTGTGGAGCACAC
TGGTGAGCTGACAGGTGAACAGGCAGGCGCAGCATCACAAAGACCTACTA
CAACAACAGGAAAACCAAAAAGATGTCAACGTGTGCCCTACAAGAAAGGA
CAGGAAAACAAAACATATGTGCTATCAGTGTAAGCAATACTTGTGTATGG
AACGTGCAGTTTTCATGTGTGAAGACTGCCTTNGGTGTGGCAGTTGAAGC
AAAGATTATTTCTGTGGTAGACTTTTGTTTGTATTTATTTTCATTGTAGT
TCACATAGGTNTTTATTTCTGATGTTATCTTTTAGGTTTTGTAAGCAAGT
AAACAGCTGATGTGAAAATGTTGATGTCTATTCTAAGCACTCATTACATA
TTTGATATTTTATTTTATTGATATCTTATTTTCCTGCTAAGTACACATTG
TACAATATAGTAGGAAGCTCCTGAAAAAACAGGAGACAAGAGAGGTGACA
AGAATGGCCTGCCACATAGGAAAGGAAAGCTAAGCACATGTGCTGTCAGT
GTAAGCGAGACGTGTGCATGGAACATGCAGTTGTCGTGTGTGAAGACTGC
CTTGGGTGTGACAATTGAAGCAAAGATTATTTTTGTNGTAGAGTTCTATT
GGTATTTTCACTGTAGTTCNTANAGGAATTTATTTCTGATGTTATCTTTT
AGGTTTTGTAAGCAAGTANACAGCTGATGTGAAAATGTTGATGTTTATTC
TAAACGCNCANTACATATTAAGAATTTAATACTTTATTTTATTGATATTT
TATNTTCCTGCTAANTACACGTTGTACAATCAGGAANCTCCTGACAAAAC
AGNAAGACAAGAGAGGTGACAAGAATGNCCTGCCACANAGGAAAGGAAAG
CTAAGCACATGTGCTGTCAGTGTAAGCGANACGTGTGTATGGAACATGCA
GTTGTCATGTGTGAAGACTGCCTTGGGTGTGACAATTGAAGCAAAGATTA
TTTCTGTTGTAGAGTTCTACCGGTATTTTCATTGTAGTTCATATAGNAAT
TTATTTCTGNTGTTATTTTTTAGGTTTTGTAAGCAAGTACACAGCCGATG
TTGAAAATGTTGATGTTTATTCTAAACGCGCAATACATATTAAGAATTTA
ATACTTTATTTTATTGATATTTTATGTTCCTGTTAACTACACATTGTATA
ATATAATAAGAACCTCCTGACAAAACAGCAAGACCAGCGAGATGTCAAGT
ATGTCCTACAAAAAGGCCAGGAAAGCAAAACACGTGTGCTGCAGTNTAAG
CAACACATGTGTATGGAACGTGTCGTTGTCACGTGTGAAGACTGCCTTAG
GTGCGATAACTGAAGTAAAGATTTTTTTGTAGGGTGCTATTGGTATTTTC
ATTATAGTTCATATAGGAATTTATTTCTGTTGTTTTTTTTAGACTTCGTA
CACCAAAAAACAGTCGATGTTGAAAATTTTGATGTTTTTTATAAACGCTC
AATAAATATTAAAAATNCAATACTTTATTTTTGTGATTTTTTCCCGTTAA
GTACTCATTGTTTAATATAATAAAACTCATAAAATTAAAATTAATAATTC
ATCAATAGAAATATTCTAAAGAATAAACGTGGGTNCGANAGACCCGCGTT
TATGGGCCTTTATGACAAAAANNAGTGTTATGCTCTGTG
>rnd-4_family-575#DNA/hAT-Charlie ( Recon Family Size = 19, Final Multiple Alignment Size = 18 )
GAATACAATGCGAGCCACGCGTGTAATTTNAAATTTTCTAGTAGCCGCGC
TTAAAAAGNTAAAAGAAACAAGTGAAATTAATTTTGATAATGTATTTTAT
TTAACCCAATATATCCAAAATATGATCATTTCAACATGTAATCTAAAATA
AATTATTGAGATATTTTACANTCTTTTTTCGTACTAAGTCTTCGAAATCT
GGTGTGTATTTTACACTCACAGCACATCTCANTTGGACTNGCCACATTTC
AAGTGCTCAATAGCCACATGTGGCTGGTGGCTAC
>rnd-4_family-712#DNA/hAT-Charlie ( Recon Family Size = 20, Final Multiple Alignment Size = 18 )
AGGAAGCTCGGAGTCATCTTGTGCCTTGCTGCTCAAAAAGTGGGTCACAG
NCAGCAGCATCAGCATCACCTGGGAGCTTGTTAGAAACGCAGAATCTCAG
GCCTCACCCCAGACCTACTGAATCAGAATCTGCATTTTGTCTGATAAGTT
AGTTTGAGAACCCCAAAGGTTTAAATTTACACACTCGCAAAGGGGAACC
>rnd-4_family-669#LINE/L1 ( Recon Family Size = 21, Final Multiple Alignment Size = 18 )
GCTAAAGGGAGACCCAAAACGGAGGCTCATGGTATGTTATTTCTCAACTA
GCNCTGATAGATACTACTGNAATAGATTAGCCTGTTACTGCTGTAGNTGA
NTNGATTGCATAGGAATAANCCTGACTCTGTGGACAATTTAATGCCAGTG
AACCTGTCTGCCAAATCCACCATCACACCCAGGGAGAGGGACAGCAAGAG
TTCCNAACCCAAGAACTCGGACTGGATCAGACTCTGCAAGAATGCCCGCA
ACCTGGCAGGAAGAGTCCTGAGTCTGAGTTAACTCCAGTTTTGCAGGTGG
GATCAGAGGAGTNATTGGGGTGTGAGCACTCTCTGGCAAAGAAGCTACTT
GGGAATCACATATGCANCGNCTCATTGGAATATCTAATCTGTGTTCCCAT
CGGACATCTTATTGGTTTAAGTTTTTGTATGTTTCTTGANTTATTTAGTA
ACGTGGGGTTATGTTCTTTTATGGTTTCATGTGTNTATTAGGTTGTTACN
CTTGCGTATTTGTTCTTTCATTGGCTCTGATTTAATAGGTGTCTAGGTTC
TCTCCCTCGTCTCAGCTCCCTATCTANTTTCTTCACCTCAAACCCCNAAG
GCAATACTATTAACGTATTTCTTTATTCTTTTTCCAAACACATAAACTCC
TCCTCCCAAGTTTTTAAATTTNTCATACTTAGCTCCCTCACAGTCACTCC
TATCTTCTNTAGTATNATCCCTCGATCCTCCCCATCTTAAGCCTTTGGCT
CTTCCATATCTTATCTAGTTTATTGTCCTCCCTATCAGCAGGTTCCGACA
ACCACACAGCTTCCCTCAATCACAAAGTAAACCTCCTTCCTCCCATATCT
CGCCCTTGCCCCCACAAAATATCCTCTGAAAACTCTCAATACTAACCCTT
CAACTCAACTAAAAGTACTCCAATAAAATCAGAACCCACATCAGNCTTTT
CTTCTCATATATTACTTNCCTCTCCTCAAACCTCCCTCTTAGTGTCTNAC
ACTCCTCATCCAACCACCTTNCATTCTCCCCACCCCANTTCACCTACCTC
ATTGCAGAACAACNACAAATAATAAANCGTCATAGTGTGCATAGAGAATA
GACAAAGGGGGGAAGNGTAACTGCAAGGACTATCATATAGAAGTGTTGTA
AGATTGAATCTGTGGATGCTGTTATAACCAGAAGTAATTCTTTCGGCAAA
ACATAGGGACAGAGTCNAAATCACTTAAATAAACAACAGAAGGAGTAAAT
ACTAGCACTGGACATACAAAGCTGAAAATTATTCACGGGGAGGCAACATC
CTACTAAAAAGCTCCATATAAGCCACAAACTCTCCTCACTTCTCTAGTCC
CCAACCTGCAGTAACCCCCCCCAAAAAAGGAGGAGAACATATATAATTTA
TAATATATATATACAGACATATTATATATCTATANATANACAAATAAACA
CANATACANATAGGAGNATGGNGAANCAAGGCAACAGAAGACCTCCGAAN
CCTCCCAACTCTCCCAAGGCAGATCAAGGGGTCACAAAGGGAGAGGAAAA
CAAATACCAGGTAGCGGAAATCTACGAAAAGNTCNTAGAAGGGATGAAGA
AAATAGATGAGCTCAAAGATGAAATGAACCAAAAGTTCACAGCAA
>rnd-4_family-1156#LTR/ERVL-MaLR ( Recon Family Size = 21, Final Multiple Alignment Size = 18 )
ATGNCCAAATACCAATCTTCCTTCTTTCTNTAGTAATGGAAACTCCAATT
TTAGCTGGCACACGGCCGCCTAAATAAAGACTATCATTTCCCAGCCTCCC
TTGCAGCTAGGTGTGGCCACGTGACTAAGTTCCGGCCAATGAGATGTAAG
CGGAAGTGACATGTAACTTCCAGGAAACGCCCTTGAAGGGAAGGACACAC
TNTTCCTTCCTCTTTCTTCC
>rnd-4_family-604#LINE/L1 ( Recon Family Size = 17, Final Multiple Alignment Size = 17 )
TTTCCTCACGAGATAGTTATTAATTACAAAGGGAAAAATAGTAACTTATA
GTGGAGAAACTAGCAGGCATCACCATGATCAAATGATCAAAGTTAAATCA
CCAGNAGTAATACTCATGCTGATATCAGGAGAAGANCATATCATTTCTAN
GTATTCTTGTCAAATAAGTATCGGTTTAATTATGAGAAAAACATCAGACA
AACCCAAATCGAGGGACANTCTAAAAATCATAACCTGGACTCAGACTTTC
AAGTCCGTCAAGGTCATGAAAAANAAGACTAAGAAACTGTCACAGATNAG
AGACTAAGGANACATGAGACTAAATGCAATATGGCATCNTGGACTGGATC
CTGGGACGGAAAAAAGGCANTAGNAAAANCTGAATAAAGTCTGNAGTTTA
ATTAATAGTAANGCACCAATGTTGATTTCTTGGTTTTATAAATGTACCCT
GGTNATGTAAGATGTTAACATTAGGAGAAACTGGGTGAAGGGTATACGGG
AATTCTCTGTACTATCTTGCAACTTTTCTGTAAATCTAAAATTATTCAAA
ATNAAATTTATTNAAAACAAAAAGCAAAGC
>rnd-4_family-925#DNA/hAT-Charlie ( Recon Family Size = 17, Final Multiple Alignment Size = 17 )
TCAGTGGTTCTCAACTGGGGGCGATTTCTGCCCCAGGGACATTTGGCAAT
GTCTGGAGACATTTTCGGTTGTCACAACTGAGGAAGGTTGGGGATGCTAC
TGGCATCTAGTGGGCAGAGGCCAGGGATGCCGCTAAGCATCCCACAGTGC
AGCAGGGACGGCTCCTACAACAAAGAATTATCCGGCCCGAAATGTCAATA
GTGCCGAGGTTGAGA
>rnd-4_family-1182#Unknown ( Recon Family Size = 18, Final Multiple Alignment Size = 17 )
TATTGTAATCCAGCATGGACAATGTATCTAAAAGTGTACCTTGATTTAGT
ATAATTGTCTTATGTGTTTTATATGTTTTTTGGCCTGTTAGTCTGGCTGT
TAATCTGTATNTATGATAATTAACTTNATAAGGACTTATAAGATAAATAA
ATGAATCTGATGCTGGC
>rnd-4_family-63#LINE/L1 ( Recon Family Size = 27, Final Multiple Alignment Size = 17 )
AAAACAATTTGGCAGTTTTATAAAAGTTAAATGTGGAGAGTCATGCAGAA
AACACCGAATCAGCCCGCTGCAGACAGGCAGGTCTGCGGACGCGGTCCCG
AGGTCGCCAGTCACGCGGAAAACACCGAATCAGCCCGCGCCCCGGCAGCA
ATCCACTGGACCCCCCCNCCCCNCCCCCACGCTCCTTTGGCCTCTTCTCT
GTACAGTCACCTGGTTCCACACTAAAAAGACGCAGAGGACACCGGACCAC
CAGANCACTGTACTGGAGCTAATCAAGTTCTCAGNATTTAAAGAATTCCT
GCCCAGAGGTAGGGGCTTCTGAGCCACGTCCCACTGCTCCTGGACCACAA
GAAGGGGCTTCCAGGCCACCATCCCTCTCTGCTCCCAGCCCAAAGGAAAG
GGCTTTTGGGCCACCATCCTACCCTGCTCCGGCCTCTTGTCCCACCTCTC
CCAGATCAGAGGAGGTAATCTGTGCAGGTGCCAACAGCCCCCTCTCAGAG
AGAAAACACATAAATAAGTCTCAAAACCAGACTTCCAGATCACCTACAGC
AACCCCAAAGGGAAATGAGATGGAACACTCTGATACTCAACCACCTGGAC
CCACTGAACTGGCAACAAAAGGGGATCTGGAAAAAATGAAATCAGAAATA
ATTTCTCAGATAACAGGAGAAATTGTGCCCCTAGTGCAAGACATGATTAA
TAAATCTAGAGAGGAGCTCAGGAACATGATGGAATCCCAACATAGGAAAC
AAATGGAATCCATAAAACAGATGCAAATAGATTTCCAGGACATGAAAAAC
TCCATTGAAAGTCTACACAGCAGAATGAGCCAGTGTGAGGACAGAATTTC
AGATATAGAAGATAAGATTGCAATTAGTGACCAGGAAAAGAAAAATTGCT
TCAAAATTATAAGGGAACATGAGAAATCAATCCAGCAGCTGCTAGATGAT
GCAAAGAAGAATAACATAAGACTGATTGGGCTCAATGAAGAAACAGGAGA
GAGTGGAGATGACATAAAAAATCTCTTCACAGAAATAATGGCAGAAAACT
TCCCAAGCAGGGGAAAAGAGCTTGACATACAGATAAGTGAGGCATATAGG
ACTCCAAATAGCCTTGATCAAAAAAAATCTACACATAGGCATATAATTGT
TAAGATTCCAGAAACTCAACAGAAGAACAAAGTTCTACAAGCAGTTAGAG
AAAAGAAACAAATCACATACAAAGGAAAGCCCATCAGAATCACAGCAGAC
TTCTCAATGCAAACCCTCAAGGCAAGAAGAGCTTGGAGTGACATATTCCA
AGCCCTAAAAGAAAACAGCCTCCAACCCAGATTGATGTACCCTGCAAAAC
TATCTTTCAAAATGGATGGAGAAATAAGATACTTTCATGACAAAGAGCAC
CTTAGGAACTTTGTGAATACCAAACCAGCACTCCAAAGAATTTTACACAA
TATCCTAGGAACAGACATTGAGGATCACAACCCCAGGAAGCAAAGCAGAA
TGAACCCATCTGGCATGACAAGAAATTAAATGTAAAGGGGGAGAACCCAA
CAAAAAGAAAAAGTCATGGCAATGACAAGTCAATATGTTTCAGTTATAAC
CATCAATGTTAATGGTCTCAATTCACCAATCAAAAGAAATAGACTGGCAG
AATGGGTCAAGAAGCAAAATCCAACAATATGCTGCATACAAGAAACACAC
TTAATTCAAAAGGAAACTCATAGACTGAAAGTTAAAGGGTGGAAAACAAT
ACTCCATGTGACAGGAACCCGAAAAAAAGCAGGAGTAGCTATCCTCTTTG
CAGATCAAGTAGATTTCAAACCAACACTGATTAAGAGAGATGAAGAAGGA
CACTACATCCTTGTAAAGGGAAGAATCCAAGAGGAAGAGATGACAATCAT
AAATATCTATGCACCAAACACTAGTGCACCCAACTATATAAAACAAATAC
TAATGGACATGAAAAGTCATATATGCACTAATACAATTGTAGTGGGGGAC
CTCAACACCCCACTGTCACAAATAGATAGATCAACTAGACTAAAAATAAG
TAATGAAATACTAGAACTCAATCGAACTCTTGAACAAATGAACTTAACAG
ATGTTTACAGAGTCTTCCACCCCACAAAATCAGAATACACATTCTTCTCA
GCTGCACATGGGTCATTCTCCAAAATAGACCACATACTCACACATAGAAC
ATGTTTAAGTAAGTGCAAAGGAATTGAAGTTATCCCCTGTATATTATCAG
ACCATAGTGTGATGAAATTGGAGATCCATAGCAAAAGAAACTCAAAAAAT
TTCATAAACATGTGGAAATTGAACAACACACTTCTGAATAACCAATGGGT
CACAGAGGAAATTAAAGAAGAAATCAGACAGTTCCTTCAATTAAATGACA
ATGACAATACAACATATTGGAATCTATGGGACACAATGAAAGCAGTCTTA
CGAGGGAAATTCATAGCAGTGAATATGCATATTAGGAAAACAGAATGAGC
CCAATTAAACAACCTGATGCTGAACCTCAAGCTTCTAGAAAAAGAAGAGC
AGGACAACCCCAAAGCTCATACAAGGGAGGAAATTATAAAGATCAGAGGA
GAAATCAATGCAATGGAGACTAAGAGAATGATACAAAAAATCAATGAAGC
CAAGAGTTGGTTCTTTGAANGAATNAACAAAATTGACAAACCCTTAGCCA
ACCTTGTCAGAAAAAGGAAGGAAAAGGCCCANANCCATGCAATTAGGAAT
GAAAAGGGTGAAATTACAACAGACCCAGCAGAAATCCNGGGGATCATCAG
TACCTACTTCCAGAAACCTATACGCCAATAAGATGGANAACACAGAAAGA
AATGGACAGATTCCTAGATACGTTATGAATTACCAAAGTTNAACNAAGAA
GACCTAAAAATTCTGAACAACCCAATATCAACCGATNAAATTGAAAATGT
AATTAAAAAACTTACCAACTAAGAAAGNCCCNGGCCCTGATGGCTTCACT
GCGGAATTCTACAAGACATTTAGAGAGGAACTGCTGCCACTACTGTTTTA
AACTCTTCAATGAAATTGAAAGGGAAGCAATACTCCCAAATTCATTCCTG
GAAGCAAGCATCACCTTGATCCCCAAAGCANAGAAAGACCNAACCGAAAA
GGAGAACTATAGGCCAATCTCACTAATGAACATAGATGCAAAAATCCTTA
ATAAGATACTGGCAAACAGAATGCAGAAGATCNTCAAGAAGATCATACAC
CCTGANCAAGTGGGATTCATCCCNGGGATGCAGGGATGGTTCAATATACG
NAAATCAATCAATGTAATACACTATATCAATAGAGCCAAGGACAAAAACC
ATGTGATTATCTCCATAGACGCAGAAAAAGCATTTGACANAATCCAACAT
GCATTTANGATAAAAACCCTACAAAAAAATTGGAATAGACGGTCTCTACC
TCAANCTGATAGAAGCCATCTATGAACAAACCAACAGCCAATATCATACT
AAATGGTCAAAAACTGAAATCCTTCACACTAAAATCAGGGACAAGACAAG
GATGTCCACTATCACCACTCTTGTTCAGTATAGTTCCGGAAACATTAGCC
ACGGCAATTAGACAAGAGAAAGAAATAAAAGGAAGAAAGAAAAGGAATAA
AGATAGGAAATGAGAAGTCNAANTGTCATTATTTGTAGCATGGCATGGTA
CTCTNTACAGAAGACCCCAAAAGAACNCCACCAAAAGTCTTCTAGACTTA
ATNACCAAATTCAGTNAANTAGCTGGNTACAAGGTCAACACACAAAAATC
AATAGCTTTCCTCTACACGAACAAACAGACTCNCTGAGANAGAAATAGGG
CAAAACAATTCCTTTCACAATAGCATNCAAAAAGCTGAAATACCTAGGAA
TCANCCTAACGAAAGAAATNAAAGACCTCTNCTCTGAAAACTATAGCACT
CTGAAAAGAGAGATTGAAGANGATATCAGAAAATGGACGGACATCCCCTG
CTCCTGGGTAGGAAGGATCAACATAGTGAAAATGGCCATACTTCCAAAAC
TGCTATATAGATTCAATGCAATTCCAACTGGGATCCCAGCAGCATACTTC
ATGGACCTTGAGAAAACAATCCAAAAAATCGTTTGAAATAAGAAGAGACC
CAGAAGAGCAAAAGCAAGTCTAGGTAACAGAGACATGGCAAGGGGGTATC
ACAATCCCCAACCTGCAACTCTACTACAAAGCTACTGTGATAAAAACAGC
ATGGTAATGGCAAAGAAACAGACCTGAGGACCAGAGGAACAGATTAGAAG
ATGCAGAAACAATGCCACACACACTCAGCCATCTCATCTTCAATAAAGGA
GCCAAACACCCTCACTGGAGGAAAGATAGCCTCTTTAATAAATGGTGCTG
GAAAAATTGGGCTTCAACTTGCCAAAGATTAAAACTAGACCTGTATCTCT
CACCATGCACTAAACTAAAATCAAAATGGATTAAAGATCTAAATATTAAA
ATAGAAACTCTGAACCAGTTGGAACAGAGGTTAGGTAGAACCCTTGAAGA
CATCGGTGTAGGAAAAGATTTTATGAACAAAACCTCAGTTGCCTGTGAAC
TAGCACAAACAATCAACAAATGGGATCTCTTCTTATTAAAAAGCTTCTGC
ACAGCAAGAGAAACCACCAGCAGTGTGAAGAGACAACCCACAATGTGGGA
AAAAATCTTCACCTGCTNTTCCTCCGACAAAGNTCTACTATCTNGAATCC
ATAAAGAACTTAAAAAGATCAGACCTCCCAAATTTAAAGACCCAATCCAA
AAATGGGCATCTGAAATGAACAGACACNTCTCAGACAAAGAAGTAGAAAT
GGCAAATAAACACATGAAAAAATGTTCAACATCACTGNTCATTCGAGAGA
TGCAAATGAAAACAACGCTGAGATTCCACTTCACCCCAGAAAGAATGGCT
GCTATCATGAAATCAACCAATAACAAACGCTGGCGGGGCTGGCTGGTGGA
GAGAGGAACCCTNCTCCACTGCTGGTGGGAGTGTAGACTGGTGCAACCAC
TGTGGAAATCAGTATGGAGACACCTCAAAGAACTAGGACTGGAAGTCCCA
TTTGACCCAGCTATTCCCCTGCTGGGNATCTTCCCCAAAGAATTAAAAGA
ATCATACCACAGTGGTATNTGTGCACCCATGTTCATAGCAGCACAGTTTG
CAATAGCTAACGCTTGGAAGCAGCCCAANTGCCCATCAACTGGAGACTGG
ATAAAGAANATGTGGTATTTTTAATAAAATGGAGTACTACTCAGCCATAA
AGAATGAGNAATTNGAGGCNTTTGTAGNNAAGTGGATGCACNTNGAGGNN
ATANTNCTGAGTGAAATAAACAGGACACACANGCNTAAATNCCANATGGT
NTCTCTCGTNTGAGTGAGGCTGAAAGTGCAAACAAGGACTAGAATGTATA
ATAGGTAATGTGAAACAGGAAGAAAAGGGGCAAAGGGGANGGATCTCTTG
CAGTAGGGAAGTGGNCCAGGGGAAAAAGGGTAGAGGGGAATGGGATTGAN
AGGAGAAAATGGAAAAANAGGAACAAAATCTTTGTAAATAGGGAGGAATG
GAGGGGTTTGAAGGGAGGGCNGGGCGAGGGTGGAAAATAAGAACCAAGAG
AGACGATGTAAAGGTGCAAATTTCCAATGATGAATGTCATTATATTGTAT
ACCTAAAATGTACCAATAAAATAAGATTTAAAAAAAGAATGAGCAAACCN
ANAATGTACCAACAAAATAGGATTTAGAAAAGGTCCAAAGGGGTANGGGC
AGTNNGAGGCCTTNGCAGGGGAANGGACATGTTGTGTACCTGGAAAATGT
ANCANTGAGTGAANTAAANAGACAAAANANAAGCTTAAATATAAAAGCAA
TTATCATATGGNATCTCTCATTCCTGAGTGTCTACCAAGAAAAATTTAAA

>rnd-4_family-321#LINE/L1 ( Recon Family Size = 16, Final Multiple Alignment Size = 16 )
TTTGCATTTTGAAAATATAAAAGCCAGAAGTCTTATATAGGTAGAAAACC
CTTAAAAAACCCTGTTAGAACTAATAAATTCAGTTAAGTTGCCGGATACA
AAGTCAACACACGAAAGTTTAGTCTGAAATGGGGTTTCCATACATTAACA
ATGAACTACCCANAGAAGTCAAGAAAATNTCATATTACAATGGCTATAAA
AATAAAAATACTAAAAACGAATTAAATAGGAGGTGAAAGNCCTATACGCT
GAAAACTATAAAACATTGATGAAAGAAATTGNAAAGANACAAATAAATGG
AAAGATATNCCGTGTTCATGGACTGGAAGAATTAATGTTGTTAAAATGTC
CTACTACTCAAAACGATTTACGGATTCAGTGCNATCNCTANNAAAATCCN
AATGNATNTTTTTCNTNTNNACAGAAAGAANAACCCTAAAATCCTTACAT
GGAACAGGTCACAACAGACCCTGAANAGCCCAANNAACCTTGAACAGAAG
AGAAAAANAGCTGNAGGCANCNCTCATTNCCTGACTTCAAAATATACTAC
AAAGCCATAGTAATCAAAACAACATGGTACCAGTATAAAGACAGAAAACC
CAGTGAACAGACTANAGANCCCAGAAATAAATCCACACATTTATAGTCGA
TTGATTTTTGACAAAGATGTCAAGGACACACAATGAGTAAAAGAGTATCC
ATTGCATGCACAGCTAATCAAACAGTCAACAGAGTGAAGAGACAACCAAC
AGCATAGGAAAAAATTTTTGCAAACTATATTTCTGAGAAGACATATCCAA
AATATTTCAAGAACTCAATAGTAAAAAATACAGTCAAAGGATCTGAACAG
ATATTTTTCAAAAGGAGACACAAAAGGCAACAAATGTATTAAAAATTCTC
AATATTAATAATCAGATAAATGAAAATTAAAATTGCAACGAGATATCATT
TTACACCTGTTGGAATGGCTATTATCAAAAGATAAAAGACAAGTGTAAGA
GAAAATGTGGAGAAAGGGCACCTTTGCACACTGTTGTGTGATCCAGAAAT
CCCAATACTGGGTATATATATTCAAAAGAAATAAAAGAAGAATATACCTG
TACTCTCATATGTATTACAGTACTATTCACCTTACTAAATATATGAAATT
AACCCAGGTTCTCATCAGTGGATGAATGGATAAAATATAAGATACACAGC
ATGTGTGTGCGTGCATGCGTGCGTGCGCGCGCGCACGCACACACACACAC
GCACA
>rnd-4_family-591#LTR/ERVL-MaLR ( Recon Family Size = 17, Final Multiple Alignment Size = 16 )
ATTTGTTCTCACGCTTCGATACTATGGATAGATTGCAAGAGCGCCCCAAC
TACCCTTCCTGTGCCCACTTTACAATGTGACTCTGCANTTTCTCCCATCA
ANAGGTGGAGTTATTTTCTCACTCCTTGAATCTGGGCTGGCCTTGTGACT
TGCTTTGACCAACAGAGTATGGCANAAGTGATGGTCATCGGTCTAAGCCT
TGACCTCAAGGGGTNTTGGAACGCTTCTGCTCTTTTTCTCTGGANCCCAC
GATTACCATGTGGACAAGCAAACACTACTGAACAGCAGAAACACATGGCT
CAACCCCTCAACTGATAACCAAACAACCACCGAGCACACTAATGAGGCTT
TCCAAGGCCAAGCAGTCCTCAGCCAACCTGTCAGCTGAACCAGATGCATG
AGCTGGCCAGACCAAGATCAACCT
>rnd-4_family-158#LTR/ERV1 ( Recon Family Size = 16, Final Multiple Alignment Size = 16 )
GCACTGCAAAATGGAACTTTAAAAGTTAGANTTTTTTTCTTTTAGAGATA
AGCGGCTTCTCCAAACTTCCTCTCNTGAGCATATGACCAACAGCTTCCTC
CTCTCCTCAGCCCAGANGAANGGACAGAATATGCAGATGCTGGCNCCAGG
AGGCCGGAGCCCGGTTTCCTTTCCACAGGAAAGGGAGGGAGAGCTAAGAT
GGCTGCAAGGGATGAAGCAAGCGTGGAGATCTGCATTGTCTCTCTGTGCT
CCCCCCCCTCTGTTCCTTGCTATAAAAGACCCTTACCCACCTGTACATGG
GTGAGACGGTGATTTGAGGCAAATGGGCCCCTCCATCTCCTCGGAGCTAG
CTTTGAATAAATCCTTTTTCCTTTTCACCAAAATAAATGGCCTCCTTTGA
TTTGGTCAGCGGCAAAGGAACCTGAGCATATGAACCTAAGTGGCCGGTAA
C
>rnd-4_family-87#LINE/L2 ( Recon Family Size = 18, Final Multiple Alignment Size = 16 )
CTCCTGAATGTTTTATTCACTCTAGTCATCACTAACTTACTACTGCGTTT
TTGTTGTTTTCCTGTANTTTAGTTGTGTGCCTGTCTCCAGTGGAATATAA
GCTCCACGAGGGCAAGGATCCTTTCTGTCTTGTTTNTCACTNTATTCCCA
GCGCCTAGNACAGCGCCTGGCACATAGTAGGTGCTCAATAAATATTTGTT
GAATNAATA
>rnd-4_family-811#DNA/TcMar-Tigger ( Recon Family Size = 16, Final Multiple Alignment Size = 16 )
CCAATAGAGGGATACATATTTAATGTAGATACAAAAATACAGTCAATCCT
CATTACTCGCGGATTCCGNATTTGCGAATTCGCCTNCTCGCTGAAATTTA
TTTGTAACCCCAAATCAACACTCGCGGTGCTTTNCGGTCATTCGCGGACA
TGCACAGAGNAGCGAAAAAANTTGAGTCGCCCGATGCGCGTATTCCCGGC
TGAGGNTGAANAAAGTNATGCTGCCTTCTTGTTTCAGCTCTCATACTGTA
AACAAGTGTNCTTTTTCGCGGTCTATTTAGTGCCATGTTTTTCACATTTT
TGTGCTTTTTGTTGGTGATTTCGCTGTTTAAACGTAGTCCTGAAGTGCTA
TCTAGTGTTCCTAAGCGCAGGAAGGCTGTGATGTGCCTTACGGAGAAAAT
ACGTGTGTTAGATAAGCTTCTTCAGGCACTGTTGGCCGTGAGTTCAATGT
TAATGAATCAACAATATATATATTAAATAAGGTGTCTTTAAACAGAAACA
CACATAAAACAAGGTTATGTATTGATCAGTTGATGAAAATGTTGTGACCA
GAGGCTCGCAGGAACCTAACCCTGTATTTCCCCTAGGAGCAGTGGTTCAG
TATTCGCTAATTCAGCGTTCGCGCAACTTTATAGAACATAACTNCTGCAA
ATAACGAGAATG
>rnd-4_family-633#DNA/TcMar-Tigger ( Recon Family Size = 16, Final Multiple Alignment Size = 16 )
TCATGTGCTGCATAATGACATTTCGGTCAATGACGGACCGCATATCANGA
GTGGTCCCGTAAGATTGTATCGCCTAGTGACGTCGCAGCTGTCTTAGTTT
GTGTAAGTACACTCTGTGATGTTCGCACAATGACGAAATCGCCTAACGAT
GCGCNTCTCAGAACGTATCCCCGTTGTTAAGTGACGTATG
>rnd-4_family-387#LTR/ERV1 ( Recon Family Size = 19, Final Multiple Alignment Size = 16 )
GCCGGTGAGCCATAACACCCCAAGGTAGTCGGAGAGCACATAATCCCCAG
TAGGTAGGGTCTACAGCCCCTTTCAGCAGGAAGAGCTATATGAAGACAGA
GACCNCCACTCCCTCAGCACCCCATAAAGAATTATGGGGATTTGTGTCTC
TCAGGGGGAAATGAGGCAGGAGATTAGGGCTAGGGCAAACCGGTTGGGAA
ANTGGCGTGACCTGTCAATCACGGAGACCCAGGANACATGCGCGGAACAC
AGAATCCAGGACGACTTGCAGTCCCGAACCCTGTACNTGGNACCAATCAG
AAAAGTGCCGTCTTCAATTCTTCATTNGCATCTGGCGCGAGACCAAGCGA
GTCTTTGATAGGACGGCTTAGATCTGATATCAGCCAAGCGAGTTTTTGAT
AGGAAACCGGCCCAGATCTGACGTCAGGAGTGGGGAGAATAAGATACAAA
AGAGCCCCGCCATTANCCTCGTGGCCACTGTGAGCCTTTTCACCGGCCCG
CTCTCACTCTGCAGAGCGTATTTCTTTTCCACCTTTAATAAATGTAAATC
CTT
>rnd-4_family-1551#LTR/ERV1 ( Recon Family Size = 20, Final Multiple Alignment Size = 16 )
TTCGGAGGTCTTCCACCGAGATTACTGGGTCGGAGGNAAGAGTTTNCTTT
TGTTCCATAGGTTCTAACTTTGGTCTTTTTGCTTCATAGACTGTTACTTT
TCGTCTCATAGGNTNTGGTTATTTGTTTCATAGATTCTGGTTTCTGTTTC
ATAAATTCTGGNCTTTGTTTCGGCTTTTGTTTCAAAAGTGTCTTAATTTT
NAGTTGTGTGTTTTAAATGTTTGCAAATTTCTTGTTTTTCTTATGCGTTG
TCTTTTGTTAGAATTACATTTTATTCTTGTTTTGTATGTGTTGCATTTGG
ACTTAGTTGCTTAAAAATGTTGTAAAATNGGTCTCTTATGAAATCGTCTC
AGACAAAGACAGTTCAGGCTTTTATCTGTCCCTTATAGAATGCCAAACAG
TGGTTACGCTGCCAGCTAGCAATTGCCTTTAGGGCAGCTGCCACTCTCAA
AGCAGAGGACAGGTTTCTCCAGTTNCCCTCTGGTGAATCCCCACTCTCAT
TGATACCAATGGCGGGTGGAATGTTGACCANATAGGCAATTGGGTTCCTT
TTGGAGACAGATCTCTGATTGCGTGGAACTAGCAGAAACTGAGGNGACAA
CTGAGGGGGTCATGGCCAGGGCTACCCTCTGGCAGATACCCAAAGGTCCC
TCAGAAGAANCTAGCTCCCAACAGCCCGTCTGGGTAATCAACAGAAAATC
TCCACANCTTGTCCGTATCTGGACTCCTCAGTGAGGTGAAAGGGGAACTC
TGTCAGTGATCATCAGATATCCTCTGTCTCAGAGTGATCTGAAGCAATGC
CGTCAGAGCCCTTTCTTAAGCCTCCGTTAAGAGTTGAGCTACAGGTTTGG
ACTGCTTTCTCTACTACTAGTAAGACCTCTAGACAAATGTAGAAAATGAA
TCTTTGATAGATTAAAAGCTACCTGAACCTTTTCTCCCCCCTAGGCATGG
TCTTCATCATTTATGTGTGTAGGGGAGAAAAATGCCTTTGCCGATAGGTT
ATGGACTTTGGAANGCTNACTGCGGANTTATAAAATGCTATATGGTGAAT
TTTTTGGATGTTTANCCAGCTTGAGCTTTATTTGGACTTTTTCTCTCTGC
TAGTGAGTTAAAAACTCCACTTAAANTTTTCTCCAACTTGTTGGGAGTTC
ATTTNACAATCCCTATGTANTCAGACCGCTCCTCCTTCCAGAAAGTCAGA
CTAAGACAAACTCGCAACAACTGTTTTGCCTTACACTAGGGAAAATAGCA
ATCAGTAACTTTCATTTGTGTCTTTACTCATTAACTAGAATATGGGACTA
TCTTAGCCAGCCTTTCTCTTCATTCTTTCATGCATAAGAAGTTAATAAGA
GTGCCTTTACTATGCGGATTGTGGCTGCTAGGAGGACCTATGAGTTTCAA
ATACTTAGCGAATTTAAAATGGACCTTAAAGGAGTAGCCTTGTNTTGCTG
CTAATAAAAGTTGCCTAAATGACTGGACAGACAACAAAAATTTCTCAGAN
CATTCTCTGCCCTAGGGCCTAGGGCAGAATCTCTGATTTACCATCTCTGG
ANGTGATCTCTTTTGCAGGAAAAGTGCCCTAATTTGACTGTTGACCTATT
CCCCTCTCTCTTTCAAGGAATTNGAAAGCAGTAGTTTAAATCTCTTGGTT
TGCTAGCAATACTTCCTCCTCTAAACATGATTGTTATGGCTGAAGTCAAC
TGTAACTTGTGCTTTGNGAGTACCTACTGGAGTAAGGATATGAGTTTCCT
GAGGAAGGCAAGATTGGANANTGGTAAAGAGCAGCTAGTCCGGCTCCGGC
CTACTTCCTNGCNCCTCTCAGNCGGCNGCCACCGGCNCTGGAGTGAGATA
AACCCTGAGGGAGCACCTTAGANTGGGCACAGGAATCAAGAAGACTATGG
GACGCCNTATTTGTTTCTCTTGTTTCAGATTGGGAACTCCATATCTGAAC
TTCTTACTCCTTTGGAATGTATTAAGGAGCAATTTAGAATTTCTCTACAN
CTGNGCGTGGTGTGCCTACTTCCTAAAGCCAAGTACACAGAGGAAAGTAC
TATGATGCTATCTCACAATTAGAATTATACTGTAAAAGAGAGAAAATGGT
CAAAATCATCTTATGTTGAGATTTTCTTTACATTAAGAAGTAATTCTTGC
TTGTGTTCAAATGTAAATATGGGCCATAGAAAAATGAGAGACACCTCACC
CTTAAGACATTCATTACCTCTAAGCCTGAGGCTACTCCTCGCCCTTTAGA
ACCCGAGAACAAAGTTTCCAAGACAACTTTAAGCCTTNACCACCAGGTGC
TGAGGGTGGAATTTCTAGGCTAGCCATAATTAAAACCTCCATGAGGCTAT
ATCCATCCTTAGCTAAGTTGTTCAGGTCCCTCAAAGACAATATCCCTTGC
AGGAAGTAAATGGCGAACGTGGGACTACCTGTGTTCATGTGTCTTTTTCT
CTCAGTGATCTAANACAGATCAAATGAGACCTAAAAAAGTTNTCAGATGA
CCCTGATATGTACATTGAGGTCTTTAGAGGACTTACTCAGACCTATGGAC
TAGATTAGAAAGATGTAATGTTGCTCTTAAATCAAATATTGATTTCTAAT
GAGAGACAAGTAGTATTACAAGCTGCTACTATATGTAGAGATAAATATTA
TCTTAATTTTGGAANCCCAAAAGACAGGCAGCCATGGGAACGACTGGTTC
CTACTGGAACACAAGCAGTTCCTATACAAGACCCCTACTGGCCTGCCAAT
CAGATAGGAGATTAAAATAAAAGACATTTTCAGNCATGTATTCTTGAAGG
TCTAAGAAACATGAGAACTAAGTCCTTCAATTATTTTAAATTGTCAACTA
TTTTACCAGGAAAAAGCTGAGGACATCCCTGGATCCTGATTTGATAAAAG
GAAATACTATAGT
>rnd-4_family-589#SINE/MIR ( Recon Family Size = 16, Final Multiple Alignment Size = 15 )
ATTCCGGCTCTGCCANGCACTAGCTGTGTGACCTTGGACAAGTTACTTAC
CTCTTTGNGCCTCAGTTTCTTTTCTGTAAAATGAGATGATAAGAATCTTC
TCGAGTTTTTGTGAAGATTACGAATGGTTACTTTGTATAAATGGCCTAAC
ACAGCACCTGGATAT
>rnd-4_family-12#LINE/L1 ( Recon Family Size = 16, Final Multiple Alignment Size = 15 )
CAATGTGCCACTCTGCCTTGGAACCAGCTGATTGTGGCCTAAAATCTCTA
CAAACTGTGAGTTAAATAACCCCTTTTCCCCTTTAACTTTGAGTGTTGGG
TATTTTGTCTCAGCAATGAGAGAAGATATGTGNCTAAGNCACATAAGGAA
GATNCAAATTAAAATCACAATGAGATNCACTGCGTACTATTAGAATGNCT
AAAAAAATAAACTGACCATNCCAAGTGTTGGTGAGGNTGTGGAGCAATTG
GAACTCTTACATTGTTGCGAGGAATGTAAAATGGTACAACCACTTTGGAA
AACAGTTTGGCANTNTCTNCTAAANTNAAAATATGTCTGTCAATATGATC
AGCAATTCCATTCTTAGGCATNTACCCAAGANAGATGAAAGCTTATGTCC
ACACAATGTTCATCANAACTTTATTTATAATAGNCAAAACGTGGAAATAA
CCCAANTATCCATGAGTAGAATGGATAAACAAACTGTAGTATATTCATAC
NATGGAATATTGTTAGCAATAAAAAGAAATGAACTGGNCTGGGATGTAGC
TCAGTGNTGNAGCNCTTGCCTAGNACGCACAAGGCTTTGTGTTGTATCCC
CAGCACCAGAAGNAAAAAGAGAAAGAAAATAAAATTTTTAAAAANAAATC
TANAAGAGCATGAATGAGCCNCAAGATAATANTGCTGCATGAAAGGAGCT
AGATATAAAGTACATACTATATAATTCCATTTATATAAATTTCCAGAAAA
TGAAAATGAACTATATGACAGCAAACAGATCAGTGGAGCCAGGAGCAGGA
TGAGAAAGATGGAAGATATATAAATCAGGGTT
>rnd-4_family-228#DNA/hAT-Charlie ( Recon Family Size = 16, Final Multiple Alignment Size = 15 )
GCCCGCGGGCCAAAAGCTGGCCCGCTGCCCGTTTTCATACGGCCCACGAG
CTAAGAATGGTTTTTATATTTTAAATGGTTGGAAAAAACGAAAAGAATAA
TATTTTATGACGTGAAAATTATATGAAATTCAAATTTCAGTGTCCATAAA
TAAAGTTTTACTGGAACACACAGCCCATTCNTTATATATTATGTTTGTGA
TTGCTNTTATGCTGCAACGGCAGAGGTGAGTAGTTGNGACGGAGACCACA
TGGGCCTACAAAGCCAACGTTTACTNTCTGGCCCTTTAGAGAAAAAGTTT
GCCGACCC
>rnd-4_family-300#DNA/CMC-EnSpm ( Recon Family Size = 17, Final Multiple Alignment Size = 15 )
TATATAGTGCACACATACATAATATATAATACAGTACACATATATAATAC
ACACATACATGTATGTACGTATAGCACATACATGTATATAGTACATATAT
ACATATATACATATACAACATATATGTATATATACACACATATAATGCAT
ATATACANATATGCACATATNTGTGGTATGCAATACATACATGTATATGT
ACACATGCANTGTATTTAAATACATGTNTATATAACGCGCATACGTATGC
ACGCGTGTGTACATGCACGGTGTATATGTACGTACGCACGCATGCAG
>rnd-4_family-489#Unknown ( Recon Family Size = 16, Final Multiple Alignment Size = 15 )
AGAGGAAAATTCATCANAATCTTGGGGTCTGCGCACGCCCTACCGAGGTC
CTGAGTCGCGCGGAACACGCCGAATCAGCCCGCTGCAGACAGGCAGGTCT
GCGACACGCCCTGCCGAGGTCCCGAGTCGCGCGGAAGACGCCGAATCAGC
CCGCTGCAGACAGGCAGGTCTGCNCACACCCTACCGAGGTCCCCAGTCGC
GCGGAANACACGCCGAATCAGCCCGCTGCAGACAGGCAGCCACCTGATTC
CACATTACCAAGGCGCAGAGGACACCAGACCACCAGACCAAGGTACTGAG
TCCCACTGTTCCCGGCCCAGAGGTAGGGGCTTCTGAGCCGGCGTCCCACT
NTTCCCGGCCCAGAGGAAGGGGCTTCCGAGCCGTCGTCCCTCCCGTGCTC
CCGGCCCAGAGGAAAGGGCTTCCGGCCACCTTCCGTCCCGCTGCTCCTGG
CCCAGAGGAAGGGGCTTCCTGGTCACCATCCCTCCGNCCGCTCCTNGCCC
GGAGGNAGGAGGGCTTCTGGGCCACCTTCTGTCCCACTGCTCCTGGTCCA
GAGGAGGGGGTTTCCCGNCCACCATCCCTCTGGCTGCTNCCAGCCCAAGC
AGGAAAGGGCTTTTGGGTCACCANCCCTACNGCTGCTCTCCNGCCCCTGT
CCCACCTNACCCAGCTCAGANGAGGTAATCCGTG
>rnd-5_family-59#LINE/L1 ( Recon Family Size = 327, Final Multiple Alignment Size = 165 )
AAATCATGAGAAATGCCACAAATGCAATTTTCAGACTCCTTATAAATCTG
CCTGATTCAGACCCAAAATTGTAGCAGCATAATCAATAACAGCGAAGGGG
CCGGGGATTTAGCTCAGTGGTTCCGCCGCCTGCCTCGCAAGCGCAAGGNC
CCGAGTTCGATCCCCGGTACCAAAAAAAAAAAAAGCTAAATNTTGGAAGC
GGCTTNTATGTCCATTAACAGANGAATGGATAAAGAAAACGTGGTATTTA
CACACAATGGAGTACTACTCTGCCATAAAGAAAGATAAANTTGAGTCATT
CGTAGGAAAACGGATGTACCTTGAGACCATAACGTTAANCGAAATAAATC
AGACACACAAGCTTAAATATCGCATGGTNTCTCTTATATGAGAAACCCAG
CTTCCGGGCCGCCGTNCCACCGCTCCCGGCGCAGAGGAGGTGAGCCGATC
CCAGCGCCCAGGAGGAGCCTCCCGGCCACCATNCCACCGCTCCCAGCGCG
AGGAGGTGAGCCCCAGCACCGAGGAGGTGAGCCGCGCGGGCGCCAGCAGC
ACCCCCCCCGCCCCCGGTNGAAATGAGAAGACACGTAAACAAGCCTCAAA
ACCAGACTTCCAGNTCACCTANAGCAACCCCAAAGGGAAACGAGATGGAA
CAATCCGATACTCAACCACCTGGACTCCCTGAACTGGCAACAAAAGAGGA
TCTGGAAAAAATGAAATCAGAAATAATTTCTCAGATAACAGCAGAGATTG
TGCCCATAGTGAAAGACATGATTAATGAATCTAGAGAGGACACAGATTAA
AAAAATAGAGGAGCTGAGGAACATGATGGAATCCCAACATAGGAAAGAAA
TGGAATCCATAAAGGTCAAACAGATNTCCAGGAGATTAAAAACTCCATTG
AAAGTNTACACAGCAGAATGAGCCAATGTGAGGACAGAATNTCAGATATA
GAAGACAAGATTGCGGTTAGCGACCANGAAAAGAAAAATTTCTTNAAAAT
NGTAAGGGACCATGAGAAATCAATCCAGCAGCTGCTAGATGATGCAAAGA
AGAATAACATAAGACTGATCGGAGTCAATGAAGAAACAGGAGAGAGTGCA
GATGACATAAAAAAAACTGTTCACAGAAGTGATGGCAGAAAACTTCCCAA
GCAGGGGAAAAGAACTTGACATACAGATAAGTGAGGCATATAGGACTCCA
ACTAGCCNTGATAAAAAAAATCTACACATAGGCATATAATAGTCAAGATT
CCAGAAACCCAACAGAAGAACAGAATTCTANAAGCNGTTAGAGAAAAGAA
ACAAATCACNTACAAAGGAAAGCCCATCAGAATCACAGCAGACTTCTCAA
CGCAAACCCTCAAGGCAAGGAGAGCTTGGAGTGANGTATTTCAAGCCCTA
AGGAAAACAACCTCCAACCCAGATTGATGTACCCTGCAAAACTATCTTTC
AAAATTGATGGAGAAATAAGATACTTTCATGACAAAGAGCACCTTAGAAG
AACATTCATGATACCAAACCAGCACTCCAAAAATTTTAGACAATATCTAG
GAAAAGACAACGAGGATCACAACCCCAGGAAGCCCAGCAGAATGAATCCA
CCGGGCANGACAAGAAATTAAACGCAAAGGGGGAGAATCCAACAAAAAGA
AAAAGTCATGACAAGGATAAGTCAATACGTATCAGTTATAACCATCAATG
TTAATGGTCTCAATTCACCAATCAAAAGAAACAGACTGGCAGAATGGATC
AAGAAGCAAGATCCAACAATATGCTGCATACAAGAAACACACTTAATCAA
AAAGAAACTCATAGACTGAAAGTTAAAGGGTGGAAAACAATACTCCATGC
GACAGGAACCCGAAAAAAAGCAGGGGTAGCTATCCTCTTTGCAGACNAAG
TGGATTTCAAACCAANACTGATTAAGAGAGACAAAGAAGGNCACTACATC
CTTGTAAAGGGAACAATCCAAGAGGAAGAGATGACAATCATAAATATATA
TGCACCAAACACTAGTGCACCCAACTATATAAAACAAATACTAACGGACA
TGAAAAATCAAATAAGCACTAATACAATNGTAGTGGGGGACCTCAATACC
CCACTGTCACAAATAGATAGATCAACTAGACAAAAAATAAGCAACGAAAT
ACTAGAACTGAACCAAACTCTTGAACAAATGGACTTAACAGATGTTACAG
AGTGTTCCACCCACAAAATCAGAATAACACATTCTTCTCAGCTGCACATG
GGTCGTTCTCCAAAATAGACCACATACTNGCTCATAGAACATGTTTAAGT
AAATGCAAAGGAATTGAAGTTATCCCCTGTATATTATCAGACCAGTGGCG
ATGAAATTGGAGATCAATGGCAAAAGAAACCGCAAAAACTTCATAAACAC
ATGGAAATTGAACAACACACTTCTGAACAACCAATGGGTCACAGAGGAAA
TTAAAGAAGAAATCAGACAGTTCCTNCAATTAAATGACAATGNCAATACA
ACATATCGGAACCTATGGGACGCAATGAAAGCAGTCCTACGAGGGAAATT
CATAGCAGTGAATACTCATATTAGGAAAACAGAGCGAGCCCAATTAAACA
ACCTAATGCTGAACCTCAAGCTTCTAGAAAAAGAAGAGCAAGNCAAACCC
AAAGCTCATACAAGGGAGGAAATTATAAAGATCAGAGCAGAAATCAATGC
AATGGAGACTAAGAAAACGATACAAAAAATCAATGAANCGAAGAGTTGGT
TCTTTGAAAGAATAAACAAAATTGACAAACCCTTAGCCAACCTTATCAAA
AAAAGGAAAGAAAAGNCTCAAATCCATGCAATTAGGAATGAAAAGGGTGA
AATCACAACGGACCCNGCAGAAATCCAGAGGATCATCAATACCTACTTCG
AGAACCTGTACTCCAATAAGAATGGAAAACACAGAAGAAATGGACAGATT
CCTAGATACATACGAATTACCAAAGCTGAATGAAGAAGATATAAAAATTC
TAAACAACCCAATATCAATCAATGAAATTGAAAATGTAATTAAAAACTTA
CCAACAAAGAAAAGCCCGGGTCCTGACGGCTTCACTGCTGAATTCTACAA
GACATTTAGAGAGAACTANTGCCACTACTCTTCAAACTCTTCAATGAAAT
TGAAAGGGAAGCAATACTCCCAAATTCATTCCTGGAAGCAAGCATCACTT
GATNCCAAAGCAGAGAAAGACCCAACCGAAAAAGAGAACTACAGGCCAAT
CTCNCTAATGAACATAGATGCAAAAATCCTCAATAAGATACTGGCAAACA
GAATGCAGAAGATCATCAAGAGATCATACACCNTGACCAAGTGGGATTCA
TCCCAGGGATGCAGGGATGGTTCAACATACGCAAATCAATAAATGTAATA
CACCATATCAACAGAGCCAAGGACAAAAACCATATGATCATCTCAATAGA
CGCAGAAAAAGCATTCGACAAAATCCAACACCCATTCATGATAAAAACCC
TACAAAAATTGGAATAGANGGTCTCTACCTCAATCTGATAAAAGCCATCT
ATGAAAAACCAACAGCCAACATCATACTAAATGGTCAAAAACTGAAAGCT
TTCACNCTAAAATCAGGAACAAGACAAGGATGTCCACTATCACCACTCCT
GTTCAATATAGTTCTGGAAACATTAGCCANAGCAATTAGACAAGAGAAAG
AAATAAAAGGAATAAAGATAGGAAAGGAAGAAGTCAAATTGTCATTATTT
GCAGATGACATGATACTCTACATAGAAGACCCCAAAAACTCCACCAAAAG
ACTTCTAGACTTAATAACCAAATTCAGTAGAGTAGCTGGATACAAGGTCA
ACACNCAAAAATCAATAGCCTTCCTGTACACGAATAACAGACTCACTGAG
AGAGAAATTAGGGAAACAATTCCTTTCACAATAGCATCCAAAAAAATGAA
ATACCTAGGAATCAACCTAACGAAGGAAGTNAAAGACCTCTACACTGAAA
ACTACAGCACTCTGAAAAAAGAGATCGAAGANGATATCAGAAAATGGAAA
GACATCCCTTGCTCCTGGGTAGGAAGAATCAATATAGTGAAAATGGCCAT
ACTTCCAAACTGCTATATAGATTTAATGCAATCCCAATCGAAATCCAACA
GCATACTTCACGGAACTAGAGAAAACAATCCNAAAATTCATTTGGAACCA
GAAGAGACCCAGAATAGCAAAAGCAATTCTAGGCAACAGAGACATGGCAG
GGGGTATCACAATCCCCGACTTGAAACTATACTACAAAGCTACTGTGATA
AAAACAGCATGGTACTGGCAAAGAAACAGACCTGAGGACCAGTGGAACAG
ATTAGAAGATGCAGAAACAACTCCAGACACACTCAGCCACCTCATCTTTG
ACAAAGGAGCCAAACACCCTCACTGGAGAAAGATAGCCTCTTTAATAAAT
GGTGCTGGGAAAAACTGGNTTTCAACCTGCCGAAGATTAAAACTAGACCC
ATATCTCTCACCATGCACTAAACTAAAATCAAAATGGATCAAAGATCTAA
ATATTAAAACAGAAACGCTGAACCNGCTGGAAGANAGGTTAGGTAGAACT
CTTGAAGACATTGGCGTAGGAAAAGACTTTATGAACAAAACCCCAGTTGC
ACGGGAACTAGCACAAAGAATCAACAAGTGGGATCTCATCNTATTAAAAA
GCTTCTGCACAGCAAGAGAAACCACCAACAGAGTGAAGAGACAACCCACA
ANGTGGGAAAAATTTTTACCAGCTGTTCCTCAGACAAAGGNCTACTATCT
AGAATATATAAAGAACTTAAAAAAATCAGACCCCCCAAATTTAAAGACCC
AATCCAAAAATGGGCATCTGAAATGAACAGACATTTCTCAGACGAAGAAG
TAGAAATAGCAAATAAACATATGAAAAAATGTTCAACATCACTGGTCATT
CGAGAGATGCAAATGAAAACAACGCTGAGATTCCACCTCACCCCAGAAAG
AATGGCTGCTATCAAGAAATCAACCAATAACAAATGCTGGCGGGGCTGTG
GGGAAAAAGGAACCCTTCTCCACTGCTGGTGGGAGTGTAGACTGGTGCAA
CCACTGTGGAAATCAGTATGGAGATACCTCAAAGAACTAGGACTAGAGGT
CCCATTTGACCCAGCTATTCCCCTGCTGGGTATCTTCCCCAAAGATTAAA
AGAATCATACCACAGCGATATATGCGCACCCATGTTCATAGCGGCACAGT
TTGTAATAGCTAAANCTTGGAAGCAGCCCAAATGCCCATCAACTGGAGAN
TGGATAAAGAAAATGTGGTGTTTTTTTTAATAAAATGGAGTACTACTCAG
CCATAAAGAATGAGAAACTNGAGNCATTTATAGCTAAATGGATGCACTCT
TAAGTGAAATAAATAGGACACACANGTGTAAATACCGAATAGTTTCTCTN
GTGTGAGAAACTGAAAGTGTAAATAAGGACTAAAATGTATAATAGATAAT
GTGAAATAGGAAGAAAAGGTNCAAAGGGGAAGGGGAAGTGGGAGGGGTAG
GGGAAAGGAAAGAAGGGAANGGAANAATATGAGAAAAGAAAAAATGGAAA
CAAAGTCTTTGTAAATAGGAGGGTGGAGGGGTTGAAGGGAGGGCAGGGGA
ATGGGAAAAAATAAGAACAAGATANATTATGTAAAGGTACAAATTCCCAA
TGATGAATGTNATTATATTGTATACCTAAAATGTACCAATAAAATTAATT
TTTAAAAAAGAAATCCAAAATATAAATAGAGAAAGANAGAAAAATANAAA
TAGATAAAGGAGATAGATCTTTCTGTAGTGGGAAGGGGATCAAGAATGGA
GGAGAGAGGAGGGAAAGGGGATGAAAAAAAGAATCAAGTATGTTATGTGC
ATGTACGAATCTGCCAAAATGAATGTAATCATTATGTACCGCAAACATGC
ACTAATAAAAAAATAAATAAAACTACCTGATCCAAANCTCCGGGATATTA
CCTAGCTGTCTGTATTTTAACCACCTCTT
>rnd-5_family-376#DNA/TcMar-Tigger ( Recon Family Size = 126, Final Multiple Alignment Size = 113 )
AGAAGAACCGCCCCTTTNTGCCCTGTCTTANTCTATGTTCTTTCATTAGC
TCTCTTGGGGAAACAACCTGTGCATTTACAGTAGTCCCCCCTTATCCGCG
GTTTCGCTTTCCGTGGTTTCAGTTACCCGCGGTCAACCGCGGTCCGAAAA
TATTAAATGGAAAATTCCAGAAATAAACAATTCATAAGTTTTAAATTGCG
CGCCGTTCTGAGTAGCGTGATGAAATCTCGCGCCGTCCCGCTCCGTCCTG
CCCGGGACGTGAATCATCCCTTTGGTCCAGCGTATCCACGCTGTATACGC
TACCCGCCCGTTAGTCACTTAGTAGCCGTCTCGGTTATCAGATCGACTGT
CGCGGTATCGCAGTGCTTGTGTTCAAGTAACCCTTATTTTACTTAATAAT
GGCCCCAAAGCGCAAGAGTAGTGATGCTGGCAATTTTATTACAGTATATT
GTTATAATTGTTCTATTTTATTATTAGTTGTTGTTAATCTCTTACTGTGC
CTAATTTATAAATTAAACTTTATCATAGGTATGTATGTATAGGAAAAAAT
ATATAGGGTTCGGTACTATCCGCGGTTTCAGGCATCCACTGGGGGTCTTG
GAACGTATCCCCCGTGGATAAAGGGGGACTACTGTGTGGNAGATGTTNTC
TCC
>rnd-5_family-231#DNA/TcMar-Tigger ( Recon Family Size = 96, Final Multiple Alignment Size = 88 )
TAAGTACAGTCATGCGCCGCATAACGACGTTTCGGTCAACGACGGACCGC
ATATATGACAATGGTGGTCCCGTAAGATTATAATGGAGCTGAAAAATTCC
TATCGCCTAGTGACGTCGTAGCCCANANTAGTAGCACAACGCGCTACGTG
TTTGTGGTGATGCTGGTGTAAACAAACCTACTGCGCTGCCAGTCGTATAA
AAGTATAGCACACAATTATGTACAGTACATAATACTTGATAATGATAATA
AACGACTATGTTACTGGTTTATGTATTTACTATACTATACTTTTTATCAT
TATTTTAGAGTGTACTTCTACTTATAAAAAAGTTTACTGTAAAACAGTAT
GCCGTGTTACGCCGGCAGCAGCCTCATACATCTCGTGTTTACCGCGTCTC
TTGATTGCATCAAGAGGCCACGTCGAGTGATTGACCTACACCATCTAGGT
CTGTGTAAGTACGCTCTATGATGTTGACAAGATTGATGGNAAGGNCCTG
>rnd-5_family-620#LTR/ERV1 ( Recon Family Size = 104, Final Multiple Alignment Size = 85 )
CAGTCAGAGACCACCACAGGGACGGAGAACAGGCAAACTCCTGGGCCCTT
AACCTGTTACTCATTAAAAGCATGATTTGTGTTTTCTTCTGAGGCAGTCA
GGGACTTAAAAGCCGTTTTTGCTAAAAACCGTGACTCTTCACTTGGGCCT
ACAGATGCCCAATAGGTAACTAAAAGCAGAACAAAGCTTGACCTTCATTT
TGTATCCTTTATTACCTTAAAACTTGGGTCAGATCCCTGCTCAGCTCTGC
ATATAGGCATGTTAATCATTTAGGGAGTGTCTGTCTAAAAGCTGGCAAAA
CAAGGTTGATTAGCCCTAAATTTACATAATCTCATCCCCCTTCAAGACTG
AGGACACCAAGATAAGAGATTTACAGGGACATTCAGCTACGCCCAGAAGT
CTCCAGCCATTGCCCTAAACCTGCGGTCACCTGGATTCCAGGAAAGCAGA
GCCTCACANGACTGAGACCGCCACAGAAACAGTCATCTCCCGGGAACCAT
CCTCAGCCATAAGGATTCCGGAGCTACGAAACCAGGACTGAGATAATGAT
CAACCGGACCCCGGCCCACCAGCTAACCCTTAAAAGCTGGCCTCTGCCTT
TGCGGGCGGGCCAGTCTGATCCCCTTCATCAGAGTGTGCCCCCTCCAGCT
ACTCAAGCTGGAGTCCTTTCTTAATTTTCCAATTAAAGCTTTTTTCCCTG
TATAAATTTGTTGCTTTAGTTTTAATTTCCATTATCACTAAAAGCAAGGA
CCCACGCTAGCCAG
>rnd-5_family-551#snRNA ( Recon Family Size = 88, Final Multiple Alignment Size = 83 )
GCTCGCTTCGGCAGCACATATACTAAATTGGAACGATACAGAGAAGATTA
GCATGGCCCCTGCGCAAGGATGACACGCAAATTCGTGAAGCGTTCCATA
>rnd-5_family-1030#LTR/ERVL-MaLR ( Recon Family Size = 108, Final Multiple Alignment Size = 78 )
TTTGAATGTGTCCCCAAGTTCATGTGTTGAAACTTAATCCCCAACATTAC
ATGTTGATGGTGTTTGGAGGTGGCCTTTGGGAGTGATTAGGATTAGATGA
GGTCATNAGGGTGGGCCCNCCGTGAAGGCATTGGTGGCTTTATAAGAAGA
GGAAGAGAGAACCAGACTCGCACACTTGCTGTCTCACCGTGNGGCCCTCT
GCCATGTTACGATGCAGCGAAAGGCCCTCACCAGATGCCGGCGCCTCGAT
CTTGGACTTCCCAGCCTCCAGAACCGTGAGCCAAATAAAACCTCTGTTCT
TTATAAATTACCCAGTCTGNGGTATTTTGTTATAGCAGCAGAAAACGGAC
TAAGACAGCATCTGTAAAAA
>rnd-5_family-170#LINE/L1 ( Recon Family Size = 93, Final Multiple Alignment Size = 67 )
CCCAGGATGGAATGCAGANTGTGACAAANGAATCTAACTGCATTACAAAT
GTATGAAACAANCTCACTGAAGNGGGAGGANAAGGTGCTGACCTAAGTAA
CTTTGGAAATGGTGGAGTCTAAGACTAAAGGCAAATAGAATAAAGGCAAA
ANGAACTGTACNTNAGCACTGATAAAGTTGNTTCCCATGGGGNTATAGTT
AACAATTCTGAAACCGCTATACATGTGTACTGGAATTGAATTAAGTAAAT
GAGTGGAATACGATAGGAGCCAGNTTCCTCCTGTAGAGTGGAAGTTACAG
ATAAGCAAAGGGAGAAGGCTAGAATGATCCATGCGGTAATGGATTANAGT
CGGAGACGTCAGTATGAACTCACGTTTAGCTTAATATAGATATAGGAATA
CTTATNTATATATATATATACACAGGTTAGTATACACATATATTTCCTTG
CTCTGTCAGCTGAGAGGGCCTAGAAGCAATGACACCCCAGTAGCAATGAG
CACACCTAGCGCCCAGATCTTGGTTTCTAATACCATTCTCAATAAAAGGA
ACCAGGGCTCCTTGGAGAAATGGCTGATTCCAGGGCTGAGGCAAGGAAAA
TACACAAGATGAGCCTGGAGAGCCAGAAAGTAAGGAAACACAGAGGAAAA
AAATAAAAACGA
>rnd-5_family-185#Unknown ( Recon Family Size = 62, Final Multiple Alignment Size = 61 )
TTTATACACCTTTGAGGCCAACAGTTTCTAGGCCCCCCTATGGGATAGAA
CTAGCAAAGCAAGCAAAAGGTACAGAAGCGGAACGTCCTGCTGTTAGAAC
ATTTGTAAAACAATAGTTGATTAATTGTTATTTCTAAAGAGACTTTCTAA
GGGGAGGAGGTTTCTAAGCTTCCTCCTTCTGAGTTCATCTAAAGGGCAGG
CAGGTGGGTCAAGCAGCAATATGGAGTCTGTCTTGCTAACTAGGGTCCT
>rnd-5_family-638#DNA/TcMar-Tc1 ( Recon Family Size = 86, Final Multiple Alignment Size = 58 )
CTTTATACAGAGTCTGCCACCAAAAATGTATACACACTTCAGGAAAAGAA
AAACTTGTATAAATATTTTTTTCAACAGATGGTGTTACCCTCGTATGGGG
GACCCTAGAGGATGTCGTATATCGCAGAAAACCCACTACACTGCCGGCCC
TTAGAGAAGAAATTGAAAATGCATGTGCAGCAATCTCAATGACCAAGGTT
ACCCAAGCAGCAGTTCGCCGTACTAATAAATGTCTGGAAGCTAATGGCCA
CCACTTTGAGCACCTCTTGTAATTGTAGAGGCCAAAGGTAACTTGTATTA
ATCTCATGATGTCTCAATAAATTTAGTATTAAAATATTTATACAAGTTTT
TCTCCTGCTCGCTTCAGCAGCACATATACTAAAAAAGTTTTTTTCTTTTC
CTGAAGTGTGTATACATTTTTTGGCGGACTCTGTAT
>rnd-5_family-540#LTR/ERV1 ( Recon Family Size = 61, Final Multiple Alignment Size = 57 )
GACCAAAAGTGACTCCATTTTGCTAATGTGAGACCAGAATGACTCCATTT
TGCCAAAATGGAGCAGTCTCCTTTGTNCTCTCAAATTAATGATTAAAATG
TGCTTGCTCTGGGACAAAAGACACAATCTGTAACAAGNCAAAGTTCCTAA
GTTATTACTCAGCCATCTGTTTGCCCAGGAAACGAACGTCCCGGGCCCAC
TATCTATAGAACAATCTGTCAATGTGCTGACTGTCCGCACAAGGTGGTCG
TGACCATTAGTCAGCGTGTCTGCTGACCATCAGTACGTGACAGTCGACCA
CTAACCTTTGTCCCTCTTTTCCCTCGTAAAACCTACACGTAACCCCCCCT
NACCCCCGATGAGCCTAGCCAATCAAAANTNTACACTTCATGCTTGCTAA
ATGTCAACCAATCATGTAACTGCTAAATGGAAAATCCCCAAACCTTGCTG
TAACCTCAATAAAAACCCCGCTAATTTGGAACTCGGGGCTCTCAATCTCG
ATCCGCTGCGTCGGTGACGGTTGAGAGTCCCTGCTCGAGCTTGAATAAAC
GACCCTCGTGTGCTTACATCGGAAACGGCCTCCTGGTGGTCTTTGGGGAC
TTCGCGATCTGGGCAC
>rnd-5_family-1449#Unknown ( Recon Family Size = 66, Final Multiple Alignment Size = 57 )
GGACGAGCACCGCTGCTCTGCTGGAACACGCAGCTCACCGGGATCGTAAA
CTCAGCACCAGTAANGAATTAAAGGGACAGAGTTTAATGAAAGGAAGACG
CTTTATTTGTAAAGAGGAAAAGGAAGGGAGAGGAAAGGAGAAGATAGACA
GCTACCCTGATGAGAAGAATCAGGGTAGGGGGCTCCGGAAAGATGGAGGA
CCCGTGGGCCCTTTGTCCCCGGCTNCTTTTATAGGGGTGTAAGTTNCTCC
TCCCCCGGAACTTGCCACAACCTGATTGGCTTCCTCTGCCTAATGTCATT
TCTTCGGGTGGTCTACGTGTAGCTTCTTTCGTCCGTTTGTTTACTTGTCC
TTGACCTCTTTAGGGCCTTATCTTTGGGATGGGTNGTGGGTTGGCAAGGG
GGNGCCTTATANAAGGTCAGCTTAGAGTTAGTAAGGGGGCGTGTGNGTAT
CTAGTGTAGTAATATAGTGACCCTAGAGTGAATAATATAGTGACTNTAGA
GTGAATGTTAGTGCATAGGTGTGAGTAAAATTTCCTTAAAGTTAGTCNGC
CCCCTTTGTCTCCTTGCATTTTATTGGAGGTGGGGCGGCTTATCGTTTGT
GCNCCTGGCTTCCTCTCCGTGTTCTGCCTGTCAGCTCTCTTTCTGTCTCT
TGGTGTAAGTCCCAAGGCCATTTGGTGCCTTTCTTTATCTGGTTTTTCTC
TCTTTCTCTACCCCTGTCCTTGACTTGCTTCCCAGGGGAATTTCTCTAGT
AAAGTTTGTTTTTAACTCCTCTAGTCAGGATTAGCCAGAAAGCCTAATGA
GGCCCCTATTCTATTTTTTTCCTGCCTACAGACCCCTGTCCCT
>rnd-5_family-311#LINE/L1 ( Recon Family Size = 50, Final Multiple Alignment Size = 46 )
TTCTGGAAATTAACCAAAGGTTTGCAGCAATCCGAGGAGCGTTTATTCAA
GAAAAATAGCTGAATCTCGGTAAGAACAGCGAGCTTTGTGGCATTTTAAC
TTGCCCTATTTCCATCTCCTCTCTCCAGCTCCGTGGTAGCCTTGAAAACC
AACAGCCCGCAACCACGTTGAAAACCAGCAGCCTGGCAGCTGGAAGGGGC
AGAACGGTTGGAGCTCCTTCAAAGCCCAAGTCCCAGAGAACTGTCATTAT
TTGACCTGTCTGGTGGTTCCCTGGAAAACCCCACCCATGAAACTTGTCTT
TATTTGACCTGACTCAGAGCTCACTCNATGCGAACAGTCTTTATTCGGGG
GCATTTGTCGAAAACAATCAGNGGCAATTGNTTCACACTGCGACTGCCTG
AGGCGGTGAATAACAGTTGGGGCGAACAANAGGCTGACCAAAAGCCTTTG
AAAATCTAGAAAAGGATATGTCCATAAGGACTTTGAAAAGCTCCGACATA
TTCCTGGGATCTAGAAGGCTACGCGCACGCGCAGGGCTGTGCACATGCCC
AAGGCTGTAAACATGTTCAGGAAANACCTGAGAATGCACAGACTGACCTT
GAGAGCTCTGCAAGCAGGAAGTGAAGGCTAAGGCAGAGTTGTAAACTGCC
TGGCCGAGTGTTGAAGGCATGCCCCAACACGCACAGACAGCCCTCAGCAA
AGACTGAGAATTTATTGGTTCCAGACATTTAAGGAAATCTCTGTCCAATC
ATCAGCTGACCACTAAGCTAACCGAGCAGAGACTTCAGTGGCCACACACA
NCAACACAGACTTANAGAATTAGTTCAGAAAAGTCACTAAACAAATAGCA
GCAACGACAAACTACGCAAAGGAGAAAGAATCTGATTTCCAGAGTTGCAC
ATTATANTTTNAAATGTCCAATTTTCAACAAAAATTATAACATACGAAAG
AACAAGGAAGTATGGCCNNTATACTGGGGAGAAGAGCAATTAATAGAAAC
TGTCCCTGAGGAATACC
>rnd-5_family-35#LINE/L1 ( Recon Family Size = 60, Final Multiple Alignment Size = 46 )
CCGGAAGGAAGCTCCCCCGCCGCCATCCCAAGCTCCTAGGGCAGAGAAGG
TGAGCCGGTCCCAGCGCCCGGAAGGAAGCTCCCCCGCCGCCATCCCAAGC
TCCTAGGGCAGAGAAGGTGAGCCGCGCGGGCGCCAGAAGCACCCCCCCCN
CCGTGGAAATGAGAAGACACATAAACAAGCCTCAAAAACAGACTTCCGGA
TCACCTACAGCAACCCCAAAGGGAAACGAGATGGAACAATCTGATACTCA
ACCACCTGGACTCCCTGAACTGGCAACAAAAGAGGATCTGGGAAAAATGA
AATCAGAAATAATTACTCAGATAACAGCAAAGATTGTGCTCATGGTGCAA
GACATGATTAATAAATCTAGAGAGGACACAGATAAAAAAATAGAGGATCT
GAGGAACATGATGGAATCCCAACATAGGAAACAAATGGAATCCATAAAAC
AGATGCAAACAGATTTCCAGGAGATTAAAAACTCCATCGAAAGTCTGCGC
AGCAGAATGAACCAATGTGAGGACAGAATTTCAGATATAGAAGATAAGAT
TGCAATTAGTGACCAGGAAAAGAAAAATTGCTTTAAAATTGTAAGGGGAA
CACGAGAAATCAATCCAGCAGCTGCTAGACGATGCAAAGAAGAATAACAT
AAGACTGATTGGAGTCAATGAAGAAAGAGGAGAGAGTGCAGATGACATAA
AAAAACTGTTCACAGAAGTGATGGCAGAAAACTTCCCAAGGAGGGGAAAA
GAACTTGACATACAGATAAGTGAGGCATATAGGACTCCAGCTAGCCTTGA
TCAAAAAAAATCTACACATAGGCATATAATAGTTAGGATTCCAGAAACCC
AACAGAAGAACAAAATTCTACAAGCAGTGAGAGAAAAGAAACAAATCACA
TACAAAGGAAAGCCCATCAGAATCACAGCAGACTTCTCAATGCAAACCCT
CAAGGCAAGAAGAGCTTGGAGTGATGTATTTCAAGCCCTAAAGGAAAACA
GCCTCCAACCCAGATTGATGTACCCTGCAAAACTATCTTTCAAAATTGAT
GGAGAAATAAGATACTTTCATGATAAAGAGCACCTCAGGAACTTCATGAA
TACCAAACCGGCACTCCAAAAAATTTTAGACAATACCCTAGGAAAAGACA
ATGAGGATCACAACCCCAGGAAACCCAGCAGAATGAATCCATTGGGCGTG
ACAAATTAAACGCAAAGGGGGAGAATCCAACAAAAAGAAAAAGTCATGAC
AAGGCTTTTAAAACTTTTAACTTCATCTCCCTAATGAGTGTATAATTCAA
TCTTGTTATTGTACTGATTAGTATTTTTCTGATTCTAGAGTTGCACACCT
TTCCTTGTGCTGTACTGGCTATTTATCATCTTCTTATGTCTACTTTTTAA
TTGGGTTGTCTATTAATGAGCTCTAAGAATTCTTTATATATTCTGGTCAT
AGGTTATATGCATTGTAAATATGGTCTGTTTAAGGACTACTTTTCATTTT
AACGATGTCATTTAAAGTTCTAAATTTTGATGGAATCTCATTTATCAATT
TTTTTCTTTTATACATCATGTTTTTTGTATCCTAGGTAGTTCTTGCCTAC
CCTGAATTCATAAACATTTTCCCTTATAATTTCTTCTTAAAGTTTTATAC
TTTTAGGCTTTCATATTTAGGTTCATAGATCCCTTCAAGTTATTTTCATG
TATGGAAATAAAGGGTTGAGGTTAATTTTTTATATACGGATACCAGGTGT
TCTAGTGCCATTTGCTGAAAACACTATCTTTTCCTCGGCTCTTGAATTGA
GTTTATATTCTATAAAATGCTAATGTTAAATAATCTTTCAAAACTCAGTG
GACCATATATGTGTGGTTCTATTTCTAGATTCTCTGTTTTATTCCAATGA
TCTATATGTCTTTCCTTACACCAACACTGCCTTGATTACTGTAGCTTTAG
AAGAAGTCTTAAAATTAGGTACTAAACGTCTTCCAACACTGTTTTTGTTT
TTGTTTTTAACTTTTCTAGGTCCTTTGTACTCCTACATAACTTTTAAATT
TCAATATCCAATTCTTCATTTATAGCAAGTATACACAGACCTGAATTTTT
ATATATACCTTGTGTTTTCTAATCCTGCTAAATTCAAGTACAAGTTCTAG
GGGCTCCTAGAGATTTCTTAGTATTTTCTCTGTAGATGATCATTTCATCT
ACATATAAAGATTTTGCTTCTACCTTGCCAATCCTATCCTAATTGTGTCA
TTTTATTGCCAGACTATTTTGGTGGGGCCTAGGTTTCAAAGTTTAATGGA
CAGATAAAGAGTAAGCATATCTGCCCTTGTTCCCCACCTTAGGGAGAAAG
CATTGTATCTTCTCCATTCATATAAGGCGTTCTCGCTGGAAGTATGGAGT
ACATGTCTTTAATCTGTTGAGAAGGTTCTGTTCTACTTCTAGTCTCCTGA
TAGCTTTTACCATGAACAGCTGTAGAATTTAGTCCAATACTTTTTCTCCA
ACTAGTGACAGGATCATATGGCTTTTTCCTTTCCTCTGTTAAAATGATGA
CTTTTGGGGGTGGATCTTCCAATGCTGAACCAACACTGCCATCCCTATAA
CAAAACCACTTTCTACATCCTGCCAGATCTGACTTCTAATAGTTTGTTTT
GTTAAACAAATTTCTATCTATGTTCATACTTTTTTCTTCTATTATCTTTA
TCCAGTTTTAGGATTAGCACAATGTTGAGTTCCTAAAATGAGGGGAGAAG
TGTTCCTTCTTTTTTCTGCTTTAAATGTTTGATATAATTTATCAGTTAAA
ATGTATATGAGCCTGCTGTTGTCATATAGGTAGGTTTTCAAGCTAGGAAT
ATACTTTCTTTAATAGGTGCTATTCAAATTTTATATTTCCTCCAGAGTTA
GTTTCATTAATTTGTCTTCCAAGGTACTTCTTAGAAGTTGTCAAATTTAT
TTCAAAAAAGATTTTTGTAATATGCTTTCTATATCCTTTTAAATTCTGTA
AAATCTGTGGTAATGTCTCCTAGATCTTGATATTGTAATTTNAAAAATGT
ATAATTGATATTGTGTAACAGGAAGAAAAGGTCTAAAGGAGCAGGGGAAG
TGGGAGGGGTAGGGGAAAGGAAAGAAGGGAAAAGAAAAAATATGAGAAAA
GGAAAAAAATGGAAACAAAGTCTTTGCAAATAGGGAAGGGTGGAGGGGGT
GAAGGGAGGGCAGGGGAAGGGGAAAAAAAATAAGAACCAAGATACTCATG
TAANGGTACAAGATCCCAATGATGAATGTAACTGTATTTTATACCTAAAA
TGTACCAATAAACTTAATGGGGAAAAAAAAAAATTTTTTTAAAAGTCAAC
CTNTTATCTTAATGTAGAACAAGTAGATACTAATAAAGAAAATATAAAAA
AATTCTATGAGAAAAT
>rnd-5_family-156#LINE/L1 ( Recon Family Size = 46, Final Multiple Alignment Size = 43 )
GGAGAAAAAGTTAGNCGTAGAGAGAGGCAAAGAAGAGGGAAGTGGATGTG
GTTATAAAAGGNCAACACAAGGGATCCTCGTGGTGATGGAACTGTTCTGT
ATCTTGACTGTGGTGGTGGATACGCGAACCTACACATGTGATAAAATTGC
ATAGAACTAAACATACACACATGAGTACAAGTAAAATGAGAAATCTGAAT
AAGANTCGGTGGATTGTATCAATGTCAATATCCTGGTTGTGATATTGTAC
TATAGTTTTGCAAGATGTTACCATTGGGGGAAACTGGGTAAAGGGTACAT
GGGATCTCTATTATTTCTTACAACTGCATGTGAATCTACAATTATCTCAA
AATTTAAAAAATTAAGAAAAAACATA
>rnd-5_family-137#DNA/hAT-Charlie ( Recon Family Size = 44, Final Multiple Alignment Size = 43 )
AAAATGGTTAAATAGAGCAACGNTTCTCAAAGTGTGATCCGCGGACCACT
GGGGGTCCCTAAGACCTTTCAGGGGTCAAGAGGTCAAAGCTACTTTCATA
ATAATNCTAAGATATTATTTNCTTTTTCACTGTGTTGACATTTGCACTGA
TAGTGCAAAAGCAATGGTGGGTAAAACTGCTGGCGCCTTNGCACGAATCA
AGGCAGCGGCACCAGACTACGTTAGCAGTCATTGTATTCTTCACCGCCAT
GCACTCACAGTTAACCAGTTTCACTTAAGAATGTCCTGATGAAGCAGTAA
AAATTATTAATTTATTAAATCTTGACCCTTGAAAANACATGTCTCTAATA
TTCTGTATGACGAAATGGGAAGTACGCATAAAGCACTTCTGCTGCATACA
AGGCTNGACTGTTGTCTTAAGGAAAAGCATTTGTGCAATTGTTTGAGCTG
CGAGCTGAACTAGCCGCTTTTTTCATGGAACACCATTTTTACTTGAAAGA
CTGACAAACTATGGTTATTCAGACTTGGGTATTTGGCAGACATTTTCTCG
AAAATGAACGAAGTGAGCCTGTCACTTCAAGGAAAACAACTGACAGTATT
TGTTGCCAATGATAAAATTCGAGCTTTCAAGCGAAAATTAGAATTTTGGA
AAACTTGTATCTGCCACCGTGAGCTTGACAGCTTCCCCATACTTTCTGAT
GAGTGGTGATATTAATGAATGTGATTTTTTGATATTGTATAATGAAATGT
GTCAACATTTGGAAGATCTGCATAACTCGGTGAACCAATATTTTCCAAAT
GACCAATGCATGATGTTACAAAATCACGCATGGGTAAAGATCCATTCAAA
GTGCGAGATGACAAATGGATTTTAATGTAACAAAGTACGAAAAGTTCATT
GATATGGTTTCAGNTTCCACATTGCAACTAACCTTACTTGTCGAGTTTTG
GTGTAGTATCAAAGGAGAATATCCACAC
>rnd-5_family-930#LTR/ERV1 ( Recon Family Size = 45, Final Multiple Alignment Size = 43 )
TTTCCCAAGTCACAGTCTTGCAATATGTAGATGGTATGCTGTTATGTGCC
CCCTCAGAAGAGCTTTCTAGCCAAGACATCTGCTCTGCTGAATTTTCTAA
CAGACAGGGGTTATAATGTTTCTAGATCTAAGGCACAACTTTGCAGCCTT
GAGGTAAAATATTTAGGCCTTATTATATCTAGGGAACCCAAAGACTGGGG
GAAGAAAGAATTAAACCGATTCTTTCCTTTCCACAGCCCAAGACTCTAAA
ACAGCTAAGGAGATTCCTAGAAATTACAGGCTTTTGTGGCCTTCAGATAG
CAGGATATAGTGAGATTGCGTGACCCCTCTATTAGCTTATAGAAAAACCC
AAGAGACAGACACCTGGGAACCTNATTCCCAGACCGCACTCCAGAAGCTC
AAACAAGCACTTCTAAGTGCCTANCTACAGGACACCGTTTCAGTTTGTAT
GTTAATAAAAGGTGAGACATGGCTTTGGGAGTGTTTCTACAAGATCAGGG
AGCTGCTCAACAGCCTGTAGGGTATTTAAGTCATAAATTAGATATTATAG
ATTCAGAGTAATTCATTAAAAGGGTAAGCCCTAAACAATATAGTTAGAAC
ACTTTCATTCTCTTTCAAGAGGCAAAAAGCAGCCATTCGGGTTCTTTGCT
TATTGGTTTGATTTTTCTGCTTGGCAATGCAGTGGGAGTCAATCATAGCT
TTTGTCTCTGGAGACATGTTTTGCTAAGGATTACAGATCCACTCTGGAAA
AGCTCCTGATCTTAATTGTCCTTCTACACCTGAGATGGTTAAGATTTAGT
TCTTGTGCCATACTTAAAGGCACTCTTCTGTCCCTTCTCCACTGCCCTGC
CCCTGAGAAATAACGCAGTTTGNTTCAAGGCACTTCCCTCCTCTGTGGCT
GCTGGATTTCAAGACAAAGCTTCCAGAATGGTGAGTTTCCCCTCCCTGGA
ATCCTTCCAGAGTAAAGCTGACCTTCATTTATCNCTGGGCCATATAGAAA
ACTGGTCTAGGTTTAATCCTGAAACTCTCAAAAGATAAATGTAAAAGTTT
TAGTCCAGATTTATCTGTCTTTCAGCCCTCAGGCAAAATTAGAGAATGGT
AAGAACAGCTAACCCGGCTCTGGCCACTTCCTTGCACCTCTAGTCNGCCG
CCACTGGCACTGGACGAGATAAAGTCTAAGGGACGCCTTAGATTGGGCAC
AGAACAAGAGGGATAGACGGGGATGCCTTCTTTTCAAAATGGGAAAAACT
GTCATAGGTAGACATCTGCAGCACAGCAGGTTGGAGCCTTGGCAGGCCTT
CTTCCCTCACTGTTTGGAATTCATACTTAGCTCCAAAGAGTGTCACCTAG
TCTCTTCTACACGCAAACCTGGCCTGAGCAGACCCCCACTGGAGATAGTT
AAAATTACCTTTAACAGTCTGTCCCTTTAGAGGGAACAGTTACATGTGGC
TATCAAAGCAACAATGAGAAGCCTGTATAGCTGGGTATTCCAGTCAGATA
AACCGTCAGCTTAGGGCCCATCTTAAAATGGTCTTTGCTTTCACAGGTGT
AGAAGATTTTTATTCCTTTTGATTCTTATTACAAGAGATCTCTGTTAATT
GACCTACAAAGTTCTGACTAGTCTATTTATAGTTACAAACCTAAAAATTA
TAAAA
>rnd-5_family-663#DNA/hAT-Charlie ( Recon Family Size = 48, Final Multiple Alignment Size = 43 )
GGACCAGTACCAGTCCGTGGCCTGTTAGGAACCGGGCCGCACAGCAGGAG
GTGAGCGGCGGGCGGAAGCGAAGCTTCATCTGTATTTACAGCCGCTCCCC
ATCGCTCGCATTACCGCCCGAGCTCTGCCTCCTGTCAGATCAGCGGCGGC
ATTAGATTCTCATAGGAGCGAACCCTACTGTGAACTGCGCATGCGAGGGA
TCTAGGTTGCGCGCTCCTTATGAGAATCTAATGCCTGATGATCTGAGGTG
GAGCTGAGGCAGTGATGCTAGCGCTGGGGAGCGGCTGCAAATACAGATTA
ACATTAGCAGAGAGGTTTGACTGCACAGAGACCATAATAAATCAATTGCT
TGCAGACTCATATCAAAACCCTATCAGTGAGTGGCAAGTGACAATTAAGC
TGCATCTGGTGGCAGGCTTTATAGTGGCAAGTGAGTTGATGTCCCATTAT
TTTATTTACCACTTCCATCCGCGCCTCTTTCCTGCACTGCGCACTTGTCT
CAGTCACAGTTTTGGTAAGCCCACAAGCTAACCCTAGCCAAAATGAGTAA
AAAACAAACGTCACTGGAGAGCTTCTTTGAAAGGGGGGAAAGACCCAATG
ATGAGACAGCAGAAGACTCTAAGACTGCCAAAAAAGAAAGCTGCATTTAA
AGAAAATACCAAGAGTCCTACTTAAATTACGGGTTCATTGCAACAGGTGA
TTCACATTCTCCAAGCCCGCTTTGTATAATATGTGGCGACCGGCTATCCA
GCGAAGCCATGAAACCTTCAAAACTGCTTCGCCACATGGAGACCAAGCAC
CCTGCATTAAAAGACAAGCCTTTGGAGTTTTTCAAAAGAAAAAAATGTGA
ACACAAAGAACGGAAGCAATTACTGAAGGCCACCACTTCATCAAATGTGT
CTGCACTGAGAGCATCATTCTTAGTGGCTAACCGCATTGCTAAAGCTAAG
AAGCCCTTTACTGTTGGTGAAGAGTTGATCCTGCCTGCTGCTAAGGACAT
TTGTCGTGAACTTTTAGGAGAGGCTGCGGTTCAAAAGGTGGCACGTGTTC
CTCTTTCGGCTAGCACCATAACTAGACGAATTGATGAAATAGCAGAGGAT
ATTGAGGCACAATTGTTAGAGAGGATTAATGAGTCACTNTGGTACGCAAT
CCAGGTTGGACGAGTCTACCGATGTTGACAACAAGGCAACAATGCTTGTT
TTGTGCGATNTCNTTTTCAGGAGGATGTGCATGAGGATATGTTATGTGCA
CTTTTGTTGCCAACCAACACCACAGCTGCGGAACTATTCAAGTCTTTGAA
TGATTNCATATCAGGAAAACTGAATTGGTCATTTTGTGTCAGTATATGCG
CGGACGGAGCAGCTGCCATGACTGGACGGCTTTCTGGTTTCACTACTCGG
GTCAAAGAGGTCACTTCTGAATGTGAGTCTATGCACTGTGTCATCCATAG
AGAAATGCTGGCTAGCTTAAACTTAGTAACGTTTTGCAGGATGTGATTAA
AATTACCAACCACATTAAAGTACATGCCCTTAACTCACGTCTGTTCGTGC
AACTCTGTGAGGAGATGGACGCAGAGCACACACGTCTTCTCTTATACACA
GAAGTGAGATGGCTTTCTAAAGGTAGATCACTGGCCAGAGTTTTTGAGTT
ACGAGAGCCGCTCCAGAGATTTCTTTTAGAAAACAGTCACCACTGGCAGC
ACATTTCAGTGACACAGAATGGGTCGCAAAACTTGCTTACCTCTTTCGTG
TGACATATTCAACCTGCTCGACGAACTCAATCTGTCACTTCAGGGGAGAA
CGACAGCAGATAAAGTGGCTGCATTCAAAGCCAAACTGGAATTACTGGGG
CGACGAGTGAACATTGGGATTTTTGACATGTTTCAAACATTAGCAGAGAT
TTTGAAAGAGACTGAGCCAGGGCCTTCTTTCTCCCAGCTGGTGCATGATC
ACCTATCTCAGCTTTCAAAAGAGTTGAGCATTACTTCCCAACCACAAAAG
ACCCCGAACTGGGAAGGATGGATCCGTGACCCATTTGTGAATAAGCCAGG
TGAATCGACTTTGTCCGTGCTAGAAAGGATCAACTGCTTGAGATCGCAAA
TGACGGCGGCCTTAAAAGNGTGTTTGAGACAACTTCAAATCTCCATACGT
TCTGAATTAAAGTCAAGAGCGGAATATCCTGAGATTGTCACAAAGCACTG
AAAAGCCTGCTCTCCATTTCCAACATCCTATCTTTGTGAAGCAGGGTTTT
CTGCAGTGACAGCAACCAAAACGAGATTACGGAGTAGACTGGACATAAGC
AACACACTCGGTGTCACTGTCTCCATCACCCCCAGATGGGACCGTCTAGN
TGCAGGAAAACAAGCTCAGGGCTCCCACTGATTCTGCATTGGGTAGTTGT
ATAATTATTTCATTATATATTACAATAATATAATAATAGAAGGANTGAAT
AAATTCTTGAATCATCCCATCCCCAAGCCTGTGGAAAATTGTCTTCCACG
AAACCGGTCCCTGGTGCCAAAAGGTTGG
>rnd-5_family-127#Unknown ( Recon Family Size = 45, Final Multiple Alignment Size = 42 )
GAGGGCGATCAATCCTCCGACTGCCTAGAAAGGGGGACGGCGAGGGCTAA
AGAAAAGACAATAGAGACTTGCGTAATTTCAAAGTACATGGGGGGCCGGG
AGGTCAGTGCCTCAGAGTGGGCAAAGACAAAGACNCTCCGAGCTAGCCAC
TATTTATTGGGTACACACAATAATTGGAGGGAGTATCGGGTGACTTAGGG
GGCGGCGGTAATCCTATGTCGATGAGGATCTTAGGTCATGAGGATCTTAT
GTTGATGAGGGCGGTAAGGAGAGCATTCTTACAACAGTAGGTGGGATGAG
TTAGGCTGATAAGGAATTCGTCCCTCCCCCAGGTGAAACCTTTCTCTTTT
TTTATTACTACTCGGTTCTCAAAGAACCAGGATGTCTTCAGCTGATGTAA
TCTTGCCCTTGAGCGTCACAGCATCACGGGACCATTGAGGCCTCAACTTG
TGACCGGAGGCAAAACGGAGTTATGTTTCCGCACGCCATAGCCGGCTCTC
GGGCAAGGCGACATTGGGCCTTAGACAGCCNTAGTCATACTTTAATTATG
AAATGATTTCCCCCCAAAANTTATGTAGAATGGCTCTCA
>rnd-5_family-63#LTR/ERVL ( Recon Family Size = 45, Final Multiple Alignment Size = 42 )
ACAATATAAAATAAAGGGGAATATTAAGAGACAGCTTACATTTCCATCTT
GNGAGCAGGCACTGANANCCTTTGTTCTAGACTATCTTTTCAAGGATGTT
TGTATAGCAAACAGCCTTGGAAGATAAGAAATGTCTCCCTCCGGAACAAG
GGCAAATTTGCTTACAGCCTTAGAAGATAAAGATANTGTCCCTCTGGGCA
AAGANCGGGCATGCTTACTGNCCANTATAAAAGATTCGGGTTCCCTAAGC
TCGGGATTCCTCTCCTGTAATGCAACCCACTGCATGTGCAGGCATCTATC
TGGGTCCCTTGTGCCTTTNCTTGGGANCTGGGACNAAGGAGACCGACGCA
AATATGCTGANATCCATGCTNCTTGCTGTGCCGTGAGTAATAAAGTCCTT
TGTCTCTGACCCAGGAGTCTCGTGTCTTCTGCCAGCATCCATGAAACTGT
GGCAGGCTAACTTGTTAGCTTGCAAGTAGGGTAAAATCTCAGACCCTTCA
CAGTTCTTGACAGTAAC
>rnd-5_family-64#LTR/ERV1 ( Recon Family Size = 41, Final Multiple Alignment Size = 41 )
TGAAATTTATTTTATGAAAGTGACGTGCATTGTCACCCACACGCAACAAT
CAAATTGCAATTAACAGTTACAAAATAAAAAGATATATATTCTAATTGTT
TGTCAAAACGATTTANAGATGGGAACTCCCTTTGATGAATATAGAAGTGG
CCACCCAGAAAATGATTATTCTGGTCTTAATTCATTAAAGGGACCCCCTA
GTAAATTTTATATATCTTATGGGAGACACATCACAACGAATATTATCTAA
ATATGTTATAAATTGATTACATTGGTTATCATTGANGTTTAAGCGCTAAA
TATGTTGTNTNAAATGTTTACATTGGTTAAGTTCTGAATATGTTATTGTA
ANATGTCCACATTGGTTTATCTTCAAAAGCTTAATCAGGTTAGCCTAACT
CTCTTATCTACAGCCCAGCCTTGTTTACATCGCAGGGACGAAATTTTGCT
TACAGGTTAAGAAGATGACATCCCTGAATCCGTTGCATGGTCTGTTGCTG
TTCCTGGCACCGACAACAAAAGCGGATTTCAACCAGTTAATCAAAGAACA
ATTGCTCATTGCCCTGTATGGTAACCCCTGTGACTGTGCTGGGGGTTCTG
GCAGGGCTGCACCCACAAGTTACACTCGTAGTACTGATTGCGGCGACAAG
ATTGCCTACTTAGTTTATGAGGCCGCGTTAGTGGGAGGATATAACCAAAA
ATGGAAATGTGTCACTAAGCCCAAAATTCATACCCACNGTCAATGGCAAA
CCAGGGCCATGCCCTGCCAGTTGTGTCATGGCCNCAGAGATGCATTCTAC
CTGTTACACTGAAGCCCAACAATGTACATATATTCCGATGGAAAAATATA
TTTAACTGCTGTTCTACAAGAACTTACAGGGGCTCCGTCGGAGGTGACTG
GGATTTTCCCAGCCCCACTGGATATTCTAAATTTGGCCAAGCCTCCTGCA
ATGGCGGTCTCGGCAAAGATGTCTGCTGGCCGCCACAGGCCCCAATCCAT
GTATCTGATGGTGGCGGGCCTTCAGATCAGCTTCGGGAAGAGGCGAGTAC
AAAACAACTNGAGACTGATCATCCAAGAGATGTACCCCTCCCTAAATTCA
TCCGCTGGCCCTTCCCAAACCTCGAGGCCCAGACCCTGACGCCCAAACCC
TGAGTGTCCTAGAGGCCACTTATCATTTGATCAATACATCCAACCCAGCC
TTTGCTGCGGATTGTTGGCTATGCTTGACCCTTGGCACACCCCTGCCCCT
CGCCTTGCCAGTTGTCGACCAAACTAACTATGCCAACAGTTCTAGTTACA
ATTGCAGTTTTCCTCTGCCCTTCAGGGTCCCCAGCCAGTACAGTTCAATG
CCTCAGTTTGCTATCTAAATNCGGGCCACAACGATAGCTTTTTCGATATA
CTGTTGGAGTCCAAAATTTCTCTCTCTGCTCGGTAGTGCTTAATGGCTCT
GCCGCCATTTGCCCTGCCCCGGGTCACGTGCTCGTCTGTGGAGGGAGCTT
GGCGTTCACCTCCCTCCCCACTAATTGGACTGGGCTGTGCGTGGTGGCGA
CTGTCCTCCCGGACATCTCCCTCATCCTGGAGATGAGCCGGTGCCCTTGC
CCAGCTTTGACTATATCGCTGGGCGACATAAAAGGGCCGTCTCACTGGTC
CCCTTGCTCGTGGGGCTAGGGGTGTCCGGCGCCCTTGCCACTGGCTCTGC
TGGCGTCGGAGTGGCGTTACATTCTTATGCCAAATTATCCAACCAGTTGA
TTAATGATGTTCAAGCTCTCTCCAACACTCTTACAGATATACAAGATCAG
ATTGATTCTCTGGCTGAGGTGGTCCTTCAAAATAGAAGGGGCCTGGACCT
CCTCACGGCGGAACAAGGAGGGATTTGCATAGCCCTAAATGAACATTGTT
GTTTCTATGCCAATAAATCTGGGATCGTCAGGGGAAAAATTCGCGAACTT
CAGGAAGATCTAAACAGACGACGACAAGAATTCGCTCAAAATCCCCTCTG
GACTGGCCTCAATGGTTTCCTCCCTTATCTTCTCCCTTTGCTGGGACCCT
TATTGGGTCTACTCCTGCTCATTTCTTTGGGGCCCATAATATATAACAAA
ATCATGGCCTTCTTAGAGCCCAGGTAGAGGCAATAAAAACAGCGCCCATA
CAGGTCTACTATCATAGATTGGCAATGGCTGACCAGGACGAATGCCGGAC
CGTTGATTAGGTCCTTGCCGTGGCGAAGTGTTCTCGCCCCACCTGGTGAG
TGGCTGGCAAGCCAATGACGGGCAACTGAGCAAGCGTGCCATGCAATGAG
AGAGCCCTCGTGCGCCGCCTAAGACAGGTGCCAGAGCCTTGATTCTCTGG
TTAACCGATGACGGGTAAGGTGCACGGTGCAGACACGTATGTCGCTCTGA
CCCAAGACAGGCTCAGCCCCCGCAGGCTTGGCTCTCCTGACGCCTTTCTT
ANAATTATAATTTTAAAGGGAGGACCTGTGGGGGGCCTTGCCCCCCCGCT
AGAACTCTTGAGTGCCTTTTACGGACATGTCCGGGCCTGCTGCAAGTCTA
CCCGGCAACAAGGAAGTAGCCCCAGTACCCTCCCCTTGCTCCTCCCCTCT
AGCCCTACGGTATATATGCTGTAGCAGCTTCCGCAATAAACGAGACTTGA
TCAGAAACCTGTCTTGTCTCCATCTCTCGTGTCCCCTGTCCCTTGTCATT
CTCGCTCCCCCTCTAGGGTCTCCGTTGACTTACCCGCGGGCCCGA
>rnd-5_family-72#LINE/L1 ( Recon Family Size = 48, Final Multiple Alignment Size = 40 )
GCTCCCCGGCCGCGTCCCGGGCCCCGCCCACGCCACGGTGAGGTCCCAGG
CGCGGCTTGGAGCCCCGCCCCGTCCGGCGCTCTCCAGCCGTGACCAACCA
GGTGAGCCAAGCAGCGTGAAGCTCCTCGGCTGCGTCCCGGGCCCCGCCCA
CGCCACGGTGAGGTCCGCTTAGCCGCGGGCGCCTCCAAGGCCCAGTCCTC
CCCGCCACCCCCACCGCCTTCCGGCTCTCTTCTGCTACCTGGTCCCACAC
TACAGAGGCACAGGGGATCATAAAGGCCATTGTCCTGAGCCAAAGGTGGA
GCAGAAGTGAACAACAGAAAGAGGGCCTCTCAGGCTCCTTGATGAAAANT
GAAGCCCACCGGAAAAGTGAAGAGAATCTCTGCAATAAAGGCACACCAAA
CCACCGTACTTGGTCTGCTACTGGCTTGCTGAGACTCATTGANTCGTATA
TGCACACCGCTGCCCACGTTGTCTACTGTGACAGCAGAGACANACCTGAA
GGAGGCCCTTCATTTTTATTTTTATTCGCAAAATTANNAATTTTTTTCTC
TTATTTTTAATTTTTTTACTTTTTTCTACTCTTCAAATTTTTCTTTTTCT
TTCTTTTATCTTTTCTTTCTCTCTCTCTCTCNCTCTCTCGCTGTCCCACA
TTGTTCTTCATCTCCCCTTTTGTTCCTGTTCTGCCCCNAATTCAGATTTC
TTCCTTATTCTTTTCTTCTCTTTTCCTTTCTCTNGACTGTCATTAGGTTT
AAAGGAAAGCAAATTCGTATCTAGCCTCCCTGTTGCTGTTAGGTGATTCT
ATTCACATCTTTGTTCTTTCATTCTGCCTTTTTCTTTTGCCTTTAACAAC
TTCTTAGAGTTTGTGTGATCTCCCTGTGTCCTCTGGCCTCACCGCTAACC
TTNCCCTATCCTTCTNCCTACCCGTCCCTCCCTCCCCAGCACCTTNTAAC
TCCCCACCCCGAAGGNTAAAGTTGCTATATTGAAGAGTTTATTCGCACTA
TAAACTTATGTCGGGTTGGTCCTCGGTTTTGATTTAATTCACACAGTTAA
AGGTGATAGATTAATAACTACCACAAATTGTCATTTTCTAAGCTGTGCTT
GATGCTATNGTGTTGCTGATTGTATCACTTGGGCTAAGGTGTCGTGATTG
ATCTAGTCAGTTNTCCTTCCCGGTATAATGAAAATGAGATAGCCTCAGAG
TCATTAGAGACTCAAAACCCTNAAAACCNAAACGCAAGCTATATCTGGAA
GACACCTCTGAAAAGCAATCATTCCACAAGGAGTTTTTAAACACAAGCAA
CAAAGATACTNACATTAAGCAATTTCGAAATATCAACCCAGGAATTAAAC
CAAGGACAGTACCAAAAACAAAAATGAGAAGACATTTAAGCAAGGCACAA
ACTCAGGCTTCCACGCCACAAAAAGGAAATTCTGGGGGAAATGAGGTGGA
AAAGTCTGATAATCAACCACCTGGACACCCTGAACCGATAGCACAGGAAG
TAACAAAGCAAATGNATGAGGCTNTAGAAAAATTCAAAACAGAAATAATC
TCCCAGATAAATACAGAGATGGTGAGCAGAGTGAAAGACATGATTAGAGG
CTCTAGAGCAGAAACAGATAAGAAAATAGATGAGATAGAAACATGCTGGA
AGCCATGATGCTCAGCATAAGAAAGAAATGTAAACCATGAAACAGATTCA
AACAGATAATCAGGACGTTAAAAACTCCATTGAAAGCATTCAGAGCAGAC
TAAGAATCTGAAGACAGAATATCAGATATAGAAGAAGCGGATGTCAGATT
AGGACAGGATCGGTAAGGCCATGAACAGAGATTTCTTAAAGATGTAGGGA
CCACGAGAAATCGATCCGACACTGCTAGATGATGCAAAGAAGATAACATA
AGACTCATAGGATCCGCGAAAAAAGCAGAAGAAAGTACGACTGACATGAA
AAAACTGTTCACAGAAGTACATATAGAAAACTCGCCAGGCAGAGGTGGAG
AATTGGACTACTNGATAGTNAGGCATATAGAACTCCANCCAGCCACGACN
AAAAAAAGTCTTCACCTAGACATATAATAGTCAAGATCCCGGAAACCCAA
CAGAAGACAAAATTCTACAGGCAGTTAGAGAAAGAAACAAATCANCTACA
AAGGAAAGCCCATCAGAATCACGGCAGATTTCTCGACACAAGCCCTCGAA
TCAAGGAGAGCCTGGAGTGAGGTATTTCAAGCCCTAAAAGAAAATAACTT
CCAGCCTNGAGTGTTGTATCCGGCANAATTATCTTTCAAAATCGAGGAGA
ATATATACTTTCCCGAANAGAACACCTGAGAAATTCAGNACACCAAACCA
NCAATCCAAACAATTTTAGCAATCCTAGAAAAAAGACAACGAAGGTCACA
ACTCCATGAGGCCCAACAGAGAAGNCACCNAGCAAGGTAAGAAACTAAAA
GGGAAAGGGGAAAATAAGAAATAAAGACCAACAACAGTAAAATATCATGA
CAAGGATAAGTCAATATCTCAATTATAACTTCATGTTAATGGCCTCAATT
ACAATCAAAAGAAATAGACCGACAGAACGGTCAAGAAGCAAAACCCAGCA
ATATGCTGTTACAAGAAACACACCTAACTCAAAAGGAAATTCACAGACTG
AAAGTAAAAGGATGGAAAACAGTTCTCCATGCGACAGAAACCCGGAAAAA
GCGGGGGTGGCAATCTTATTTGCAGACAAAGTAGATTCAAACCAAAACTA
ATTGAGAGAGACAAAGATGGTCACTACATCCTTGGAAGGGAACAATCCAA
GAGGAAGAGATGACAATCCTAAATATATGCACCAAATACGAATGCCCCAA
CTACACAAACAAATATTACGGACGTGAAAAACATAAGCACTAATATAATT
GTGTGGGGGGACTCAACACCCTCTATCACAAANAGACAGATCAACTAGAA
AAAATTAACAACGAATTCTAGAACTGAACCAANCTATTGAACAAATGGAC
TTAATAGATGTTTACAGAGTGTTCCACCCACAAATCAGAATACACATTCT
TTCGCTGCACACGGGTCATCTCCAAAACAGATCACATGCTAGCTCATAGG
CATATCTAAGTGAATGTAAAAGAACTGAAGTTATCCCGTGATATTATCAG
ACCGTAGTGCAATAAATTGGGANTAATAACANAAAANCCAAAACTCCCAC
AAACACATGGAAATTGAATAACACCCTCCTGAACAACCAATGGGTCACAG
AGAAATTAAAAAGAAATTAGACAGTTTNTACAGTAAATGATAATGCCAGT
ACAACATACAGGAATCTGTGGGACGCAATGAAAGCAGTTCTACGTGGGAA
ATTCATAGCGGTGAATNCCTATTTAGGANAACAGAGAGAACTCAGTTAAA
TAACCTAATGCAGAACCTCAAGCTCCTAGAAAAAGAAGAGCAGTAAAAAC
CAAAGCTCGTAAAGAAAGGAANTATAAAATCNGANCAGAAATCAATGCAA
TGGAGACTAANGAATGTATAAAAAATCAATGAATCAAAGAGTGGTTTTTG
AAAGATAAATAAAATCGATAAACTTTAGCCAACCTTATCAAAAAAGGAAA
GAAAGGCTCAAATCCATGCAATTAAGAATGAAAAANGTGAGCANAACAAA
TCCAGCAGAATCAANAGGCCATCTCTAGAGAACCTGTANTCTAAAAAATG
GAAANACGGAAGAAATGGACAGATTCCTAGATACATACGAATTGCCAAAG
CAATGAAGAAGATATAGAATTCTAAACACTCAATAACAATGAGTGAATTG
AAAATGTAAAAAATACCAACAAAGAAAAGCCCAGTCGATGACTTCCTGCT
GAATTCTACAAGACGTTTAAAGAAGAACTANCGCCATTGTCTTTAAACTC
ATCAAGAAATTGAAAGGGAAGCAAGGCTTCCAAATTCATTCCTGGAAGCA
AGCGTTACTTTGATTCCAAAACCAGGGAAGACCCAACCCAAAAAGAGAAC
TANAGGCCAATCTCCNTAATGGTCATAGATGCAAAAGTCNTNACAAGANA
CNGGNAACAGAATACAGNNGGTCATCAAGAANATCATACACCNTGACCAA
GTNAGATTCATCCCAGGGATGCAGGGATGGTTCAGCACATCCACAAATCA
ATAAATGTAATACACCATATTTTNCAGAGCGAGACAANAAGGATTACAAC
TCCATGATCACCCCAACAGATGCAGAAAAAACATTGACAAAATCCAACAC
CCAGTCATGAAAAAACCCTAAAGAAATTGGAATAGAAGGTTTTATCTCAA
CCTGATTAGGGTATCTATGAAAAACCACAGACAAACATCATACTAAATGG
TCAAAACTGAAAACTTTCACACAAAATCAGGAAACAAGACAAGGATGCCC
ACTATCACCACTCCTGTTCGATATTGTTCTGGAAATATTATCTATACATT
TAGAAAAGAGAAGAAATAAAAAGATAAAAGATAGGAAAGGAGAAGTGAAA
TGTCATTATTTGCGGACGATATGATACTTACACGAAGATCCAAAAAACTC
AGTCAAAAGCCTCTAGACCTAATTGAAGATTCATAAGTGTGCTAATCAAG
GTCAGCACTCCAAAACCATAGCCTTCTGATACGCACATAGCAGACCCTTG
AGACAGAAATTCAGGAGAAAATTCCTTTACAATAGCATCTAAAAAAATAA
AAGATGTAGGAATCAACCTAACAAAGGAAGCAAAGACCTCTACACTGAAA
ATGCAGCTCTCTGAAAGGAGATAGAAGACTATAGAAAATGGAAGATATCC
CTGTCCGGGTAGGAGAACCAATATAGTGAAAATGGCCTACTTCAAAACTA
CTATATAGATTAATGCAATGCCAATTATATTCCAACAATAACTTCACAGA
ACTAGAGAAAACAATCCAAAAATTCATTTGAGCAGACAGAAACCTGAATG
GCAAAAGCAATTTAGCCAACAGAGTCATGGCTGGGGGTACACAATCCCCG
ACTTGAAACTATACTACAAGCTACTGTGATAAAAACAGCATGGTACTAGA
AAAAACAGAACCAAGATCAGTGGAATAGATTAGAAGATGCAGAAACAACT
TCAGACATACTCAGCCACCTCATTTTGACAAAGGAGCCAACCACCCCCAT
TGGAGGAAAGATATCCTATTTATAAATGGTTGGAAAAACTGGATTAACCT
GCCAAAGATTAAACTAGATGCATACCTATCACTGGCATAAACGAAGATCA
AAGTGGATAAAGATCTAAATATAAGCAGCAAATAAACTTGCTGGAACATA
AGTTAGTAGAACTCGTGATGACATTGCAAGGAAAAGACTTAGAACAATCT
TCAGTACATGGAAGTGAGCACAAAGAATCAACAACTGGGATCTCATCATT
AAAAAGCTTCTGCACTGCGAGAGAACATCAACAGAGCAGAGTCACCTACA
ATGTGGGAAGAATTTTAGCAGCTGTACCTCAAACAAGGACTACTATCAAA
ATAACTGAAAAAAAATCAAGACCCCCCCAATTTCAAACCCCTAATCGAAA
ATGGCATCCAAAATGAACAGACATTTGTCAGACACAGAAGTAAAAACAGT
ACTAATAATAGTGAAAATGTTTCAACATCACTGGTCATCAAGCATGCGGT
GATACAACACTGAATATCCACCTCACCCAGAAGAATGTGCTATCAAAATC
AACCAAGTAACAATGCTGGGCAGAGGGTGACTGTGGGGAAGAGGAAACAC
TGCCTCGCTGGCAGGGGGTGGGAGAGAAAGGAATCCTTCTCAGCATTGTT
GGTGGACGTAGATGGTGCAACCCACTATGGAATCAGCAATAGAGATCCCT
CAAAGAACTAGGACTACGGTCCCACTTGACCCAGCTATCCCCTCTGGAAT
CTCCCAAAGATTAAAGAATCCTACCACNNNNNNNNNNNNNNNNNNNNNNN
NNGGGAAAAATAAGAAATAAAAGACCCAACAACAGTAAAACATCATGACA
AGGATAAGTCAATATCTCCAATTATAACTATCAATGTTAATGGCCTCAAT
TAAGCAATCAAAAGAAATAGACTGACAGAATGGATAAAGAAACAAAACCC
AGCAATATGTTGTATGCAAGAAACACACCTAGCTCAAAAGGAAATCCATA
GACTGAAAGTAAAAGGATGGAAAACAGTTCTCCATATTTGGATTAAGAAA
CGGGAAAGCTG
>rnd-5_family-616#LTR/ERV1 ( Recon Family Size = 41, Final Multiple Alignment Size = 40 )
TAGAAAATAGTTTATTTAGTTAGCTTATGAGTAAGGCAGCTAGCTAGGGG
AAGGGCCTGAGATAGAGTTGGGTGATCAGCCATATTGATGAGAATTAAAA
TAAGAATAGACAGTGAACTAGGACTTTGGACCAAGAATGAACTTCCTCAG
GCAACATGGAATGCAGCCCACTCCCTNCTAAAGGGAGGTGCAGCCACTCC
CTACTAAGTTCCTGAGTTCTGAGGAAATTANAATGCAAAATAACCAGTTT
TTTTCTAAAATCCCAGTTTCCTNTAAACCCTACATGCTGAAGAACTGGGT
TAGAAGCCTGAGTTCCAATTGGTCATTTTAAATCCACAGAGCCACCCGTG
ATAGGTGGCCACTAAACAATTGAGCAATTCCTGTGCTCTGCTTATCTATA
ANTGGCTCTGGATTGAGGGGCCACGCGGCCACCCACTCGGGACCCCTCCT
GGAAATCCAGGAGCTATTCTTCTTATTTCCAATAAAACTCTCCTAACCTC
CTTTGGTTCGCGACTTCATTCCTCGATGTTTGTGGGACCACGAGCTCGGT
ACAG
>rnd-5_family-428#LTR/ERVK ( Recon Family Size = 42, Final Multiple Alignment Size = 39 )
GAGACCAGAGGAGAACTGAGGCCTAATTGGCCTCCTCTGTGAGCACAAAG
GAGAAAGGCTGCACTCAGGGGTGACTGCACGTTGCAGGGAAAAGTAAGAC
AGCTGAGGTTAAGTTGTTTACCGGAGAATGTACTAATGGANANTGGGAGG
CAGATGAATCCTGTGTNACTCTGATTGCTTGTGCCCGTGTCTGGGTGAAT
AAAGGCGAGGTGAGCCAGACGCTCGGGGCTCCTCTGCCNACTAGAGGCAA
GAGCCCCCTGGCTGCCCGCATGTTAANCTGACTCCGTGTCTCTTTGTCAT
TCATCCTCGTTCGCCCCTNGGTCAGGGAGAACAAAGTAGCGGGTCTAGGT
CCCGGAGCAAGGCCGGCCGGGTGGGTCGGCTACAGGTGGCGCCCCAGCGT
GGGGCTCGGGACCTGG
>rnd-5_family-2880#Unknown ( Recon Family Size = 42, Final Multiple Alignment Size = 39 )
ACCACCCTGAGCAAGCTACAAATTCATAAATTGGCTTTTCATATTAAAAG
TCTGAGTCTGCCTATTAGCCCACAGTGGCTTGCCTGAAGAGCCAGCGGCT
GGTGTGTGGGAAAGAAACAACTCCCCACGCCAACGGTCACAGTTGAGGTC
TCAATGATCNATGACGCTGTGACGTCTCGGATGGCAAGACAACACTGCAG
CTGAGGGCANCATGACTCGTACANAAAACTTCTATAGAGGCAAAAATTAA
TCTATGGGAAAAAACAGGTTNCCCGTTAATCTATGACCTGTTCCTGCTAG
AATGTCTCGTTCCCTTGTTGCTAGGACCCTGCTCGCGTCAGTGCTCTCCG
CTCCGCTGTTCCCTGCATCTGCCTTTACCCCTTCTAGAAGCTGTATAAGT
TCAATAAATAGTGGCAAGCTCCAGGAGACGGTGTCTTAGCCNGATAAGAG
CTTTGACCATCCTGGCCCCCCATTTATGCANTAAGATCTTGTCTTGTCTT
TTNTTATCCTGCCGCCGTACCCTCGGTCAGGTGATTGGGGGTCTGATCAG
CCTC
>rnd-5_family-561#LTR/ERV1 ( Recon Family Size = 60, Final Multiple Alignment Size = 39 )
TGACTCAGGAACTCCATCAGAGNCTAGCGCCCCAGAGGAACCCAACGTTC
CTCAGCCCCCTCATCATGCTTCTCAGACAGCCCTAAGCCGGCACAGTTTA
AGCCCCACAGGTTGAACCCAAAGTGGTGCTTCTTACTATTCTAATTCACA
ACTCGTCCTGCCCCTAAGGGAGGTCCCAGGGGTGGAAGGGANTACTCGAG
TNCAGGTCCCTTTTTCAGTNGCAGATGTCCAACAGTGCAAAGAACGACTA
GGCCGACTNTCAGAAGATCCTAGTAGGTTTGCAGATGGGTTTCAAACTTT
GACCCTTGCTTTTGATCTATCATGGCGAGATGTCCAATTCATCTTGGCCA
CTTGCTGTACCCCAGATGAAAGACAAAGAATCCTACAAGAGGCTAGGAAC
TACGCAGATGAGCAATATGCTTCGAAAAGGGAAGGAAACCACCCTGGAGA
GGCTATTCTCCCTTCAACAGAACCAAACTGGGACTATAATACTAGCATGG
ACTAGAAATGATGTCTAATATGCTGGCTGCTCTTACCATGGGAATGAAAA
GGTGCATTAAAAAGTCTGTTAATTATGANAAGGTGAGTGGGGTCACACAG
GGCACAGAAGAAAATCCAGCTGTCTTCCGTAACCGATTAGCAGAGGCTTC
CGTAAAGTATACTAGTACAGATCCATCTTCCAGGNAAGGAGAGGCGCTAA
TGGGACATCATTTCATCTGTCAGTCAGCCCCAGATATTCGGCGTAAGCTA
CAAAAACTTCAGATGGGGCCACAGACACCTACGNCCCAATTGCTGGACAC
NGCCTTTTCTGTGTTCAACAATCAGGACCCAGAGGAGAGANAAAAGAGAA
AGGCTAAGATTATGGCTGTTGCAATTGGCAATGCTTTAAACNCACCCAGG
CCGTCTAAGGGAAAACCCAGGGACAATCGAGAAAGAGTTCCTGTTTCAAG
TGCAAGAAGACTGGACACTGGGCACGCGACTGCACCAAGCCACCGCCTGG
GCCCTGCTCCACGTGTGAGGCGGCTAATGTGCCTGACTCACGGCACTGGA
GGNCTGACTGTCCCCACTCCCAGAGAGGGGCTAGGCCAGCCAGAACCCTC
ACTTCCCGCTCTGACGACTGAAGGGGCCCAGGGNAACCTGCAATGCCCCT
GTCCACGGACATCACCATCTCCTCTGAGGAACCCCGGGTAANCTTGGACG
TCATGGGTGAGCCANTTCAATTGCTTATAGATACAGGGGCAGCTCATTCT
GTTTTGACTTCCTTCTCTGGAAAACCCTCCTCTAGATCTATAGCCATAGC
TGGGGTCGAGGGGACCCCTAGTCGGAGATTCTTTACTCCTGCTCTGACGT
GTCACTTCGAAGGCCAAATGTTTAACCATGAGTTTCTAATTGTCCCACAG
TGTCCTACTCCCTTGCTAGGAAGAGATTTACTAGCAAAATTGGGGGCAAT
TCTCAAATTCCGGCTAAGGCCAAAACGGATTTTACTTGTTGGGATTACGC
CAGGTCTCCNTGACCAAATTAGCCAACAGGTGGATCCTGCTGCATGGTAT
AATGGAATACCTGGTAGGGCAAATTCAGCTATACCAGTAGTTATAAGACT
AAAAGACCCCAGCCGATTTCTTAACAGAAAGCAGTATCCAATCAAGGAAG
AGGCGCATAAAGGCCTCCAGCCTCTCATAGATAAGTTTCTCAAATATGGC
CTTCTGNAGCCTTGCCAGTCCCCTTGCAATACTCCCATTCTCCCTGTNGT
AAAGCCTTCAGGAGAATATAGGATGGTACAAGACCTCCGCCTCATTAATG
AGGCTGTNGTTCCAATNCATCCTCTAGTGGCAGATCCATATACAATTCTC
TCCCAAATTCCCGGAGACACTAATTGGTTCTCAGTCTTAGATNTNAAAGA
TGCTTCTTTCCCATCCCCCTNCACCCAGACTCCCAATTTCTGTTTGCCTT
TGAATGGGAAAATCCCATTNCAAGAGAAAAACAGCAATATACTTGGACAG
TTCTNCCACAGGGTTTAGAGACAGCCCTCACCTTTTTGCTCGGGCACTAG
AGAAAGACTTGAGGAACCTAAAGCTTAAACAGGGAACCATCCTACAGTAT
GTAGATGATATTCTAGTTGCAGCCCAACTCAGGAGTTATCTAACCATAAC
ACTGTACAACTCTCACTTTCTAGCTAAGAAGGGATATAAAGTCTCCAAAG
AAAAGGCTCAGATATCCCTCCAAAAAGTCCAGTATCTGGGATACGTTCTT
ACACCTGGGGAACGACAGCTGTCTAGGGACCAGATCCAGGCTATCTGTGA
TCTCGGGCCTCCTGCCACCAAACAACAGCTTCATTTCCTGGGAATGGCAG
GCTTTTGTAAGATCTGGATACCTAATTTTGGACTAATGACAAAGCCTTTA
TATGAAGCTGTAAATGGCCCTAAGTCTGTGCCCTTAGAATGGACAAAAGT
GACTGACAATGCCTTTAGGGAAACAAAGCATGCCCTTACTCAGGCTCCAG
CACTGGGAATACCTGANTTAAGAAAACNNTTCTTCCTTTACGTATCAGAA
AAGGGAGGAATTGCTTTTGGGGGTCTTGACCCAAAGGCTAGGACAAGAAC
CCCGCCCAGTGGCATACTTTTCAAAAAAGTTAGATGGAGTGGCTGCTGGA
TGGCCACCCTGCCTGAGAGNAATAGCAGCTACAGCTGTACTAACAGAAGA
AGCTGCAAAGTTAACTTTGGGACAGAGACTAGAAGTCCTGACTCCCCATC
AGGTCAGAGCTATTCTGGAGACAAAAGGTTACTTGTGGTTAACAGGAGAA
TGGCTTACCAAGTATCAGGCCATGCCCTTAGATACCCCTGAGGTTATTAT
AAAAANTTGCACTACTATCAACCCTGCTTCTTTGATGCCTACAGGCCCAG
AGGTTAGCCACTCTTGTGAACAAGTGATCTCCCAGACCTATGCAAGCAGG
CAGGACATCAGCGACCTACCCCTCCAAGACCCTGAGGANGTGTAGTTCAC
TGATGGAAGTAGCTTTGTCCAGGAAGGACGTCGAAAGGCCGGTTATGCAG
TTGTCAGTTCACAACAGGTCATTGAAGNTAAACCTCTTCCCCCAGGAACC
TCTGCTCAGAAGGCAGAGCTNATATCTTACTCAGACATTATATTANGAAA
GTTAAACATCTATACAGACTCCAAATATGCCTTTCTGGTGCTACGTGCTC
ATGCGGCAACCTGGAAAGGAGGGCTTACCTAATAAGCAATCATCTATAAA
GCAGCAGGAAATTCTACAACTCCTAGAGGCAGTCCATCTTCCCAGACAGG
TCGCAGTCATGCACTGTAAAGGATNCCAGAGAGACATGTCTGAAGTCTCC
TTGGAAAATCAAAAGGCTGATAGNGAGGCAAAAAGGGCAGCCCTACAGCC
CCTTAAGACTCTAGCCTTATTCCCAGTTCCCGAGGAACCATTAAAACCAG
TCTATACCCCCCAGGAGGATAAATGGGCCTTAAAACAGGGGGGAATTAAA
AGGGGACTCTGGTGGTATTTAGGAAACAAACTGGTCCTTCCCCAAGGGAC
ACAGTGGAAGGCTGTAAAAACACTTCATGATTCCTTCCATATNGGAAGAG
ATGCTACATTGGAAATGGTCACTCGAGTTTTCACAGGACTAGGACTAGCG
ACGACCACCAATACGTCTGCAAAGCTTGCCCACTCTGCGCCTACAATAAT
CCAGGCAAGCCCAAACCGCCTCCTTTATTAGAACCTGTACAGAGGA
>rnd-5_family-671#LINE/L1 ( Recon Family Size = 44, Final Multiple Alignment Size = 39 )
TGAGCNANAACGTCTGGGTTATAAAAATAGAACTTTTGGTTTCCAGTCCT
GCATGTAAGGAGCTTGGAAGTCGTCACTCCGTCCTNACAACAAGTAAAAG
CTGAACAAACTGAAAAAATCAACAACTCTTCTTAGATCCGTNAGAGAAGT
GAGGTCACAGGGCAAACCGCTGCCCCCAAAATTGGAGAGACAGGCAGGAT
TACTAGAGCAGAAACCCACGAGCAGAAACCTCCGTGGGAACCAGTGCCGG
NATAGGAAAACCTGAACTGTAATTGACGAATTGCTGAGGCTCCCAGTGTG
GACAAGTCTGAGAGTTAAAAACTCCAGGGGGACCCAGTCATAGGAGGGCC
CCACANTTTTGTGAGTTTTACCTCCAGGAGCTCNACCAGGTTCTCACAGT
GAATATCGGAAAAAATCCCCTTATGCTTCCGGCAGGAGGAAGGGAAAAAG
CCATTTTGAAATATGCCAGAGCATTCTGTTCTTCTTAACAAGGTCTGCCC
TCAGGAGAAACTATTAACCAGAGCCTAACCTGNTGGGGTTTTATCAGAGC
CTAACTGACCTGGGGGAAGGGAAATACCCAACTCCAGCCCGCTCTAGCTT
CCCGTACGGGAAGGGAAATACCCAACTCCAGCCCNCTCTAGCCATCCTGT
CCCACCTAAGAGGGGGACTTGAGAAGCACTTGTGAAGTTCACAGTCCAGA
GGCACAGGCTCACTAAAAGACTGAGACCTAATCATAGGACTATAGAACGC
TTCCCCTCCCCTATACCTTAC
>rnd-5_family-647#LTR/ERV1 ( Recon Family Size = 38, Final Multiple Alignment Size = 38 )
TGTGATAGCCAACCTGACTCCATCTTGTGCCTCAACGCCATTTTGTACCT
GTGCTTGAACAAAGTGCTTGCGCTTGGACAAAGCACCCAAAACCCCCACA
TCCTGCTTGGCAGNAAACTTGCTGCAGCTGCGNGATGTTTTGTAGCTCAN
CTAGACTGTGTGAAACTTCCCCGTGNCCCCCACTAACCTGGCANGGTTCT
GCTTCTGTAAAATTCCGCTTGCTCTCCCCTGAGCCCTCCCCAACTGAAAG
CGCGACTTAAAAGGAGAAATCAAACCGCTTCCCATTGCCGAGAGAACTTT
CCGGGCGCNAGCCCCCCTCGGCCGCCGGCTATAATAAATGGACTCGAATC
TGGCNCAGAGTGTGGCGCATCTCTATTGTTCNAACTCGCTCGTCCAT
>rnd-5_family-591#DNA/TcMar-Tigger ( Recon Family Size = 39, Final Multiple Alignment Size = 38 )
GATGGTCCCCGACTTACTGATGGTTCGACTTACGATTTTTCAACTTTACG
ATGGTGCGAAAGCATACCCATACAACCATTCTGTTTTTCACTTTCAGTAC
AGTATTCAATAAATTACATGAGATATTCAACACTTTATTATAAAATAGGC
TTTGTGTTAAGATGATTTTGCCCAACTGTAGGCTAATGTAAGTGTTCTGA
GCACTGTTTAAGGTAGGCTAGGCTAAGCTATGATGTTCACNACGTTAGAT
TATTAAGTGCATTTTTGACTAATAATGTTTTCCAATATGATGAGTTTACC
GAGACNTANCCCNACCA
>rnd-5_family-503#LINE/L1 ( Recon Family Size = 40, Final Multiple Alignment Size = 38 )
AAATTATCTATGGTGGTAAAAGTCAGAACAGTGGTTGCCTTTGGGGACGT
GGGGCAGGGACTGGGAAGGAGCATGAGGGAACTTTCTGGGGTGATGGAAA
TGTTCTATATCTTGNTNGGGGTNTTGGTTACACGGGTATGCATTTGTCAA
AACTCATCGAATGTACACTTAAGATTTGTGCATTTCACTGTATGTAAATT
NTACCTCAAAAAAAAATCTGTAAACAAATTTAACCTCTAGTTAATGATAC
GCATGCTGAANTGTTTAGGGAGAAATGTGCTAATGTCTGCAATTTACTTT
GAAATGCATCAAAAAATAAGATGGGTTGGATGGATGGATAGATGGACAGA
TGTGATAAAGCAAGTATAGTAAAATGTTAATGGTAGAATCTAGGTGGTGG
GTATATGGGTGTTCACTGTAAAATTCTTTCAACTTTGCTGTATGTTTGAA
AATTTTCATAATAAAATT
>rnd-5_family-1107#LINE/L1 ( Recon Family Size = 49, Final Multiple Alignment Size = 38 )
AAATTAATATTTTTGAAGTTAACATGTTTATAACTTACCAATAAATGTTT
ATTAAAACTATTCTATGTTAACTCAAAATGGATCGTAGACCTAAATGTAA
GAGGTAAAACTTAAAACTTTTGGAAGAGAGAATCTTCGTGACCTTGGGTT
AGGCAAANATTTTTAACAGGACACCAAAACACAANCCATAAAAGAAAAAN
TGATAAATTAGACTTCATTAAAATTAAAAATTTTGTTCCGAAAAGACACC
ATNTGCAAGCCACAGACTGGGAAAAATATTTGCAAATCGCATATCTGATA
AAGGACTNGTATCCAGAATATATAAAGAACTCTTANAACTCAATAACAAA
AAGACAAACAACCCAATTAAAAATGGGCAAAAGATTTGAACAGACACTTC
TCNAAGAAGGATATACGATGGTNAATAAGCACATGAAAAGATGCTCATCA
TCATTAGGGAAATGCAAATTAAAACCACAATGAGATACCACTACATACCT
ACTAATAGGCCGTACTAAAAGAGCAAAAGAAAGCAATAATCAAGTGTGGC
CAGGATGTGGAGAANTGGAACNCTCACATGATGCTTGTAGGAATATAAAA
TGNTCGGCCACTTTGGAGANCANCTTGGNGGTNTCTCAAAAGGGTATTGA
ACATTACAGGTCANATTATCCAACAGTTATCCAAGTACATGCCCAGGAGA
AGTGAAAACAGCGTCCAAGCAAAAACNTCTNCACACATNTCCATNGCAGC
ATTATTCATAATANCAGAAGGTGGAACCANACTAACTGTCCANTGGAAGC
ACGAATGGATAAANNAAATGTGGTATACTTTGGAATGCAACTGATTTGAA
ATGAAAGAGTAATGAAGTAATGACACGTACTACGACGTGGATGAANCTTG
ATAACATTATGCTAAGTGAAAGAAGCCAGNCACAAAAGGACACATTATAC
GATTCCATTCTTATAAAATATCCAGAATGGGCAAATCCCGGAGNCAGAAA
GTAAATTAGCGGCTNCCAGGGGCTTGAGGGGAGAGGAANANGGGGAGTGC
TAATGGGTACGAGGNTTTTGGGGAAAAGAAAATTTCTGAGTTGTGTNAAT
GGTTACATAATACTGTGACTGTAACAGAAAAGTATTCTATACAGGTGAAT
TACATGGAATTATACCAAGTTTTAAGANNTGNAAGGCTCANACACANTGG

>rnd-5_family-296#LINE/L1 ( Recon Family Size = 90, Final Multiple Alignment Size = 37 )
GTTAACAAAACACTGAGGTTCTGTTCCTCAGTGACAAAGAANGAAANTCG
NAACANATCTGAAANNCAGGGTGACAAGCAAACTNNTTCAAGAAATANAN
ATTTGGGCTGGGGATTTAGCTCAGTGGTTCCGCCGCCTGCCTCGCAAGCG
CAAGGNCCCGAGTTCGATCCCCGGTACAAAAAAAAAAAAAAAGAGAGAGA
GATAAAGAGGCAAACCACTCCTATTCAATATAGTTTTGGAAACGCTAGCC
AGAGCAATTAGACAAGAGAAAGAAATAAAAGGAATAAAGACAGGAAAGGA
AGAATAAACTGTCATTATTTGCTGACGATACTTACATAGAAGACCCTAAA
AACTCCACCAAAAACTNTTAGACTTAATTGACAGGTTCAGTAGAGTAGCT
GGATACAAGGTCAACACTCAAAAATCAATAGCCTNCTTGTACACAAATAG
AACCCACTGAGAGGAAATTAGGAAAACAANCCCNTTCNCAATAGCATCCA
AAAAAATGAAATACCTAGGAATCAATTTAACNAAGGAAGTAAAAGACCTC
TACACTGAAAACTATAAAACAGCATCTGAAGAAAGAGATTGAAGANGATA
TAAGAAAATGGAAAGACNTCCCNTGTTCATGGGTNGGAAGAATNAATATT
GTTAAAATGGCCATACTTCCAAAACTGATCTACAGATTCAATGCAATCCC
TATCGAAATTCCAACGGCATTTTTCGCAGAANTNGAGAAAACAATCCTAA
AATTCATATGGAANCAGAAGAGACCCAGAATAGCNAAAGCAATTCTAGGC
AACAGAGGCANGGCAGGGGGTATCACAATNCCCGACTTNAAANTATACTA
CAAAGCTACTGTGATAAAAACAGCACGGTACTGGCAAAGAAACAGACCTG
AGGATCAATGGAATAGATTAGAAGATGCAGAAACAACTCCAGACATACTC
AGCTACCTCATCTTTGACAAAGGAGCCAACCATCCTCACTGGAGGAAAGA
TAGCCTNTTTAATAAATGGTGCTGGAAAAACTGGATTTCCACCTGCCAAA
GATTAAAACTAGACCCNTATCTNTCACCATGCACTAAACTAAAATCCAAG
TGGATTAAAGATCTAAATATTAAGACAGAAACACTAAACTTGCTGGAAGA
TAAGTTAGGTAGAACTCTTGAAGACATTGGCATAGGAAAAGACTTTATGA
ACAAAACCTCAGTNGCACGGGAACTAGTACAAAGAATCAACAACTGGGAT
CTCATCTNATTAAAAAGCTTCTGCACNGCAAGAGAAACCACCAACAGAGC
TAAGAGACAACCTACAATGTGGGAAAAAATTTTTAGCAGCTGTACCTCAG
ACAAAGGACTACTATCTAGAATATATAAAGAACTGAAAAAAATCAGACCC
CCCAAATTCAAAGACCCAATTCAAAAATGGGCATCTGAAATGAACAGACA
TTTCTCAGACAAAGAAGTAAAAGCGGCAAACAAGCATATGAAAAAATGTT
CAACATCACTGGTCATCGGAGAAATGCAGATGAAAACAACACTGAGATTC
CACCTCACCCCAGAAAGAATGGCTGCTATCAAAAAATCAACCAATAAGCC
GGGGATTTAGCTCAGTGGTTCCGCCGCCTGCCGCGCAAGCACAAGGACCC
GAGTTCGATCCCCGGTACCAAAAAAAACCAATAACAAATGCTGGCAGGGG
TGTGGGGAGAAAGGAACCCTTCTCCATTGTTGGTGGGAGTGCAGACTGGT
GCAACCACTGTGGAAATCAGTATGGAGATACCTCAAAGAACTAGGACTAG
AGGTCCCATTCGACCCAGCTATTCCCCTGCTGGGTATCTTCCCAAAAGAA
TTAAAAGAATCATACCACAGCGATATATGTGCACCCATGTTTATAGCGGC
ACAGTTCGTAATAGCNAAAACTTGGAAACAGCCCAAGTGCCCATCAACTG
GAAACTGGATAAGAAGATGTGNTTTTTTTATAAAATGGAGTACTACTCAG
CCATAAAGAACGAGAAACTAGAGCATTTATAGCTAAATGGATGCATATTG
AGGCC
>rnd-5_family-1579#DNA/TcMar-Tigger ( Recon Family Size = 37, Final Multiple Alignment Size = 37 )
CCTTGGTACTCGACTGCTTTGAAACTCGTCGAATTTGGTACTCGACGCAT
TTTGACGCGAAAATTTTGTCCNGTACTCGTCATTTGTTTGGTACTCGACG
CGCAAGCTAGAACTTGTCGGTGTCGATTGCCTCGTGACTCGCTACCCTTT
CCAGCCAAAACAATTTGTTTGGTACTCGTCGTTTTTGGTACTTATCGCGC
CTCCCGGAACCAATTAACGACGAGTACCGAGGTAC
>rnd-5_family-2329#Unknown ( Recon Family Size = 40, Final Multiple Alignment Size = 36 )
CTTCACCATGTGCTTCCGACTCCAGGGGAGGCACCTNGGCTGGGGCCATT
TAGCCAGGNTGTAAGACCGAGGGCCTTACCAAACGCTCCGAGGAGCTGAC
TAGTGAAGCACACCCGGGGATCCCAGCGGTGCCTCCAGAATGTAAGACCG
AGGGCCTTACCAAACGCTCCGAGGAGCTGACTGCAGCGAAGAACACCCGG
GAAGGAACACACCGGACAAGTTGGAAAGTAAAACAGACCTTTATTAGTCT
GGCCAGACGGCACTCCCAAAGCAAAATAGCTTAGAGAGGCAACTGGCTCA
GAGTCCGAGGCTGTTTTTATAGGGGGTTGAGGGGGAAGTTAACATATAGA
TTTACGAGAAAAGGGACAAAGGTTAGTGGTCGACTGTCACGTATTGATGG
TCAGCAGACATTAGTGGTCGACTGTCACGTACTGATGGTCAGCAGACACA
CACAAAGGTTAGTGGTCGACTGTCACGTATTGATGGTCAGCAGACACTTT
GCGGNTTGTTCTACAGATTGTGGTGTCCGGGAACATCAGTTCTCCGGGCA
AACAAGGAGTTGAGTAGTTTACCTTTGGGACTTTAGGTCTGTTACAGATT
TTATCTAGTGTCCCAAAACTAACAAGCATCTTTATCCATTAACTCACATT
TAATCACAATGGGGCTGGGGGAATTTAGGATTACAAAGGTTATGCAGTCC
CA
>rnd-5_family-782#Unknown ( Recon Family Size = 37, Final Multiple Alignment Size = 36 )
GGAGTGAGCGGTTGCAGGCTGACTGCGACCTGCTTCCTCCGGCTTGCTCC
ACCAGCTTGCGACCAGGACAGGCTTGTGACCAGGACAGGGTGAGGAGGAC
CCCCCCGGGCAGGCCCACCAGCCGCCAGCTGGGCCGAGCGGGGCCGAGCG
GTTGCAGGCTGACTGGGACCTGCTTCCTCCGGC
>rnd-5_family-718#DNA/TcMar-Tigger ( Recon Family Size = 42, Final Multiple Alignment Size = 36 )
TGTAAACAAAGACTCGCGATGCCAGAAAAGCGTATGTAAGCGTACGTAAG
CGTCAGTCTGAGCCCAGATGCGCGTGTTTGTGGATGTGATTTCGGTCAGT
GCTTTATATAATCGCTACGATTACTGCTATCAAAATGGCCCCCAAAAAGC
TAGAAAAGAAGCTAAGGAAGGAAGGGAAGGTAAAGAAAGCAATCACAATC
GAAAAGAAGAAGGAAATTGTGGAGAAATATGAGCGTGGTATTCGTGTGAC
CGATCTCGCTNATATGTACAGCATGTCGAAATCCACCATCTCGACNATCT
TGCAGAGAAAAGATTTGTATAAGGAAGCTGGTGTTGCTAAAGGTGTTACT
CAAATTAGTAAGTCACGATCAACAGTGCTAGACGAGGTGGAAAGGCTTTT
ATTAGTGTGGATGAATGAAAGGCAGNTGGCAGGTTATAGCCTGAGTCTAT
AATCTGTGAAAAAGCTAGGGCTATAAATGCAGATCTCGTAAAGGATAATC
CATCAACGAGTGACAATGGTGAAACATTTNANGCCAGTAAGGGGTGGTTT
CACAANTTTAAAGTGAGAANTGGNTTCACAGCGTAACTAGGCATGGTGAA
GCAGCCAGTGCTGATAAAAGGGCTGCTGAAAATTACATACACCACTTCGA
AATGATGACACAGAGAAATGGCTTTTGCTCTCATCAAGTTTTCAACTGTG
ATGAAACNGGCCTTTTCTGGAAGAAAATGCCCAGGAGAACATACATTACC
CAGGAAGAGAAGAAAATGCCGGGCCACAAGCCTATGAAGGATAGGCTAAC
CTTATTGCTATGTGCCAATGCGAGTGGCGACCTCAAGATNAAGCCNCTCT
TGGTTTATCACTCCGAGACCCCTAGAGCGTTCAGAAAACANAAAGTCATG
AAGAATAGGCCAGGGGTCATGTGGAGATCTAACGCAAAAGCCTGGGTAAC
AAGAGTACTTTTCTTGAGTGGATCAGGGAGGCTTTCTGTCCTACTGTTAA
GAAATATCTAGAGGACAAAGGTTTACCACTCAAGGCTCTCCTCATNATGG
ACAATGCTCCTGCTCACCCATGAGATTTGGAAGAAGAANTGGCTGAAGAA
TTCCCATGGCTCTCAGTCGAGTTCCTCCCACCTAACACAACNCCTCTNCT
GCAGCCTATGGACCAGCAAGTGATCTGCAACTTCAAGAAGCTATACACCA
AGGNACTCTTC
>rnd-5_family-389#DNA/TcMar-Tc2 ( Recon Family Size = 36, Final Multiple Alignment Size = 35 )
ATGTTTCCCCGAAAATAAGACCTAACCGGAAAATAATCAGCCTTGAAAAC
TAGAGATCAAAAATGCCAGCCCCAATCAGCCTATCCTTGCCTTACCTGCC
TTACAGAGTAGCCACCGAGCAAGAGAATAGTGATGGCAGGTAAGGCAAGG
ATAGGCTGATCGGGGCTGGCATTTTTGATCTCTAGTTTTCAAGGCTGATT
ATTTTCCGGTTAGGTCTTATTTTCGGGGAACA
>rnd-5_family-198#Unknown ( Recon Family Size = 43, Final Multiple Alignment Size = 34 )
GAAAGGAGGGNAAGGGAGGGTAACGGGGGGATGGATATGATCAAAGTATG
TTATATGCATGTACGAAAATGCCACAATGAAACCCANTATTCTGTANAAT
TAATATGCACTAATTAAAATAT
>rnd-5_family-2279#Unknown ( Recon Family Size = 34, Final Multiple Alignment Size = 34 )
CACTTAACAGTTTACCCCGAGCGTCACTCGGGCAGCGCGTTTGTTTACGT
ACTGACTATCCCGAGCGTCGCTCGGGCAGGTGTCATTTCAACCAGTCGAT
TCTTGTATTGAATAAATTTGATAAAATTGTCGTTTTTATATTTCCTGTTA
TATTATCTTATAAAAATTAACGAAAAAATATGCAATTTTTGGTCATCCTG
TATTTAAATAATTGGACTGGTAAGTG
>rnd-5_family-1953#LINE/L1 ( Recon Family Size = 35, Final Multiple Alignment Size = 34 )
CAACAACTTAACAAAANAGAGGGAAAATAAGANCAATAAAATACTTCATA
TGCTAAGANAAACAAAAATTGAGGGAATTCGTTGNTCCAGNAGATCTNCC
TTGNAAGAAATATTAAAAGAAGTTCTTCAGAGAAGAGGAAAATNATATAG
GTCAGAAACTCGGGTCTACATAAAGAAAGGAAGAGTATCAGAGNAGGAAT
AAGTGAAGGTAAAAGACANTTATTCTATTCNTAATTGATCAAAGATAACA
ATTTGTTCAAAATAATAATAGCAACNATATATTCATGATTATAGCTTATG
GATAAGTGAAATGAATGACAGCAATGTTATAAGGGATAGGAGGAATTGGG
AATATTCTGCCATTATAAAGTACTCGCACTACCCGTGAAGTAGTATAGTG
TTATTTGAAAGCGGACTTGGATTAGTTGTAAATGTATATTGCAAACTCTA
GGGCAACCACTAAATTTTTAAAAAGAAGTATAATTGATACGCTAAGAAGA
GAAAATNGAATCATATAAAATGCTCAATTAAAACCAGAGAAGGCAGAAAA
AGATGGAAGTTGAAAGAAAGAAGAAGCAAAAAAGAGACAATAAATAGAAA
ACAGTAACAAATATGGTAGATATTAATCCAACCATATCAATAATCACNTT
AAATGTGAATGGTCTAAATACATCAATTAAAAGACAGAGATTGTCAGAGT
GGATAAAAAAACAAGACCCAACTACATGTTGTCTATAAGAAATCACTTTA
AATATAAAGACACATAAGATTAAAAGTAAAGGGTTGAAAAAGATGTACTA
TGCTAACACTAATCAAAGGAAAGCTGGAGTCATAGTATTAATTTCAGACA
AAGTAAACTTCAGAACAAGGAAAATTATCAGGGATAAAGAGAGACATTNC
ATAATGATAAAAGGAGTCAATTCTCAAGAGGACATAATAATCCTAAATGT
ATACGCACCTAATAACAGAGCNTNAAAATACATGAGGCAAAAACTGATAG
AACTGCAAGGAGAAATAGATAAATCTACCGTTACAGCTGGNGGCTTCAGT

>rnd-5_family-1188#LINE/L1 ( Recon Family Size = 45, Final Multiple Alignment Size = 34 )
CCTGACCACTGACTGTTGAGGTCCTGAGTCACGTGGAAGACACCGAATCA
CCCCACTGCAGACAGGCAGCCACTTGGTTCCACACTACAAAGATGCAGAG
GACACCAGACCACCAGACCAAGGCGCTAACAGCCCCCCAACCCAGTTGAA
ATGAGAAAACACAAAAATAAGTCTCAAAACCAGACTTCCAGATCACCTCT
AGCAACCCCAAAGGGAAACGAGATGGAACACTCTGATACTCAACCACCNG
GACCCNCTNAACTGGCAACAANAGGGGGTCTGGAAAAAANGAAATCAGAA
ATAATTTCTTCANATAACAGNAGAGATTGTGCCNCTAGTGCAAGACATGA
TTAATAAATCTAGAGAGGACACAGATAAAAAAATAGAAAAGCTNAGGAAC
ATGATGGAATCCCAACATAGGAAACAAATGNAATCCATNAAACAGATNCA
AACAGATTTCCAGGANATNAAAAACTCCACTGAAAGTCTACGCAGCAGAA
TGAGCCAATGTGAGGACAGAATTTCAGANATAGAGGATAAGATTGCAATT
ANTGACCAGGAAAAGAAAAATTNCTTCAAAATTAGTAAGGGANCATGAGG
AATCAATCCAGCAGCTGCTAGACGATGCANAGAAGAATAACATAAGACTG
ATCGGGNTCAANGAAGAAACAGGAGAGAGTGNAGACGACATAAAAAANCT
NTTCACAGAAATGATGGNAGAAAACTTCCCAAGCAGGGGAAAAGAGCTTG
ACANACNGGTAAGTGAGGCACATAGGACTCCAANTAGCCTTGATCAAAAA
AAAAATCTACACANAGGCATATAATTGTTAAGATTCCAAGAAACCCAACA
NAAGAACAAAGTTCTACAGGCAGTTAGAGAAAAGAAACNAATCACATACA
AAGGAAAGCCCANCAGAATCACAGCAGACTTCTCAATGCAAACNCTCAAG
GCAAGAAGAGCTTGGAGTGACATATTCCANGNCCNAAAGGAAAACAGCCT
CNAACCCAGANTGATGTACCCTGNAAAACTATCTTTCGAAATNGNTGGAG
AAATACGATACCTTCATGACAAAGAGCACCTTAGGAACTTCGTGAACACC
AAACCAGCACTCCAAAGAATTTTANACAATATCCTAGGAANAGACANCGA
GGATCACAACNCCAGGAAGCANAGCAGAATGAACCCATCNGGCACGACAA
GAAATTAAATGCAAAGGGGGAGAACCCAACAANAAGAAAAAGTCATGGCA
ATGACAAGTCAATACGTNTCAGTTATAACCGTCAATGTTAATGGTCTCAA
TTCACCAATCAAAAGAAATNGACTGGCAGAATGGGTCAAGAAGCAAGATC
CAACAATATGCTGCATACAAGAAACACACTTAATTCAAAAGGAAACTCAT
AGACTGAAAGTTAAANGGTGGAAAANAATACTCCATNNGACAGGAACCCG
NAGAAAAGCAGGANTAGCTATCCTCTTTNCAGATCAAGTGGATTTCAAAC
CAACACTGATTAAGAGAGACGAAGAAGGACACTACATCCTTGTAAAGGGA
ACAATCCAAGAGGAAGAGATGACAATCATAAATATCTATGCACCAAACAC
TAGTGCGCCCAACTATATAAAACAAATACTACTGGACACGAAAAATCATA
TAAGCACTAATACAATCGTAGTGGGGGACCTCAACACCCCACTGTCACAA
ATAGACNGATCAACTAGACTAAAAACAAGCAATGAAATACTANAACTCAA
TCGAACTCTTGAACAAATGGACTTAACAGATGTTTACAGAGTCTTCCACC
CCACAAAATCAGAATACACATTCTTCTCAGCTGCACATGGGTCGTTCTCC
AAANTAGACNACATACTCACNNATAGAACATGTTCAAGTAAGTGCAAAGG
AATTGAAGTTATCCCCTGTATATTATCAGACCATAGTGTGATGAAATCGG
AGATCAATAGCAAAAGAAACTCAAAAAATTTCATAAACACGTGGAAATTG
AACAACGCACTTCTGAATAACCAATGGGTCACAGAGGANATTAAAGAAGA
AATCAGACAGTTCCTTCAATTAAATGACAATGACAATACAACATATCGGA
ATCTATGGGACANAACGAAAGCAGTCTTACGAGGGAAATTCATAGCANTG
AATACTCATATTAGGAAAACAGAATGANCCCAATTAAACAACCTGATGCT
GAACCTCAAGCTTCTAGAAAAAGAAGAGCAGGACAAACCCAAAGCTCATA
CAAGGGAGGAAATTATAAAGATCAGAGNAGAAATCAATGCAATGGAGACT
AAGAGAATGATACAAAAAATCAATGAAGCCAAGAGTTGGTTCTTCGAAAG
AATNAACAAAATTGACAAACCTTTAGCCAACCTTATCAGAAAAAGGAAAG
AAAAGGCCCAAATCCATGCAATTAGGAATGAAAAGGGTGAAATTACGACG
GACCCAGCAGAAATCCAGAGGATCATCAATACCTACTTCCAGAACCTATA
CGCCAATAAGATGGAAAACACAGAAGAAATGGACGGATTCCTAGACACGT
ATGAATTACCAAAGTTGAATGAAGAAGACCTAAAAATTCTGAACAACCCA
ANATCAACCAGTGAAATTGAAAATGTAATTAAAANCTTATCAACCAAGAA
AAGCCCGGGCCCTGATGCGCTTCACTGCTGAATTCTACAAGACATTTAGA
GAGGAACTGCTGCCACTACNGTTTAAACTCTTCAATGAAATTGAAAGGGA
AGCAATACTCCCGAATTCATTCCTGGAAGCAAGCATCACCTTGATCCCCA
AAGCAGAGAAGACCCAACTGAAAAAGAGAACTATAGGCCAATCTCGCTAA
TGAACATAGATGCAAAAATCCTTAATAAGATACTGGCAAACAGAATGCAG
AAGATCATCAAGAAGATCATACACCCTGACCAAGTGGGATTCATCCCAGG
GATGCAGGGATGGTTCAATATNTGAAAATCAATTAATGTAATACTATATC
AATAGAGCCAAGGACAAAAACCATATGATCGTCTCCATAGACGCAGAAAA
AGCGTTTGACAAAATCCAACATGCATTTATGATAAAAACCCTACAAAAAT
TNGAATAGATGGTCTCTACCTCAATCTGATAAAAGCCATCTATGAAAAAC
CGACAGCCAATATCATACTAAATGGTCAAAAACTGAAATCCTTCACACTC
AAATCAGGAACAAGACAAGGATTCCACTATCACCACTCTTGTTCAATATN
GTTCTGGAAACATTAGCCACGGCAATTAGACAAGAGAAAGAAATAAAAGG
AATAAAGATCGGAAATGAAGAAGTCAAATTGTCATTATTTGCAGATGACA
TGATACTCTATATAGAAGACCCCAAGAACTCCACCAAAAGTCTTCTAGAC
TTAATAACCAAATTCAGTCAAGTAGCTGGTTACAAGGTCAACACACAAAA
ATCAATAGCTTTCCTCTACACCAATGACAGACTCACTNAGAGAGAAATAG
GGCAAATAATTCCTTTCACAATAGCATCCAAAAAACTGAAATACCTAGGA
ATCAACCTAACAAAGAAATCAAAGACCTCTTCTCTGAAAACTATAGCACT
CTGAAAAGAGAGATTGAAGATGATATCAGAAAATGGACAGACATCCCCTG
CTCCTGGGTAGGAAGGATTAATATAGTGAAAATGGCCATACTTCCAAAAC
TGCTATATAGATTCAAGGCAATTCCAATTGAGATCCCAGCAGCATACTTC
ATGGACCTTGAGAAAACAATCCAAAAATTCATTTGGAACAAGAAGAGACC
CAGAATAGCAAAAGCAATTCTAGGTAACAGAGACATGGCAGGGGGTATCA
CAATCCCCAACCTGNAACTCTACTACAAAGCTACTGTGATAAAAACAGCA
TGGTACTGGCAAAGAAACAGACCTGAGGACCAGTGGAACAGATTAGAAGA
TGCAGAAACAACGCCAGACACACTCAGCCATCTCATCTTCGATAAAGGAG
CCAAACACCCTCACTGGAGGAAAGATAGCCTCTTTAATAAATGGTGCTGG
AAAAATTGGGCTTCAACTTGCCAAAGATTAAAACTAGACCTGTATCTCTC
ACCATGCACTAAACTAAAATCGAAATGGATTAAAGATCTAAATATTAAAA
TAGAAACTCTGAACCGGTTGGAACAGAGGTTAGGTAGAACCCTTGAAGAC
ATTGGTGTAGGAAAAGATTTTTATGAACAAAACCTCAGTTGCCCGTGAAC
TAGCACAAACAATCAACAAGTGGGATCTCTTCTTATTAAAAAGCTTCTGC
ACAGCAAGAGAAACCACCAGCAGTGTGAAGAGACAACCCACAATGTGGGA
AAAAATCTTCACCTGCTCTTCCTCAGACAAAGGTCTACTATCTCGAATCT
ATAAAGAACTTAAAAAGATCAGACCTCCCAAATTTAAAGACCCAATCCAA
AAATGGGCATCTGAAATGAACAGACATTTCTCAGACAAAGAAGTAGAAAT
AGCAAATAAATACATGAAAAAATGTTCAACATCACTGGTCATTCGAGAGA
CGCAAATNAAAACAACGCTGAGATTCCACCTCACTCCAGAAAGAATGGCT
GCTATCANGAAATCAACCAATAACAAATGCTGGCGGGGCTGTGGGGAAAA
AGGAACCCTNCTCCACTGTTGGTGGGAATGTAGACTGGTGCAACCACTGT
GGAAATCAGTATGGAGATNCCTCAAAGAACTAGGACTAGAAGTTCCATTT
GACCCAGCTATTCCCCTGCTGGGTATCTTCCCCAAAGAATTAAAAGAATC
ATACCACAGTGATATATGCGCACCCATGTTTATAGCAGCACAGTTCGTAA
TAGCTAAAACTTGGAAACAGCCCAAATGCCCATCAACTGGNGACTGGATA
AAGAAAATGTGNTATTTTAATANAATGGAGTACTACTCAGCCATAAAAAA
TGAGAAATTNGAGACATTTATNGCTAAATGGATGCACATTGAGGCNATAC
TCTTAAGTGAAATAAATCGGACACACANGTNTAAATACCGAATAGTTTCT
CTGGTGTGAGAAACCGAAAGTGTAAATAAGGACTAAATGTATAATAGATN
ATGTGAAATAGGAAGAAAAGGGGCAAANGGGAAGGGAGTGGGAGGGNTAG
GGGAAAGGAAAGAAGGGAANGGAATTAATANGAGAAAATGGAAAAATGGA
AACAAAGTCTTTGTAAATAGGGAGGGATGGAGGGGTTGAAGGGAGGGCTG
GGGAATGGGGAAAATAAGAACCAAGAGAGACTATGTAAAGGTGCAAATTT
CCAATGATGAATGTCATTATATTGTATACCTAAAATGTACCAATAAGAAT
GAATAATCGATAATGTAAAATAGGAANAAAGGTCCAAAGGGGTAGGGGTA
GCGGGGGAGGCAGGGGAAAGGAAGGAAGGGAAAGGAAAAATGAAAATAGA
AGGAAAAAATGGAAACAAAGCTTTTGTACATAGGGAGGGGAGGGGGCTTG
AGGGGGGATGGGATAAAATAAAATAAAAACCAAGANAGCACTATGTAAAG
GTGCAAATTCCCAANGANGAATGTNATTGTATTGTATACCTACAATGTAC
CAATAAAAGAATTTAATACAAAAAAAAGAAAAAAAAGAGTAGCTGAAGGC
AAAGTGCAGTCATTATCTAAAGGCTGAGGGAACAGGCCTAAAGGACAGAG
TCTGTTTCTTGGAAG
>rnd-5_family-449#DNA/hAT-Tip100 ( Recon Family Size = 40, Final Multiple Alignment Size = 34 )
CAGCTTCATGGGCATGCGGCCTGTGCGGTCGCACAGGGCCCCGCGCTCAG
AAGGGCCCCGCGCTTGGTTTAATGCTCTGCTGTCCATCTTGAAATTCTTA
ATAATTTTTGAACAGAGAA
>rnd-5_family-1210#LINE/L1 ( Recon Family Size = 39, Final Multiple Alignment Size = 33 )
AGGCAGCAACGTTCATGAGNCGCTCGGAAGACGCTCACCAGGATCCACAG
GTACTCGGAAGGCAACTTGAAGGAGAAGCCCACCAGATGAATTCCAGTAT
CAGGGTGTTAGAGAAAGAAGCAGTNCCGCCNCTNGATCCCGGCACTGCTT
ACAGCCCGGGTCCGGCGAACAACCGTCTTAGGAAAAGATCTAACCCTCCT
GAGGAGAGGCGAAGTGTAGCAGCGGTGGCCAGGCCGCTGCGTTCGGCGCC
CAGCCTAGCAGTCACTACCCAGTGCCCACCTGTCCTAGCTCTTCCCACGG
GGAGATGGAGCCCAGCGAGCGAAATATTCACAGGAGAGGGTCTCTTCAGA
TTAGAGNACTAAAGAAAGGACAGGCCAGAGAATCACTCGGAGGGCAGTGA
CTGAGTTAGGATCGGCGAGNCCCAGGGACAGAAAGAAACAAGGGCACGGT
CCTGGNTAGGGATCCAGAACCAGGCACTGAGAGATCTGTGGGACAGTGAG
TCACAGGGGCATGCAGTAGCTGTGACTGGTGTGATNTGGGGGTGCATAGT
GGGCACTCTCCCANCGCCCTCCCAAACACCACCAAGCTCTGTGCCCGTGT
GATATCTCACCTACCACCTGCCTTCCAAGTGCCGCAAGAGNCTGGTACCT
GTGGGAGTCCTTCCTATTTGCTCCTAAATTCCAAGCAGAAGGGCCCTCNC
CCGCTGAGCCCTAGGCACCACTGAATCCATGGGCTGGATAGAGACTATTT
GAGGTGCAGACAGAGAGTTCGGCTAAGCAGAAAGCCGGAGAGAAACGGTA
GTGTCACAAGGTGTTGCGTGGTGCATTCACCCGGAGCGGTGTAGAAAGNG
TAGANATAAGCAGCTGCGGGGATTACCATGGAGGGAAGAGACAGAGGTCG
AGGAAGCCCCTCCAGAGATCAGCGAGGAACCGGGTGCTTGACCAGTCACT
GTACNCTCTNCCTGCCCCTGANATAATTGAAGATGTCCGATCGTAAGACA
GAGACAAAAACCTCCAGCTAGCCACGNCCACAGGAGCACAGCTGAAACCT
AACAGAGCTCTGCCTGCAGAGGGAACAAGAAGCAGGCTCGGTGGTCCTCT
GGACTTCCANGCTCCTTCACTNACTGGTAGGCAAGAGAACAAATCATAGG
AGGGGAANCAGCTCAAGCACTGTTTTTCTAGTCACAACTATAAAGGACTT
GAGCTCAGTCCCTCACGACTCCTACAAGANAANGTTTCTCCATTTNTGAA
CTAAGGGGAAGAGNAAACTGGTTGAATTTAGATTGNAATATAAATAGAAC
TGAGAGGACTCTTTACTTTTGTGTTTTTGTATATGTGTGGTTTCTTTTTT
TCTTTGNCTCCTCTCATCTGATATATATTGTATTTGCAAAATGCGNAATA
GGAATTAATTAGTTTAGATAGTACCTTTCATGGTCATGTCAGATTAACCC
TCACCAAAAATTGCGTATGGAGGATTCAAACACAAGCTTCTACCAGCATA
TTAATTGGTTCTGACCTTCTTACGGCTTCTCAATCTCCAGTTACACTTCC
CTCTCTCTTCTTCTTCCCCGCCCCCACAAGTACTCTCAAACCCTCCTCCT
TCGCCTCCCATTCCAGNCATAAAAATATCANCAAAGTACTATCTTTTCTT
CTTTCATTTGCTGTTACCTCTTTTTTATTCTTCCCTTCTTTCTGAACCAT
TTTTTCCTTTTCTTCTCTTTTCCTTCTTCCCCTCATCTTCTACATCCAGC
CTATTTATCGTCAATACTATTTAATTNTCTTNCTGGGTTATTGAAAAAAG
TGTNAAATTGTTAAAACAAGTTTTAAANTATATGATTGATATATGGTTGG
TTCTGTAGATGCTGATATAACCGGNAGTTGTCCTCCTCCTGCAACGCAGT
GACTGGACTGANCCTGTTATGCTGAGTAGGTTGAAGAGNTGCACGATCAC
CAAAACATAACCAAAGCCAAGGTCACATCACAGGGAAACATACACTAAAG
AGATCTCCACATACCAACAGAGTTTTTCTACCCTAACTGATCTTCAACNC
TCAACANAAAAACAATAGAAACATGAGAAAACAAGGCAACAAGATGCCTC
CAAAAATTCGTAACTCCCCAAAAGCTGATCTCACAGGCACTGAAGTGGAG
GAAGTTACAGGCAAAGAACTCAAACAAATGGTTAAAATGTTTGAAGANAT
CAAAGAAACAAATAAGCAAATNCATAAGATGTTCAGTGAGCTCAAAGAGG
ATGTAANTAAACAGATAAAGGATTTAATTAATAAAATGTTTAACGAGC
>rnd-5_family-531#Unknown ( Recon Family Size = 34, Final Multiple Alignment Size = 33 )
GAGACATCCCTGCCCAGTACTAGCAGGCTATGAGTGGCGCANGCTTCTTG
CCTTCCATAATTCGGCTATATTGTTTTATATCAGGAGTCGGACCGAAGCT
CTACGTGACTCANACGGGCATGTCAGATGGCGGACTGGGCGAGTATAGCC
CCTCCGCCAATGGCTGCCGCGGAGACCTAAGTCCTGGTCTGTGAAGCNGC
AGGGCTCTGCTGAGTTACNTCCAGCCGAGGTCAGCGTGACCCCAACTAAA
TTCCTTTCCCCTGAATTATGGCTTCTCACTGACCCGATGGGTTGCTNGCT
AATTGCACCCGGTCCCGGTACCGGTTTGTTCTNTCCAAGCAAGATAAGCA
GTGCTTACTCCCTTACAGCCCTGCCTGGCGCCATCATGCCAGGTGTTCGG
CAGTATTTCACCAGATGCCTTCAAAGCATACCCTGCTCCCTATTCCTTCC
CACGCTTGTAATCAATAAATACCGGATGTCCTTGGGGCCCTTTGTCTTTG
TTGCCAGAGCGGCTCAGNCCATCCCAGNTCCCNGCTTTCTGTTTAAGTCT
CGTTTCTGTCTTTCTTTCTTTCGCCTTGCGTCGTATTGCCTCGCGGGAGA
TCGAGACTCNCGGCCAGGGCCTGGTAACATCCCCTGCCTTGCTCCCTAC
>rnd-5_family-1979#LTR/ERVL ( Recon Family Size = 35, Final Multiple Alignment Size = 33 )
TGTGCGGTAAAGAATTAACCTTGCCCAAAGAAAGGTCTGGCCTTTGNCCG
GCTCCTGGGAGATAATCTTTCTAAGCCCTTGGAATGTCCTGCCTGATAAG
AGTGTCTTTTTTACCTGGGGTCTTGGGTCATGCCAGATAGTCTATGCTAA
CAATGTGATTTATGGTGGGANCCTGGGCCAGGTATCAGTTTGACCTCTGG
AGGGCTGGAGACTAAGGTCAGCCACGTGGGTCANCCATNTGCCTACGTGA
CCGACCCCAGTAAAACCCTGGACACCGAAATGGTTGAGCTTCCCTGGTTG
GCAATACTCCGTGCATGTCGACACATCATTGCCGGGAGAANTAAGTACTG
TCCGTATGACTCCACGGGGAGAGGACAACTGGAAGTCGCGCCTGGTCCTG
GACTCTGCCTCATGTGCCTCTTCCCTTNGCTGATTTTAATCTGTATCCTT
TCGCTGTAATAAACCATAACCGTGAGTATAACAGCTTTNCTGAGTTCTGT
GAGTCCTTTCGGTGAATCACTGAACCTGAGGGTGGTCTTGGGGACCCCTA
AACATGCAGTTGTATGTAGGAATGCAATGTGCTAACA
>rnd-5_family-1857#LINE/L1 ( Recon Family Size = 32, Final Multiple Alignment Size = 32 )
GACATGGATGAATCTCAAAGNAATTACGCTGAGCGAAAGAAGCCAGACAA
AAAAGAGTACATGCTGTATGATTCCATTTATATAAAATTCTAGAAAATGN
AAACTAATCTATAGTGACAGAAAGCAGATCAGTGGTTCTTGGGCCTGGAG
GCAGGATGGGGGGCAGAGAGGGCGAACTAGGATAGGACGGACAGGAGGAA
ACTTTGGGGAGTGATGGATATGTTCATTNTCTTGATTGTGGTNATGTTTN
TGCAACAATATGTCAAAACTTATCAAATTGTACACTTAAATACGTGCANN
TTATTGCATGTCAATTATACCTCAATATCTNATATTACATNTTCAANAA
>rnd-5_family-3004#LTR/ERVL ( Recon Family Size = 34, Final Multiple Alignment Size = 32 )
TAGAAGAGGCAAAATATCTAAACAGGCAAAAATCATGAAGTGTAGAAAAG
GAAGANAAGGCAGNTAGGGGTGGGAGNAGNAGAGTGTGCAGAGAATTAAC
GTAGCAGGCCTGACTGCTGTCCTTAGAAAGCCTGCTTGCAAGGTTGGCCC
TTGGCTGGCGTCTGGGAACTTGGATTTCGGGAGNGTTCCCACCATTCCAA
CTGATAAGAGTGGCTCACTGTGCCTAAACTGTTTGTACAAACAATACGGT
TTGTGCTGAACACCTGCTTTCCTTCTGGGAGTCTGGAATTTCGGTATGTG
CCAGGCAGAGGGTGCCTNCGTGACCAGCCTCCAGTAAAAACCCTGGGCGC
TGAGTCTCTAATGAGCTTCCCTGGCAGACAGCATTTCACGCGTGTTGTCA
CAACTCATTGCTGGGGGAATTAAGCGCGTCCTGCGTGACTCCNCTGGGAG
AGGACTCTTGGAAGCTTGCGCCTGGCTTCCCCCGGACTCGCCCCATGTNC
CTTTTTCCGCTGATTTTGCTTTGTATCCTTTCGCTGTAATAAATCGTAGC
CGTGAGTACGACTACGTGCTGAGTCCCGTGAGTCCTTCTAGCGAATCATC
GAACCTGGGGGTGGTCTTGGGGACCCGNACACACAGCGCTATGAATAATA
ATAAAGCAAAATAAAATACTTTAAAGCAAAAAATACTTTGAATT
>rnd-5_family-268#LTR/ERV1 ( Recon Family Size = 33, Final Multiple Alignment Size = 32 )
TGTGAGACCTGAGTGACTCCATTTTAAAATTTTGGCCCCATTTTAGAGTA
AGGTGGCCTGGACATAAATTCTAGTTCCAAGAAAAACCACAAGATGCACT
TTGGCCACCTGCCTGTGATAATGTTCAGCAGTCCCCTAGCAACTAGCCTA
GCGACAGCTAATCGGTAGCTGCCTCAATGTCCCAGATGCTCTTCTCGATG
GCCTGCGACAGCTAATCAGTAGTTACCCCAATACCCCAGTATCCCAGATG
TTCTTTTCGATGACTTGAGCAGCCGTTTGCAGTTCAGCGCGCAAGGCCCA
GCCAATCAGGTTTAAACTTTCAAAACTTGCTAAATGCTAGCCAATCGTGT
GATTTGCGTGTGATTTGAAACCCCGCGCCTTTTCGAAACCCCGCGCCTTG
CTGTAACCTCTATAAAAACCCCTGGTGTTTTAGAGTCGGGGCTCTCAATC
TTGACCCGCTGCGTCGGTGACGGTTGAGAGTCCCTGCTCGAGCTTGAATA
AACGACCCTCGTGTGCTTGCATCGGAANCGGCTCCCTGGTGGTCTTTGGG
GACCTCGCGATCTGGGCACAACATTGGGGGCTCGTCCGGGATCCCCAAGA
CCCTCAGGATCCCCGTACCGGAGGGTCGACGCCGGCTGGTGAGTGTCTGG
TGTCTCCTTGTTTGTCTGNAGTCCGGGGGCCCATTTTCTGGGNAGGTCGG
CAGATGGTCTAGGCGGACGCGCTGCGAGGGCCGCCGACCCGGGATTCCTG
GAAGACGTTCCGGATCCNTCTGGAGGGGACGGAGTGCCCCGTGAGTACGA
GTCTGTGAGACTCCTGGGGGGACGGTGCGGGTCGCTCCCGCGGTACGGCG
TGAGGCCGTCGTCCCATTTTCGGTATTGCCTCCGATCGGGCGGAGGACGG
TTTTGTCTTGCTTTTTCTGCTGTTGTGTTGTCTGTTTATTGTGGTGACTT
GGACTGAGACGATGGGACAGACTGCGACTACCCCCCTNTCCCTCATGACG
GACCATTTCGGAGAGGTTAGAGAGCGCGCTCATAACCTAAGTTTAGAAAT
TAAAAAGNCTAAGTTCGTCACCCTNTGTAGCTCGGAGTGGCCCGCCTTTG
GGGTAGGATGGCCCCCCGAGGGAACTTTTGATCTGCAGATCACATGNAGG
GTCCGTGGAGGCCGTTTCCGTCCCCACACGGGACACCCTGATCAGGTTCC
CTACATCGTCACTTGGGAGAGTCTAATCTGNAACCCACCCCCATGGGTCA
AGCCCTTTTTGCCTCCACAGAAACAGCAGCCGGAGGTAATCCTGACAGCC
TGTGAGAAGACTCCCAGAGGGCGCGACGGNAAAAGGCAAACCGAAACCAA
GCCGACCGCGCCGCTTTACCCGGTCCTCCAAGGAGGAACCGAGGAAGATC
TCCTTCCCCCCCTTACACTCTCTCTCTNCTCCCCCACGACAGCAGGCGGG
GAGAGANGACCCGGCCCCAGCCGGGGCTGGGGAGGAAGGGCCGGCNCCGG
GTGCCGGCAGCCGNGATGGCCCCGCCCAGAACACTCGCCACCGGCGCGCC
GCCTCGCCGGCGGACTCTACTGTTTNCCCGCTGAGAGCGATAGGGCCCCC
TGATGAGCATGGTAACCAGCCTCATCATTACT
>rnd-5_family-1699#DNA/TcMar-Mariner ( Recon Family Size = 36, Final Multiple Alignment Size = 32 )
AGTTAAGCTTGATTGTGTCAACTTGATTGGCTTGGGAGCCGCCCAGGGGA
TTAGTAAAGCACACTTCTGGGTGTGTCTGGGTGGGTCATGGAGGCGTGAC
CTTGGGTACTATATNTGGTCCCTCGCCCCTTCTTCTCTGGTACTGCTCCC
CTGCTCTGCTTCCCGGCNACCATGAGCTAAGCANCTTTGCTCTACCACGC
CCTTCTGCCATGATATTTCTGCCTNAGAGCCAGTCGACCATGTACTGAAT
CCCCTGAAACCGTGAGCTAAATTAACCTTTCCTCCTTTAAGTTGTGNGTG
TCGGGTATTGTGTCCTAGCGACGGGAAAGCTAACTAATACAATACATATA
CAAGGTGTGATCAAAATATAGGTGAATGTTTAAATTTTAAAAATTATTAC
AGTAAAAGACACATTGTCATTAATCCCCCTCAAAATACTCCCCCTCGCTT
CGAACACACTTATCCCGTCGTTCTTGCCACTTTCTGAAGCAGTTCTGGAA
GTCCTCTTTCATGAGTGTCTTTATGAGGTGTGATCAAAAAATACGGTGAA
TGCTGCTGCCGAGTGCCATCCAACGGAAAGGCAGGCTCGTAAAAACATTA
CGGTGTGTCCTCATCCACCTTATTCACCGGATCTGGCACCATGCGACTTC
TGGCTCTTCCCCAAAGTCAAAATGACCACGAAAGGTAAATGTTTTGAATC
NATTCAGGACATTGAGGCAGCCACGACAGCGCAACTAAAGACACTCACGA
AAGAGGACTTCCAGAACTGCTTCAGAAAGTGGCAAGAACGATGGGATAAG
TGTGTTCGAAGCGAGGGGGAGNATTTTGAGGGGNATTAATGGCAATGTGT
CTTTTACTGTAATAAATTTTTAAAAATTTAAACATTCACCGTATTTTTCG
ATCAGA
>rnd-5_family-1402#LTR/ERV1 ( Recon Family Size = 49, Final Multiple Alignment Size = 32 )
TCTGAACTNAATTGTGCTTNGNGATCCTGAACTAGGTTGGGTAGAGCTTC
TCCCTTTTGCCCTCCTCCGAACNAGGTGTACTCCCAAACCTCCCCTGAAT
CTGTCCCCCTTCCAGATTGTTTATGGACGATCTCCCCCAATCATCCCGCT
AGTAGATGTAGAATTGAAAGAAAAGTTCTCCCACCTTCGACTCCTTAAAT
CCTTAAAAGCAGTTCATCAGCTTCAGTCAGAGCTACATGAGACATTACGA
AAGAAAATGACTAGTCCCAATGAAAAACCTTTACAACCTTTACCCTATAA
GCCGGGAGATTTGGTTTTTATTCGCAGGTTTGATTCCAAGACCCCGGAAC
CNCGTTGGAAGGGACCGGTTCCTGTTGTCCTGTCAACTCCCTTGGCGGTG
AAGGTGGCTGGACATTCTGCCTGGATACATCGCAATCACCTGAAAGCAGG
ACCCCCCACGGACATCAAAAAGGACAAATGGAAGGTTACCANCCAACCAG
GTGACCAAAAGCTAAGATTGGAGTGGGTTGGAGATGTTTCGCCTTCATGA
TAATATTCTCTGGGACACTGGCAGTATTGCCCCCAAGGAGGACTAGATCA
CACAAAAAATGTATGGATTCAATTGGCAAACTCGCTTAATTTGTCTGAAT
TCTGTCTAAATGTTGATGTAAATTTCCATTATGTATTGGGAAGCTGTCTC
ATTCCGGTATGCACCTCTTTAGAGTTAATACGACCCTATACCCTGTTTAA
AGACATCCCAGGAAAAAATCTCTACTTATATAGATAGTTATAATTGGGGA
CCTGTCTCATGTCGTAAACCTAAAAATGCTGTCAAATTATATACACCCAA
GGTAATTATGTCAAATAATACCNAATGTGCTATGTATGAAAATTGTACAA
CCAAATGTCTGAGGATAAAACGGTCAGAAGGGATGCCCTGCCATATAAAA
CAAAAAATCGTATATAGCGATTGCCATATCTCCCTGCCAACAGGATGGTT
TTATACCTGTGAAGGATAACNTTCAATTATATCCCAGCCAATTTAACCGA
GACCCGTTGCTGCTTGAGTCGTCTGGCTGTAGTNTTGCCAGATAGAACTG
ATTTGATTGTGCCNAACAGAACTAAACGTTGGTCACCTTATACTGCACCA
GGATGTGATGATGATGTAGGTCTGTTAACAGATGCTGAAGTGATAACNAT
GATAGCATCTTTGTTGCTCTGCCTTCCATAGGAGTCCATGCTGAAAAGGC
AGTACGAAAATTAGCATGCAAGGTGGTCAAAGGGCTAAATGCTACCTCAT
CAGCCTTGGCATTAATTAACCAAGAGTTACAGGAACAGAGACAGGCAATC
TTAGACAACAGGGCAGCAATAGACTATTTGTTGCTCTTCCACCACCAAGG
TTGTGAAAAAATAAAAAATATGTGTTGTTTCAATCTTACCGACAATGGTC
CAAAGATTAAAGAAAAGGATAAAACAATTAGAAGANCTGGCTCAAAGAGT
ACATAATGAAGATAGGNTGGGACTTGTTCCAATGGTTAACTNAATGGTTG
CCCAACCTACAATGGTTAAAACAGCTTTTTCTTGTCGTCATAATTGTGTG
TATATGCTTATTATTGTCATGTTGTTGCATACAATGGATGCCTACATTTA
TGCGTAAGATTACTTAAGCTATAAAATCAGTGGGGAA
>rnd-5_family-524#LTR/ERVL-MaLR ( Recon Family Size = 35, Final Multiple Alignment Size = 32 )
GAGTATGGTTTGTCCCCCAAGAGTTCATGTGCTGNAAGACTGGTCCTCAG
NGTGGCGGTGTCGGAAGTGGTGGAACCTTTAAGAGGTGGGGCCTAGTGGG
AGTTGGGGGTNNTGCCCTCGGAAGGGATTAACGCNAGTCTCGTAAGGTTA
GTTCTCGCGAGAGGGATTGTTATAAAAAGAGCGAGCCTGGCCCCTGAATC
NCTCTGGCTTCCTGTCTCGCCACGTGATCTCTCCTGTACGCGCTCCCGCC
ATTATGATGCCATCCGCCATAAGGACCTCACCAGAGGCTAAACAGATGGG
GGCTCCGATCTTGGACTTTCAGCCTCCAAAACTGTGAGCTAAATAAACCT
CTTTTCTTATAAAGTANCCNGCCTCAGGTATTTCGTTATAGCGACAGAAA
ACAGACTAATAC
>rnd-5_family-1234#LINE/L1 ( Recon Family Size = 34, Final Multiple Alignment Size = 31 )
CCATTGCTGGTGGGAGTANAAATTGGCACAGCTCTTNTTGAGGGCGNTTT
GGNAATATCTATCAAAATTACAAATGCACATACCCTTTGACCCAGNAATT
CCACTTCTAGGAATTTATCCTACAGATATATTTGCANATATGCAAAATAT
NTACGCACGAAGATATTCATTGCAGCATTGTTTATAATAGCAAAANATTG
GAAACAACCCAAATGTCCATCAATAGAGAACTGGTTAAATAAATTATGGT
ACATCCATACAATGGAAGAATACTATGCAGCCGTTTAAAGAAAGAAGAGA
NANCTCTATGTACTGATATGGAAAGATGTCCAAGATATATTAAGTNAAAA
AAGCAAGNTGCAGAACAGTGCNTTAAATACGTTCCCATTTGTATAAGAAA
GGGGGAAATTAGAATATGAAATATTTGCTCATTTTA
>rnd-5_family-3928#Unknown ( Recon Family Size = 31, Final Multiple Alignment Size = 31 )
TGGGAAATTGTAGAATTCAGCTATCTAGTTGTAAGAATAGATCACAAGAA
GTTTGTTAACTGAGAAAATTAAGTCGTTTCTGGGAAATTCCACAAGTCTG
TTTGTTAAAAGAATGCCAGAAAACTTTAAGAGACTTGTAAAAGTCTCACG
GGAGAAAAACAGGTTTTCCTAGTTTTCTTATTTACCATTTCCCGGGATCA
GAGGACCGCGACCCAATGACTCTACGGGTGGTGAGAGAGATACGACTCAC
TATGCACATCTGTGATGTTTGTGGTGGGCCGGTGGGCTTGATTTTGGCTG
AAGTCGTCCTGCTCTCTTGATACTATCTGATAAGAAGAGGGCTGCGGTGT
GCTCTTTGATGTACGGGATTGGTGAACGGAAACAGGGGACTTGTGAATTC
GCCTGTAGCTTTTATGAGTCACTTAAAGTCACTTGTCACCAGAGGTTAAA
ATCAGAAAGACGATAGCCAGAATAACTAAGCTGCTTTCCTACATGTATAA
AAGCCTTGCTTCTTTCCTTTGTGATTGTCGAATAGTGCCAGAGGAATTAA
ACTGCTGTTCGTCCCCCAGGCTGTCTCCTTTTCTTTCTTTAAAAGTCGGT
GCTTTCCGGGTTCCAGGTCTCCCTCTAGAGAGACCTC
>rnd-5_family-1136#LINE/L1 ( Recon Family Size = 32, Final Multiple Alignment Size = 30 )
CACATGCCACTCATAGCCCGCTTGTGCTGTAGGGATGTCTCCTACAATGA
CCTAGCTTACTGTCAGCCTTGGTGGCCAGGAGACTGTCTCCACTACCAGT
CCCCCAACCTCAGGTACCACAGCTTTTACCAGGCCTTTGCTTGTAAACAA
GGCCCTAGAACTACCCTGACACTTGGCAGAAACCTGTGCCCCAGAAGGAT
GGACTTGAGTTTCAAACTGCATCTCCTCCAGCTATGGCATGGAGCTTGGT
ACCTCCCAAAACTTTAGGTGTTTGCATCTGACTTGATCCAGCTTAACATC
AGTCCACATGGCAAAGCTACTGCCTTCACAGGCACTACCTCACCTCAGGT
AGCATAGGATGGTATAAGACTCCATTTATTCAGAGTAGGGCAAAGTAGTT
AGAACAAGACTGTCTTGAAACTTAATGGTGGGCTGGTGAAAGCTAACATC
GGGTAGACACTAATAGCCCCTATCCCCAGACTAGTCTATGGAAGGAGCCT
CTGGAATAGCTTTAGGACCAAGAGAAGACAGGTTCCAGGCTATCAGACTT
CTATTCCAGGTAGCATCACCTGTGACTGGTTGCACCTTCATCCTACCTTG
GTGTTGTGCTGGTCTTGGTGGGCTATAGATTCATGATGTGACACAGCTTC
ATGGCACAAGTGGTTACAAATGTGACATAAGAGCGTTGAATTGGCCCATC
CCCAGTGACTCTGCTCACAGATCAACAGAATCAAGCAGTGCCTAACCACA
GGCCGGTAACAGTGCATGAAGCACTTGAGGCTACCCTAGTCCCAGGAAGA
TACTTGTGTGGACAGACTGTCCTTCCTAGACATTCTCCTGGTTCTTTCTG
AACAACACATCAACAGTGTATTTGGGACACATCTAGGCTTGAGTTGTCCT
TTAGTACTGAAATAGTGACAACACAATGGCAGACTTCTGGCTAATCTGGA
CCTGGTTGTGATCCAGTACTGCAACAGTGGAAGTGTCTATGGGACCTAAG
AAAATAAGCAGCCTACTTAGAATTTCTCGAAAGACACTCACAAACAAAGC
CACATTTAGAAGACTAGAACAATATCTAATCCTTCAGTGCCCAGACTGTG
TTGTACACCAACAAGCATCCAGAGATTTCAGGAAACCATGACCCCACTTA
GTAAGGTGCCAGAAGTAGATCAGATAGATCTACTATCATGACAGGAGAAC
TCTCAGATAGAGAAATTAAAACAACTGGTGTAAGGAATTCAGTAAGCTTG
AAGAAAACACNGAGAAACATTTCAATGCTNTAACAGAGAAACTTAACAAT
GAGATGGNAGCAACTTTTNGAAAGTCAAACAAATTCTTNAGCTGAAAAAT
ACACATCAATAATTACCTTAAATGTAAATGGATTAAATTTTCATTNAAAG
ANAGAGTGGCTGAATGGATAAGAAAACAAGATCCANTTATGTGCTGTCTA
TAAGAGACTTACTTTANCTTTAAGGATACACGTAGACTGAAAGTGAAGGA
ATGGAAAAAGATATTCCATGCAAATGGNAACCAAAAGAAAGCAGGANTAG
CCATACTTATGGAAGATAAAATAGATTTTAAGTCAAAANTGTACAAGAGA
CAAAGAAAGTCATTATATTATGATAAAGNGGTCAACTTNNCAGGAGGANA
TAACAATTATAAATATATATGCATCTAATATCGGAGCACCGAAATATATA
ANCTAAATAAACCTGATACGGAAGAGATAGATACCAATATAATAGTACTG
GGAACTTCAATCCTCACTCTTATAATGAACAGGTTACCAGACAGAAAATA
ATAAAGAAATACAGANTTAAACTGTATCCTAGGCCAAATGGATTNAACGG
ACATCTACAGAACGTTCTGCCAAGCAGCTGCAGAATACACATTCTTTTCA
TCAGCTATGGAATATTCTCCAAGATNATGGTATCATAGGCCACAAAGCAA
GTCTCAACAAATTTTTAAAAGTTGAAATCATATCANGTATTTTNTTCCGN
CCACAATGCAATGAAACTANAAATCAATAACAANAAGATTGGGAAANATA
TGGAAATTGAACAACTTACTTTTGAACAATCAATATATGAGGGAAGAAAT
CAAGAAGCATATTTTAAAATTTTTTGAAATAAAAAGAAAACAATATAGCA
AAACCTGTGGGATATGGCAAAAGCGATACTAAGAGGGAAGTTTTAGCAAA
CATTGGCCACATCAAAAGAAAGACTCAAATTTGAAAAATCTACTACAACA
TCTCAAGGAACTAGAAAAACAAGAACAAACAACTCAAAATTAGTAGAAGG
AAAGAAACAATAAAACTCAAAGTAGAAATAAATAGAATGGAGTCTAAAAA
GTAATACAAAAGGTCAATGAAATAAATGAGATAAACAGAAAATATAAGTC
CTTAGCTACTCTAAGGAGATTCAAATCAATAAAATCTGAAATGAAAAGTA
AGATGTTGCCACTGATATAGCAGGCATAAAAAGACCACTANATGAATATN
GNGGACAGCTATGTGACCAACATATTTGATAAANTAGNANAGNAGAAATT
CCTAGATACATAACCTCANCAAAATTGAATAAGAAATAGAAAACCTGAGC
AGACCTATAACATGAAGAGGCTAATCAGTAATAAAAANNCTTCCAACAAA
GAAAANCCCAGGACCAGACGGCTTCACTGTNAAATTCTACCAAACATTTA
AGAATTAATACTAATTCTNCTCAAGATCTTCCAAAAAATAGAAGAGGAAG
GAATACTTCCNAACTCATTCTATGAGGCCAGTATTACCCTGATANCAAAA
CCAGACAAAGACATNACAAAAGAGAAAACTACAGATCAATATCCCTNATG
AATATAGACACAAAATTCTCAATAAAATATTAGTAAAGCAAATCAGCAGT
ATATTAAAAAGTTTATTCACCACGATNAAGTGGATTCACCTTAGGATGCA
AGAATTNCTCAGCACGTGCANATCAATAAAACTAATATACCTCATCAGTA
TAATGAAGGAAAACCCCTATGGTCATATCAATAAATGTGGGATAGATATT
TGATAAAATTTAACACCTTTCATGATAAAGCCTCTGAACTAATTAGGAAT
GTTCCTAATAAGGAACATACCTCATCATAACAAAGGTGATTTTTAATAAA
CCAACAGCTAACATTATACTGAATGAGAGAAGGCTCAAATCGTTCTAAGA
TCCGGAACAAGACAAGGATGCCCACTTTCATTCAAATAATTCAACATAGT
TCTGGAAGTCCTAGCCAGAGCAAGCAGACAAAAGAAAGAAAGAAAAGGCA
TTCAATTTGGAAAAAAAAAGTCAAATCTCTACTTTTGGGGATAGAATTTT
NTTATCTACATAGAAAACCCCNAGGACTCGCTGACCAAAGAATCGTAAGA
ACTANTAAGAGAACGCAGCAAAGTTGCAGGACNCAAGATCAA
>rnd-5_family-615#LINE/L1 ( Recon Family Size = 31, Final Multiple Alignment Size = 30 )
CTTATTATTNAGCCGTNAAAANGAAGGAAATTCTGACACCCTACGACGTG
GATGAGNCTNGAGGACATTATGCTAGGTGAAATAAGCCAAGTANNAAAAG
ACAAATATAGACGATTTCATACTTAGAGTAATTAAATGTCATAGNNAAAA
AATACAGAATGGTAGTTNCCAGGGGCTGCAGAAGCGGGAGGAAATGGGAA
NTTATTGTTTAATGGGTACAGAGTTTCAGTTTNGNAAGATGAAAANAGTT
CTGGAGATGGACGGTGGTGATGGTTGCACCACTAAACGTGAATGTACTTA
ATGCCACTGAACCGTACACTTAAAATGGTTAAGATGGTAAATTTTATGTT
ATGTATTTTACCACAATAAAATATTTTAAAACTGGTATAACGAAGTTCAC
T
>rnd-5_family-320#SINE/ID ( Recon Family Size = 33, Final Multiple Alignment Size = 30 )
AGCACCAGTCTGAGGCTGAAAATATGAAAGGTCCCTGAAGTTACTGAGTT
AAAAGGCTGAAGAATCTGGAGTTTGAAATCCATAGGTAATAACAGTAGCA
AAGAACACCCCCATGCAAGCAGAATGGAGCTTTTTAAAATAAGACCACTG
GGCTGGGGATTTAGCTCAGTGGCACCGCGTCTGCCTTGCAAGCCCAAGAT
CCTGAGTTCAATCCCCAGTACCAAAAAGAAAAAAATACAGACCACCTTCC
TTTTTCCTTTTCTTTCATTCCATCCAGGCTACAAGACTATTGGATGGTGC
CACCCACAATCCCTCTCAATTTGCTGGCCTACAGGCAAATTATCTCTGAA
AATATTTCACAGAGATATCCAGAGTGTTTTATTATTCTGTTAGGCATCTC
TTAATCCAGTCAAGTTGACAATCAAGATTAACTGTCACANTCCACCCCTT
GTCAACTTGACACCCAAACACATCTCCTTAAACCATACTTAATCTCCAAA
TAGACAATAACAAGTTCATAATTCCACCTAACATGATACAACTATCCCGC
GTACAACCTGAAAACAACAATCCCTTACCCCAAATCTCAACAGTTCTAGC
ATTTTTCAAAAG
>rnd-5_family-30#LINE/L1 ( Recon Family Size = 31, Final Multiple Alignment Size = 30 )
GAAGACAGGAAGAATAGAGCAGAGAAACAGGAAACAGCCAGCAATCAAAA
ACTTATGTAGAACGNCAGACTTGACGTGCAAACACATCCAAAAATTGAAT
CAAGAGACATAAGTGGTCCAAGTACGACAATTAAGAAAAAGAACGAGANT
GCATAAAAATGACAATCTANTTATATGCTGTCTACAAGANACTCATCTCA
NATATAACGATACANACAGGTTAAAAGAAAAGGATGAAAAATGCCATGCA
AACATTAATCAAAAGNAAATGAAGTGGCTATATTAATATCAGACAAAGTA
GATTTCAGAGCAAAGAATATTACCAGGGATAAAGANGGNCATTTCATAAT
GATAAAAGGGTCAATTNACAAGAAGACATAACAATCCTAAATATGCATNT
GCCAATAACAGAGCTTCAAAATATATGAAGCAAAAACTGACAGAACTGAA
AGGAGAAATAGANAAATCACAATTATTGGAGATTTCAACACTCCTCTCTC
AGTAATTGATAGAACGAGTAGACAGAAATCAAGGATATAGAACTNAANAA
CACCATCAACCAACNNGACCTAACTGACATTATAGAGCAACACACCTAAC
AATAGCACTCACAGAACATTTGCCAATAATACCATATTTTTTCCATAGAA
CAAATGTCAACGCATGTGNAAAACGAAAGAAAACAGAACAACTTCAACAA
TGTTAATTTAGAATTGAAATCATATNGAGTNTGGTCTCTAACTACAACAG
AATCAAATTAGAAATCAATATATAAAGNCAACAGGAAAATCTCTATTGGA
AATTAAGNAGCACTCTTAAAATAATCCATAGGTCAAGGAAAAAATCTAAA
GGGATTAAAATATANATAAACTGAAGAAAATGAAAACACGCGTATCAAAA
TTTGTGGAA
>rnd-5_family-356#LTR/ERV1 ( Recon Family Size = 31, Final Multiple Alignment Size = 30 )
AAGATTCTCTCCTTGACCAAACTTTAGNCAGGCTCCTCTGAGCTTTCTCA
CTAGGCCCTANCTTTGGGTTCCTTGCANAGTCCAGTTTTAGCAAGAATCC
TGCTAAGTCAGTTTAGCGAGAATCTCCCACCCTCGATATCTGATCATGCC
ACCATCCCCCAGGTATGTCTGATCACCCTGGTTGCCTTTAGCAAGAATCC
TGTTAGGTCGGTTTAGCCAAAAATCCCCCCTANCCCTGATGTTTCCTCTT
AGTAATTTTCCATCCACTGACCCCCACCCTGCTCCTTGGCTATAAATCTC
CACTTGTCCTTGCTGTATTCGGAGTTGAATCTCTCTCCCCTACTGCAAAN
CTCGTTGCAGTGGTCCCTATACCTATCGCAGTGGTCCTGAATAAAGTCTN
CCTTACTATGCTTTAACAAGCGTCATTGAATAATTTTTTA
>rnd-5_family-361#DNA/hAT-Charlie ( Recon Family Size = 29, Final Multiple Alignment Size = 29 )
AGGCGTGTCCAACCCGCGGCCCGCGGGCCGCATGCGGCCCTGGACAGCTA
GTAATGCGGCCCCACAAGATCGTAAACTTTAACATTATTATGTGATTTTT
AGCGATATTTTTCATGACTCGATTGCGCGGTGCTCGAGCGCAGACTGCGT
AGGCGACAACGGAACGCTGTGTAGGGGAGGCACAGTGCAGCGCTANCTCC
TGCGCCCGCCACACACAGTCAGTCGAATCGAAACCCGCGCGTATCAGACG
TTACATGCACTGTGCGACTTGGCGAGTAAAACGCAGCGATTACTGATAGT
ATTTCAACCTACCTACACGTGTGTGCCTGTGAAGACAGCGTTTATTGTTA
TTAAGCAGACATTTCTTATTTAATTATTAAACTTGGGCTTGTGTTATTTT
GTAAAATAATTTAATAAGTTAAAATAAAGGAAGTTTTGTTACTTATGTAC
ATTAACTACATTAACTATATTATATAATTTTATATGCGGCCCAAGACAAT
TCCTCTTCACTCAGTGCGGCCCAGGCAAGCCANAAGGTTGGACACCTTG
>rnd-5_family-1165#LTR/ERV1 ( Recon Family Size = 30, Final Multiple Alignment Size = 29 )
ATAGTTAGACATTAGCGGGCCTGAGGGACGAAGGGGGGGGGGTCCAAAAT
AGCACGCGTTGCCAGTTAANTAAAGAAAGACCTCGATGTATAATACATTT
ATAATCATTTGTTAGGTCTCAGACCCAAAGCGATCCCACAGAGCACAGTG
ACATCTTAAGGTTATACACTGTGCACATTCCTTCTGATACCTGGCCACCT
GGCCATCTAACTCCAGAACAAGGCACACAGCGTTCCTGGCTGCCACGGCC
TACAGCCCAGTATCAGGAAGGGAAACGTTCTTTAAAGACCCTCCTGCCTT
GGGCTGGGACCTGGTTTAAATTAAGAACTTATCTTTGTAAGTTTCTTATG
ATTAAAGCCCCTGAGGAAACACAAAGGACATTTTGCAATTCCAAAGTAAC
TTCTAAGTAAAATGTCGATAAGCATCATAATTACCCCAGTTCCCTGAACC
CCAGGAGTAACTTTTGTGTGCATAAAAAGGTATCCAAACTCNCACTCGGT
GCAGATGCCTTCGTGGCACTGCCCGCCTTCTCGCTTGAAGGCGTAACTCT
CTCTATCTACTTTACAATAAACTCTACCTATACTTCTGCATGGCCGCCTA
TGTGTCTTGACTGAATTCTTTCATCAAGGGCACAAAGAACCGAGGACCAA
GGAAGTGAGGGGCCGGTTCCT
>rnd-5_family-632#LTR/ERV1 ( Recon Family Size = 36, Final Multiple Alignment Size = 29 )
AAAGCAGGACTTAAAGAAAAACAAGCCTTGGGCAGCTCCCCCCACCCCCC
CAGCTGTAACTCCTTGTTCTGGTACAGATAAAATTGGCAACTATGTCCTG
TAAACAAAGTTCTGTGACGTCCTGACTTCTCAGGANTCTGTCTTCTTTCA
AGGCTGACCTCCCCCTGGTACTGATAAGGCAGACAGTTACATTCCTGTAA
ATGAAGTCTTTGTAACCTNTNAGGAACTGTATGCCCTCAAGAGGTACAGA
TAAAATTGGCAACTATGTCCTGTAAACAAAGTTTATGACGCCCTGTTCTC
ACAAGATTCACAAGGAACAAAACTGTCNTCNTTCGAGACTTGCTTTTTGT
CTGCTTCTGTAACCTTTTGCCCACCTCACAGTTNCGCGTCACTAGAAAGA
CCACCCCCTTCGACNAAATGTATAAAAGCTGGAACTTTTCTTTGTTCNGN
GCTCAGCCTTTGGACANGAGTCCGCTGAGCCGGTGTNCACCTAAATCTGA
ATAAAATCCTCCTGTTTCCGTTGGTCTCTCCTGTCTCTTGGAATTCTGCA
AC
>rnd-5_family-710#Unknown ( Recon Family Size = 28, Final Multiple Alignment Size = 28 )
TACCGAGTGTGAGATACTTTGTTAATAATTAAAATGTTTTATGCAAAAAA
GGTATAGTATTAGGAAATGAGCTGAGAGATAGATTAGCAAATGAAAATAT
A
>rnd-5_family-47#LTR/ERV1 ( Recon Family Size = 30, Final Multiple Alignment Size = 28 )
ATCAACTTAAGTTTGGCCCGAAGCTGTCTCCGTACTTTGAGTTCCTGTAN
AGCGAACTGCAACCTAACTTAGTATGTAAACAAACTGNAACCTAAGAGTA
TACTCTTGTAACAAGTAGCTGAGTCTCAGCCAATCACAGCAGCCGAGCTT
CAGCCAATCACAGGCNGCCAACTGATCAGACCATGCCCAAATAAGGCAAA
CGCCTGGCTGTAGCCAATCAAGTTGTTTCTGTACTTCGCTTCCTTTTCCT
GTCTATAAATACTNCCTGCCCACGTTGCTGAGCGGAGCTCTCTGAACCTC
TCCTGGTTCTGAGTGCTGCCCGATTCACGAATCGTTCTTTGCTTCAAATA
AACTCTGTTAAATTTAATTTGTCTAA
>rnd-5_family-1#LTR/ERVK ( Recon Family Size = 29, Final Multiple Alignment Size = 28 )
GTGGAGAGCGGTGTTAGCCATAGAGGCTCCATGTTAATCTTACCCTCCAT
TGTATAGAGCAAGGAGACTATGTTACGAGGAACCGCGTCCTTGCCAATTA
GATGTTTACCTTCAGAGATTGCCCTGGAACGTGATGAACGTTCTGTAANC
CCGAGAAACAGGAAGCCATGAGGGCGGGGAATTTCCAAAGAACTAGAGAA
CAAGGAAGCAGGTGTCTTTGGATAAGGTCATGATTAATAACCAAACTCAC
CTGTGATATAAAAGGGGAGGAGATAAATAAACTCGGCGGCGGTCTCTCTG
GGAGCCCTCCCGACTCTGTCTCTGCGTCTTTCTTTTTCTTCGTCCTCACT
CCCCCATTCAGGTACTGTTCGACNGGTGACGGCTGGCTCCGTCGCGGGTG
GCGCCCGAACAGGGACCTGAATACGGGGGACCATAGTGAAGGACACCGCG
GATCGTGAGCTCGGATAAGTAAATTAAGGGCGGTGAATGCACTCGGGAGT
AGCAAGATGGGGTAATGGTAATAGCCGAATGCTTTTTGAACATATGCTTA
AAAATACGCTTCNCGCTCGTGGAGCAAAGGTAGGGCGTCAACAGTTATGT
AATTTTTTAGAATTTGTAGAGAAAGTTTGTCCTTGGTTCCCTGAAGAAGG
CACAGTAGATTTAGAAGTATGGAATAAGGTGGGAAGGCGACTTCAGGACT
ATTACGATGGTCATGGACCCACTAAAGTCCCTATAGATGCTTTTAGTTTA
TGGGCTTTAATTAGAGATAGTTTGGATCCTCGGCATGAGGGAGAGAGGGT
TGAAGGACCCTCAAGTCCTTCCTCGGAGGAGCCCGACAAGGCTGATGTTC
CCGAGGTTGTCCCTCCGCCTCCTATAGAAAGTGGAACTAAGCCATCTGCT
CCGCCAGTGTATGCTGATGCGGAGTCTGCACATAAGGAAGGGTTTTTTTC
CGGATGAGGGAGCCCTAAACCCGGGAGATGCTGATGATTTGGAAGAAGAG
GCTGCTAGGTATAACAGTGAGGACTGCCCCCCCCCCACATCGTAGCCGTG
GCCAGGAAAACCGAAAAATCCAGACAGCCAGNGAATGAGGACGTGACTGA
AAGGATTACTAGGTTGGAAAAGAGATTGGAGTCTCTTTGTCAGCAGTGGC
AGACAGGCTTAACGGTGGAAGAGGAAGACCAGAAGCTCAGGNCGAGGGAG
GCATAGTTCCTAGTATAATCGCTGGTCTTGATCCCCCGCCGGTTGCAGGT
CCAAGATTAATGAAAAAACTGACCCTCTTATAGCCATGATCAAACATCCC
CCAGGACCCAGGCCTTTGTCAATTCTCGGTCTCTGTCGCCATTACAAGCT
ACCCTGCAACATGCGGTTGACAGAGGGGAAGATACCCAGGCTTTCATTTA
GCTTGTCCAGTATTTGAGGAAGCTGACGCTCAAGGGATATGGTCAGAATC
CATCGGCCGATGTCTTTTAAGCAACTCAANGAGTTAAAAATGGCCTGTGC
GCAATATGGCCCTACCGCACCTTTTACTCAGGCTATGTTAGAATCGTTGA
GCACGGAGGCGCTGCCTCCCGGAGATTGGAAACAGCTTGCTAAGGCATGC
CTGTCTGGGGGAGATTACCTCCTTTGGAAAACAGAATTTTCCGAGCCGTG
TCAAAGAACAGCTGAATTAAATCGGGCTAATAGAAATGATATTGATTATG
ACATGCTGGCAGGAGAAGGCAATATGCGGACCTCGCCAATCAATTATTGT
TTCCTGCAGGAGTATATCCACAGGTCAATACCGCTGCCAAGTGGGCATGG
CAGAAGCTGCCTTCTACAGGTAGGCAGACAGAAGATTTATCCAAAATTAG
GCGGACCTGTGAACCTTTTCAAGCTTTGTAGCCAGGTTAATGCAGACTGC
CAGTAGATTGCTGGGAGATTCTGATGCGGGATTGTTAATGGTCACAACAA
CCGCTTAAAATGCCATACCGCCTGTCGGCAGCCCTAAGACCATTTAGAAA
GGCACCATTCAGACTATATTAGAATGTGTGCTGACATTGGGCCGCTTATA
CATCAGGGCTTGCCATGCAGCAGCTTTGCAAGGAAAAACCGTTAAAGAAG
TGTTGTTCCAACAACCAAAGAGAATCCCAAAGGTAGGGTTCCGGGTCGCC
AGGAGGTTGTTTTAGATGCGTCAAATAGGCCATCAGGTGCGGCAATGTCC
AATAAGACTCCTCCAGCCAATTCAAACATGCAGGAAAGAAAATGGGCCTA
GATTGTGTCCCAGATGCAAAAGAGGCAATCATTGGGCTAATGAGTGTAAA
TCTAAAAAGGATGCCATGGGAAATATTCTCCCGCAGGGAAACGGGAGGAG
GGGCCGCCCCCGCCCCGTGACAATGTTATGGGGCACTTCAAACATTCGTT
CCCCAGCAAGGAAATCTGTTCAGGACCTTTTCAGAGCAACCGCAGGCAGC
ACAGGACTGGACCTCGGTCCCTCCGCCTTCACAGTATTAACCCCAGAAAT
GGGGATGCAGGCCTACCTACCGGGTTATTGCCCTTACCATCAGGATGATG
GGATTGCTTTTAGGTCGAAGTAGCGCTACTATGAATGGTATTTGGTTGTT
CCTGGGGTCAGAGCTGGGATTTCACTGGAGAAATTAAATCATGACTCATT
CACCTACTGGGATTTCTGTGATACAAGCGGAACAAACGTA
>rnd-5_family-1194#LTR/ERVL ( Recon Family Size = 28, Final Multiple Alignment Size = 28 )
TATTGTGTTTCTGGTTGTGTGCGGGATAGNTGTGTTACATTAGGCAGAGT
TATGAACTTGTTCTTGTCTTTATTTGGAGATGAAGTATGGTTTAAGGAGA
TGTGTTTGGGTAGCAAGTTGACAAGGGGTGGGATGTGGTGGTTAGGGTGG
AGTTTCAACTTGATTGGCTTTGGGATCCGCCCCAGGGATTGGTGGAGCAC
ACTTCT
>rnd-5_family-273#Unknown ( Recon Family Size = 32, Final Multiple Alignment Size = 28 )
TTGCTCCCTTCTCTCCCCGGGCGTTGTCCTCGTCCAGGATCAGGTCGGTT
GGTTAAGTCCTCGCCTCTGCTGCCCCGTGCCAAGGGGAAGCAAAACGTAG
AGCCGGCTTGGAGTTGGCGGATGGTCGCGCCCTTGCGTCGGGGCAGGGGG
GCGTGCGCCCAGCATGGGCCTGTCTGGCATGGGCCTGCTTNCT
>rnd-5_family-462#LTR/ERVL ( Recon Family Size = 31, Final Multiple Alignment Size = 28 )
TCCTTTACCAATGACTCGTGGGAGTTGGTGTATAAATACCCCAGCTCCCT
TCTCCATTGGGATGACTCTGAGGCGTGTGTTCTACACCGTTTCCCAGAAG
TTCCCCAGTAGGATTNAGCTCCAGTTGCCCACAGCGGTAGCTTGGCTTGA
AGCGTNCTTTATTGGCTTTCTTCCTTTCCTGTCTCACTTCCCCACTTCCC
TACCGGTGCTTCCTGGGATCACCTCCCAAATAAACTACTTGCACCCGAAT
CCTTGCCTCAGGATCTGCTTTTNGGGGAACCCAAGCTAAGACATTNAATT
TTCTCTTTTGGCATTCT
>rnd-5_family-278#LTR/ERVL ( Recon Family Size = 31, Final Multiple Alignment Size = 27 )
TGGCATTAATCATGTCTTTTATTTTCTGTATTTCTGATGCTTTGACATCT
GGGGCCTTGCTGACCGNGGAAGGACTGCCCCTCCCAGGGCTAGCTAATTC
CTAGAGATAGCAAANACTCGCCTGNGAGCACCTTTCATATGCAAACCAAC
CACCCCCTATGCCAGCCTCCTNTCGGGCTCTCACACTCCAGGCCACTATC
CTGCCCTAATCACCCCAGGCCAGGTACCAGACAACTAGGGACGGCCCCTG
TGCCCCAGAGCCCGCCGAAATTATTCAAACTAGCCAGTCCTACCCTGCCT
CACCTGCTCCTTCCCGCGGAAACCACAATAAAGGCTCTNGCCCATGCNTT
CCCTCTGTGCTCTGCCTCTCCCTGACCCCGGTGCTTCCCCGCGTGNCCCT
GCATGCGTGGCGTGCCTCCTCCTCTGGGGGACTGTAATAAACTGTCCTTT
CAGTGGCAGTCGTCTCCTGATCNGTCGACCTCCATNTTGAATAATAATA
>rnd-5_family-695#LTR/ERVL-MaLR ( Recon Family Size = 28, Final Multiple Alignment Size = 27 )
CAGAACTNTAAGANTGACCCCCAAGCGATTCCCGCCCGTGCNTAAATTCC
CCCCCCATTGAGAGNGCGTGTNNATAAGAGTNTCACGGCTGTGACTAGAG
TNCATGTCAGAGGGATTATACGGGTGGAGCCAACCTAAGCATCCCTTTAC
AAGCAGAGTGTTNTTANGTTGGCAAAAGAAGGAAGAATCAGAGATCGAAT
GTGAGAAGGGNTCGACACGCCGTTGATGGCTTTAAGATGGAGGGGGCCAT
GTGAAAGGACCGGAGAGCGGCCTCTAGGAGCTGAGAGCGGTNCCCGGCTG
ACAGCCAGCAAGGAAACAGGACCTCGGTCCTACAACCGCAAGGAACTGAA
TTCTGCCAACAACCTGAATGAGCTTGGAAGCGGATTCTTCCCCGAAGCCT
GCACANAAGAGCCCATTCTGGCCAGTTCCTTGTGAGACCCTGAGCAGAGA
ACNCAGTTNAGTCTGCCCAGACTTCTGACTTACAGAACTGTNACTAATAA
ATNGATGTTGTTTTNAAGCTGCTTAGTGGGGACTCGTTATGCAGCAATAG
AAAATGA
>rnd-5_family-25#LTR/ERVL-MaLR ( Recon Family Size = 32, Final Multiple Alignment Size = 27 )
TCGTGACCGTTAATCNTGATATGTCAACTTGATTGGATTGAGAGACGCCT
AGCGGATTAGTAAAGCACACTTCTGGGTGTGTCCGGGTGGGTCATGGAGG
CGTGNCCTTGGGGTCTGTATCTGGTCCCTGACCCCTTCCTCTCTGGTGCT
GTTCCCCTGCTCTGTTTCCGGCCACTATGAACTAAGNAGCTTTGCTCTAC
CATGCCCTTCCGCCATGATGTTTCTGTCTTGGAGCCAGCTGACCATGGAC
TGAATTCCCTGAAACTGAGAGAANTTCCTCCTTTAAGTTGTGGGTGTCGA
GNATTGTGTCCCAGCAACTGGAAAGCTGACTAATCGGAAAATTGTACCAG
GAGTGGAGCCATTGCTGTGACTGTACTACCGTGTGGTTCAGAAGCCTTTG
GAACTNGTTTGTACAGGAGTTTGGAAAAGTTTGAAGATGCAGCCAGCGAA
ATCCTAGAATGCTGCAGTAGGCAGAGNTNGATGGGTGATTCTGGTCGGAG
CTCGGAAGACCAGAATGGTGATAGGAAAACAGTAAAGGTCAGGCTCAGGA
TGTNTCAGNTGGGAACNAAGACTCTATTGGAGTTGAACTAGAGGCCATNC
GTGTTACGCTCTGGCCAATGTCCTGAGACTGTGGGAGGCCAAGTTTAAGG
GCTAATTTATTTGNTGGAAGAAATTTCAAGGCAGCCTAACNTTCGGGCTG
TNGCATGGGCACTGCTGGCTGCTNNTCAGATTTATAGTGAGAATTGGCGG
CAAAATGCGGAAAAATATTTGAAAAACTTAAATTTTGCCCACGTGTAAAG
NTGGAGCCAAAGGAGTTGTTGTTGCTGAAGAAATTGGCGCCACAGGGCCA
GGGATTTAGCTTAGTGGTTTCGTCGCCCGCTGTGCAAGTGCAAGGACCCG
AGTTCAATCCCCGGTACCAAAAAAAAAAAAGAGTANAGAGNTTGGTGCCA
TNAAAANNAAACCAAGTACTTCCTAGTTAGGGACAAGAAAGATGCCTTGA
GAGTATCTCAGAAATCGCAAGCCCCACCGTAGGTTCAAGGGTGCAAGTGT
CAAATCTTTCATTGAGAAGAAAGTCCNTGCGACCTTTGCTCGAGAAGGCT
CCTAGGAAATTGATTTCTTGGGAATCATTTCACCGTGCTCGGANATNCAG
GCACTCACAGGCCGCTNCAGCCATNGTCCAAGGGGNCCTGGCTACTGCTN
TCGCTGACATTGGCATCATCCAAGTGATNCCGATTTTACGGCATGCAGAA
TGCAAGAGTTACGGGGTCAGGGAGNCTTCTACCTAGATTTCAAAGGAAGG
TCTGGAGGCTAGGNAAGGTGCCNCTGAGAAGGCGGTGAATGAATCTGTGG
GAATGAAACCGAAGGCGTAGTGNAGATCCCAGAAAGACGCGGATTNCGGG
AANACGGAACGGCTCCGAGGAAGCTACAGGCAGTGAGCGGAGCTAGCCCA
GGCAAGAGGCCCTNTAGGNTGCAACCGGCAAAGCTATAGGGTGGGGCCGC
CCGAACCATCTGGAACTCACATCTTACCACCATGTGCTCCGGATGTGGTA
CCGGACTTAATNTTTGCTCTGCTTGGNTTTTGTCTTGCTTTGGTCTAATT
CTTTTCTATCTCCCCTTTGAAATGGGAATGTTTANCCTGTGCCATTGTAC
CTTGGGATTTGATAACTTGTTTTTGATTTTTATAGNCTCGCAGCTAAGAG
TTTGCCTTGAGTCTCAGAGGAGACTTTGACTTGGCTTTTGAAAAATGCTG
GAACTGTTGAGACTTTGGGGGAAGGGATTATGCATTCACGGTTGTACACG
GGATAGTTGTANCGTGTTAGGCGGAATTATGAACTTGTTATTGTCTTTAT
TTGGAGATTAAGTGTGGTTTAAGGAGATGTGT
>rnd-5_family-4864#DNA/TcMar-Tigger ( Recon Family Size = 27, Final Multiple Alignment Size = 26 )
TCCAAGCTCGAACTTTCCACTACTCAACAGCAAAGTTCGAAAAAAATCTG
CTCGGTGTTCGTAACTTTGCTCGATAGTCGAACCGAAAATCCGACTTGAA
AAAACCTGTACGGGCCGAGAGTGAGTCACGCGCCGCGTCTCGCCGCGGAC
ACAAAGGGGTGACGCTTCAGTCTAAGCGCCGCTCTCGCCCAGACAACATA
CAGTGCTTGTGTTAGTGCGTTAAAACATTCGTCATTGTGCTTTTTTATTT
GCGTAAAATATCATAACCATGGCTCCAAAGAAAGTTAGTGATACCAGCAG
TAAAGCTAAGAGGAAAACTGTGAGAACCACGATAGAGTTNAAGAAAGAAA
TCATTGNAAATTTGTTAAAGTCCTGGAAAAATGAATTTATAAGTGTAATT
TTGGGGCCTCAGAACCAATTATTTGGTTTTCCATTATTTCTTATGGGAAA
AAATATGTTCAGTTCTCGAACTTTTCGGTGTTCGAACACGAATTTGGA
>rnd-5_family-3655#LTR/ERV1 ( Recon Family Size = 30, Final Multiple Alignment Size = 26 )
TAAGAGCAGTACTACGCAATAAGACAGGCCCTTGCCTTGCCTTTTTTTTT
TCNCCACAGAATGTTTTGTTCCGGAAATGTACAGTTTGTGCTGCTGGGCT
CCTGCCCAATGTATCAAAATGTTTTGTGACTGTTCGAACTTGTGACCTTT
CAGGAATGTTCTGTTAAGCCCGCCCCCTTTCAGGAATGTTCTGTAACTCC
GCCCCCCGCTTCAGCGAGCATGCTCACNCGGCATGTGTTTCAGGAACGTT
CTGTAACTCCGCCCCCCCGCTTCAGTGAGCATGCTCACCCGGCGCGTTTC
AGGAACGTTCTGTAACTCCGCCCCCCTGCTTCAGTGAGCATGCTCGCCTA
CCCTGTAGATCCCTATATAAGGAGGCTCTCGTTTCTGGTAGAGCACTGAC
TCCTCTGAGCCGCCTCTCAGCGTAATAAAGGTTTTTTTTCTCCACCTCTT
CGAGTGACCNTCGGATTCTCGAGTCTTCAAATTGCGATAGCTGTGACCCA
GAGCTGTAACACTGAGCTGTAACGCTCAGCTGTGCCTCAGAGCTGTGGCA
CTTGGCTGCGACACTGAGCTGTAACACTTGGCTGTAGCACTGAGCTGCTC
CGCTTTGCCGCGACACTGAGCTATAACACTNGGCTGTAGCACTGAGCTGC
TCTGCTTTGCCACAACA
>rnd-5_family-2098#Unknown ( Recon Family Size = 28, Final Multiple Alignment Size = 26 )
TCTTGAGGGGTGGAAAGCCCGGGAAAAGGCGCCCACCCCCCAGAAGGGTA
CTAGCCCATTCTACAGGTATGGGCCCGGTTTTTTNAAGATAGGTAATTTA
AACATTCTTTGGATTCTCTCAACCTGTTCCTTTATCTTAGGATCAGGTTC
CTGCTCTTTACTTTCTCAATTAAGCCAATTTATGGACTTTCAGTATTCCT
GAGGAATTTTGGGTGTGATGGGTCTGGAAGGAAAGGAGCCTAAATTTAAC
CAAAGGAATGCTGATATGGG
>rnd-5_family-1814#LTR/ERVL ( Recon Family Size = 30, Final Multiple Alignment Size = 26 )
GGGATTCAGCTTGACGTGACTGCAGCCATCTTGAGTCGTAACCGCCATGA
CTGCCCCNGAGTAACCCTGGTNNGTTTTCCCTGCATAGTTTCCCAGCANA
CTATAAATAGACAAAACCGCTNGNGTGGTGTGTGGAGCTTTACGACCGGA
CCCTGGCGCCAGGAATGTGCCTGGCTCTTGAGATAAACCAGGTACATTCC
GGCTTGGATGAAGTCACTTTTCCTGACCANTATATAAGCCCCTTCCTTCT
GACCCGAGTTGCGGGGATCCACCTGGTCTTGCTGCCGCCCANGACCACGT
TCTGTCCGTAAGTCCCCAATAAATTGCACTCTGCGCATTGGATCTGTCTG
CCTCTTTCTTCGGTCTCACGGCACNCTGGAGCCGGTTCTCGTACACTGGG
CCTGGTTCTTCCA
>rnd-5_family-1571#LTR/ERV1 ( Recon Family Size = 26, Final Multiple Alignment Size = 25 )
GGGACCACCATGGTGGAAAGCGTGGGACAGAAGGCTGGGACGACAGAATA
AACCCCTGGGCGCAGTAAACTATTACCCTTTGTAGCACGGCATGTTTCAA
CAGACCTGTTATGAGACCCTGATAAACCACAGAAGCAGAATGTTTGCATG
AAATGAGAAATTGTTACCAAGAAAAAAACCTAAATAAGCCCTCCAGCTTC
ACTTGCTCTTAGTCGACTTAAAAATCACTAATTTTGGAGGTCACACAGCT
GGGCAATACATTATTAGTTTCCCACTAGCTTTGCTGTAGATAACACCTCT
GACGTGGGTTATGATAACAGTTGCCTGGGTTACTTCCCAGGGACCTGAAG
GCCGCTTTGCTGAAAACACTGACTCTTCACTTGGGCCTGCAGACGTCTGA
TGGGTGACTAAAATGGGATGAAAAGCTTGGCATCTCTGTCTTCATATTGT
GTCTGTCTCCTTTGCTGTCTTAACCCTTGGGTCAGATTCTACTCAGCTCT
GCACGTAGACATGTTGATCATTTTTAAAATTTTGTCCAAGACTATGATAC
AGGGTTAACTTGGCCTATTGCCCGTTGGAGCTGGTATGTGTTTCTTCTTT
CCTTCCCTTGTGCTTTTCAGCANCTCAAGCACTGAAAGTCCTTCAGCCCT
ANCATAAGGCCAGGACGTTTGTGCAAGACGATGACGCCAGCTGCAAGAGT
AATTCAGCAGTCCCTAGGACAAGTTGACCACCTGNTGGCCCAGACCCACA
AGGCCAGGATGTTTTGCGCAGGACGATGGCGCCAGNTACANAAAAATTCA
ACAGCCTCTAGGACGAGTTGACCGCGACCACCCGGTGGTCCNAGCCCTCA
GAAGAAAACATCTTTTGGAACCATGCCCCTGGCCGATGGAAATTACTGGA
CTTTAGCCCACCCCAGCAAATCAATAAAAACCTGCTGCTCTCTTTGTTCT
GTGAGCAGCGGCTTGGTCACTCTCTCTCGACCAACTGCTGGCTCCCTTCA
GCCGAAGCCCCGATTCGGCTGAAGCCCCTTCTCCCCCCACCCAGTAAANT
TTGCCTGCGCAGGACTGTGTGTGCTTGCAATATTTGGCCCAGTCTCATTT
CTACCGTCTCTGGGTCAAAAGATCCCATTGTCTGGTATC
>rnd-5_family-254#DNA/hAT-Charlie ( Recon Family Size = 25, Final Multiple Alignment Size = 25 )
AGTGGTGGCGAACCTATGGCACGCGTGCCGCAGCGGGCACGCAGAGCCCT
CTCTGTCGGCACGCGAGCCAAGTCGCCCCAGCATCGCCCCAGCAGCCGAG
CATCGGATAACAGCACACATAGGGGCCATGCGCATGCTTAGAAAGGAGTA
GCGGCGCCAGGCAACGACGTCATNAGCCGCGACTCATTAGCGCGACTTGT
CCGAGCTTTCGNATGGCCGGTC
>rnd-5_family-264#DNA/hAT-Charlie ( Recon Family Size = 27, Final Multiple Alignment Size = 25 )
CCTCATGCTGGGCCAGCTGGCTGCTGGCCACCACAGCTTGTGCTGGACAT
AGGTCGACTCTGCCGGGTGCTGGTCTCTGCTGCTGATCTTCGTTGGCTGC
TGGTCTCTGGAGCTCTTCAGTGCTAACAGCTCCTAGTGTTTATTGCTCTT
TCTTTTGAAACGACCGCTCTGTCCACACTACTCAGGATAAGAATCCCGAG
TAGATTTACAGGACTTTCGGAGCCCACTACCTGAGAATAAATCACGAGCA
GGTTTACAGGACCACCAAAGCGAGTCTTTATTTAACAGGGCCTGTGCTGC
AGCACAGGGGTCAGTACACNGGAGGGAGCCCTCCTAGACTAACCCGAGAA
GTGTGTGGGGAGTGCTGCTTATATAGCAGCTGCAGGCCTGTGATTGGTCC
AAGACAGGGCTGTGATTGGTGCAGCGCTCCAGGACAGCCTCAGCTGTCGT
GGTGATGGTCAAGTGAGGGGGCAGGGCTGAAACCAGGGAATCTTCTGGAA
GGCTNGCTGAGGGGTTGGGATGTTAATAATGGGCCCAGATCCCTCCCTCC
CTGATCTTAGCCACNCCAGGGCGCCCCCTCTTCTTCAAAGGGCAGCAGCA
GCATCTGAAGTGGCGGAGCGGGGGAGGGGCACCGCAGCTGACAGTCCGGC
TGCACTCATGTCGGAGTGGACTGGAGGAAGTGGCCGCTAGATAGCCAGGG
AGGACACTGAAGCAAGCTGTCCCAGTCCATGAGGGGAGAGGGGGACAAAG
GGGAGGGGGGGGGCGGCNGCCGCTGGCCAAGCCACGCCCTCCTCCAGCCG
NCACAGAAAAAAGGAGAGTCAGGCGCTTCTCCTCTGTCTCAAAACCAGTC
CCTGCCTTNTGGTCCATGGAAAAACTGTCTTCCACAAAATGAATAGTTGG
TGCCAAAAAGGTTGGGAACACCTGCCT
>rnd-5_family-423#Unknown ( Recon Family Size = 26, Final Multiple Alignment Size = 24 )
AGCCAGAGGTATGTATGAGATGGATATGCAGAGGTAAGGGACTTTTGGAG
CCACACGCCCAAAACCTCCCGGAATGCATGGTTAGAGATTAAAAGATAGC
CCTACAGGGCCACAAGTCCAAGTAGGATCAAAACACATTGCCTTAAGGAA
TGAATGCTCTGGCCTTGTCCTCCCCATACTCCGATTTATTACTTAGATTG
GCCCTAAGGTCAGTCATGTAACAGACCACCCTGACCTTCCCCTGTCCTTC
CCCTGTCCCCTACATGAATTCCTGCACAGACGTCCTTCTTTTGTCCTTTA
TCCTTGCTTCCTGGTTCTATCAATAAAAAGCCACAGAAGCTTCAGTTCGG
GGCTGTCTTTNTGAGACTCTCTCACGCTGAGGGGTCTCGGTTAAGGGCAG
TCCCTCTGGGCCTTCTTGGAGTTTGAACTGGACATCGACTCCGAGTAATC
TCTCATCCTTTGCGCCACGGTCGTGAAC
>rnd-5_family-1009#DNA/hAT-Blackjack ( Recon Family Size = 25, Final Multiple Alignment Size = 24 )
CCACATGTCCCGGTTTGCCCGGGACAGTCCCGGTTTATACCTGTTGTCCC
GGNATAATTATTAATAGCGTTCCCTTTCACTCTCAAAAGTGTCCCGGTTT
GGATGATAAATTATATGGTCA
>rnd-5_family-300#DNA/TcMar-Tigger ( Recon Family Size = 25, Final Multiple Alignment Size = 24 )
CATATATAGATTGTGTTTAAAACTATAGGAAGAGATGTAGATAGAGACTA
GGCTGGAGCTCATCAGTGGGTTGGGAAGGAAGAGTCACTGAGATCAAAGG
AGAGAAGGGTNTGTTTCCAGAAGAAGCACATACAACTATGTACAGTACAC
AGTACTCGATAGTGTGATAAATGACTGTTACTGTTTTAGGTACTTTATCA
TAACATGCTGTGCTTTTCATCCTTTAGAGCATAATCCTACTTATATAAAA
GAGTTTACTGTAAAACAGTGTGCTGCTATGCCAGTGGTAGCCTCATGTAT
CTCGTGTTTAACTGCGTATTTGGATAATATCAAGGGGCCATCACAGATGA
TTGACGTATACCTTCTCAGTTTGCACTTAGAAGTTGGCACTCTGTGTGGT
ACTTTGCGAT
>rnd-5_family-209#Unknown ( Recon Family Size = 31, Final Multiple Alignment Size = 24 )
GGTTAAATAAACAACTATTATCTTAGACTATGANATGTATATACATCTAA
AGACAAGATATGCTGTGAGTCTAAGCTTTAAAGTTTAAGTATAATACAAA
GTAACTAATAGGTGCTCTCTTATATAATATACATTACATGTCTAGACCTT
AAACATATAAAATGATCAAANTTTGGCATCTCTTTAAATTCGGTCCTGCC
ATTTAAAACTTGATCTACATCTATTGGCTTTGATTAAACAAGCATTTTGT
TATTGTATAAATGAGATACACTTGTATATTGGGTAATAAGTCTATTTGCG
GTCATTAACACTGTTTCCTAAACTTATAAGAGCTCTAAAGATATCCTTTA
ATTCTTGTCAGTGTAGTTACACCATGTAAACCTGTTAAAGGAATCTAAAT
TTTGCCTTAAGAGTAAAAACTAAGTAAATATATAAAGATTTCTATATAGC
TGTGATGCTAATTATTGCTAACCTCATGGTATATTAAATGCATTTGTGTT
TCCCAAGTGTACAGGCCTTCTAGGATGCAAAANTTAGGAAAGCATCTTAT
CATGCTGATGACCTCCAGACTAGAGTTGTTTATGATGATGGACTTTTTCA
GGTTTATGTTTATGTGATTGTTACGTAATTGTGTTATGATAGTTAGATGT
GCCTAAACATTA
>rnd-5_family-1235#Unknown ( Recon Family Size = 24, Final Multiple Alignment Size = 24 )
TCAGTGTTATCTTGCCTCAGGAACAGGGAAGTATGCGGAAGGCCGCATGC
CCCCTGGCTATGGGCGGAATGCCCATAACCCAGCACTCCTGAGGCAAGAC
AGCATCTGCTGAGGACAGCTGTCAATATACAGGCATTTGGGTGTAGAGAA
AATCTGGTTCCTCACTAACTTAATCCTTATCCACCCATTCTCTATAGTTG
CTGTTCCATGAAACGCGTGCTACTCCTCCCCCTGCGCTTCTCGCTGGCTA
ATAAAAGCGGGCCAACCGCGGAGTTTTATTCGAGTCTGTCCGCTAGAGGC
AGGTCTCCTCCCGGTTCTCCCTTTATATCTTGAAAATTGTCTNTCTCTTT
TTTTTTATTCCTCGTCGTTCCCCCCAAAAGGTANCTGAGGGTCTGATCAG
CCCTC
>rnd-5_family-460#LINE/L1 ( Recon Family Size = 33, Final Multiple Alignment Size = 24 )
CTGAAAGGTGGAGAGAAGAAGGCAGACCGGCTGGGGACCTCGGGACCCAA
GGAACGACATNGTGGTGAGTTCCCTGGGTTTCTTTTTGTCTCATATATCC
AGACTTGGAGCTGAAGAAGCCGACAACCCGGAAACGCCAATGGGCAGGGA
CAAAAAAAAATCTCCCAACAAAAGCCTTCTCTAGCCAAAGGACCAGGAAA
GGGACAGCCTAGCAAGACAAAACTNTTAGACAATAACCGCTCTACTCCAG
CCAAACACCACAGAAAAANCTGTCCCCACCCCTAACCCATGTCAGCGAAG
GCCGANTGGGGAGCCTGGACTTCCACCCTCGCCAGGTNGTAACGAGATNC
CCCAATNCCCCTGCTGGGGTGGTTTCGAAGACGATTCGTAGGCAGCT
>rnd-5_family-1479#DNA/TcMar-Tc2 ( Recon Family Size = 28, Final Multiple Alignment Size = 24 )
GTTAAGTATTTGTAAATACCCAAGCGGGCGCCTTTGGATGAGAGGTAAAC
GCCTATGTAAACAGATGAACTCGAGACTTATTGCCGAATGACCAGAGTAC
AGACACAACGCATGAATAATGTGCGCACTTGATAACGAATGGACGTGGTT
GTGTCTAATATGAATCTTCATAATTCAATACGTCGTGTGTTGTAACGGAC
ATACTTAATGCACTCGTGTGAAATAAAGAAACGTTTTCTGAATTTTGGTG
CCTGCAATTTTTCGTTGCTTTTGTGTGGACCGTCATTCTTAACTGTCATC
ATTTTTTTGTTGCACTCCTGTCTCGTAAGTCTTCAGTTAACACTTGATTT
AATGGAAACTTTGTGAAGCCTAGCCTGCAAGAGGTCGTGACTTGGGTGAA
GAATTCATGGGATAAAATCACTGGCAGCTGTGTTGCCGATGCACTACGAG
CAGGCTACGTGGACAAGAAGTGCTCATTTAAGGAGAGCTCTGTTGCTGGA
CATGAGAGATTGGGGCCAATGGTTCTACAGGAAATGGAGTCGCAAGAAAT
TCAGGCCGGAATTCGGGGTTTGGAGAGTTATGACGATGTTCCAGAAGATG
ACATGACTGTATTTGAATAAATGTAGATTTTTGTACATGAATAAATAAAT
GATATACATGAATAAATGTAGATTGTTGTACATGAAAAAATAAAGACATC
CCCTGAAAATAAGCCCTATTGCGTCTTTTGGAGCAAAAATTAATATAAGA
CCCGGTCTTATTTTGGGGGAAATACGG
>rnd-5_family-557#Unknown ( Recon Family Size = 34, Final Multiple Alignment Size = 24 )
ACCAGACAGAAAAAGGAAAATGAAACAAACAAAAAAAAANAAAATTCCTC
TGGTGTCCACAGTTCTGTGGTAGTGTCCAAGNCAGGAGTGCCCAAAACTG
TGCTGTGTAACCCCGCCAAGTCTGCAGTAGGATTAGTGCTGGGTACGGGG
CTGATCTTGGCCTCCGGATGTGGGGGCTGGGGCCGGTCTTCAGCCAGCAG
CTTTCTGGATGTCCCTCGGTGGCCCGCCCACGTCTCCTTACCGTGTTGTC
TCTGCGTTGCTCTCCCAGTTGCTGTGGCGCCCTCAGGCAGGGACAGCCCG
GGGCTGCTCCCAGTCTTTGCACACCCCCCTGGTTTCACCTCCACTGGCAC
TTCTCTATCCTGTCATGACGCTTGTCGCAGGGTGGCGNGGGTTGGGTGCT
GTCGCCGCCGCGGATACAGCCCAAGGCTGCTCGGTTCCNCTTCAATCTCC
TCTCCAGTGGGTTGANTGCCGACCTCCCGAGGCTGTTTAAATCCCATACA
TCTGCGTCTCTCTCTCAAGCCACTGGTCGCCACTCACTTCTTTCACCACC
TCCGCTGCGCTGCNGTCCCTAACTTTGTTGTCGCTAGGGNTTCCAGTTAG
CCGCTAGGGNACATGACAGAAAAAAAAAGCTGGCGGCCNGTCCATGAGGG
AGGGCAGTTTCCTGGTCNCTCACTCTGTGTGTGCCAGCGAAATTTGCTGC
CAGGCTGCAGCATCCTCTATNTGGAGGAAGGCAAAAGAGGAAAGGTGCCT
TATATCCCANATCTATCCCGTGTGGCTTGAGTTAGCCGCACTTTTTCAGC
CCATCAGTTTCTTGGGGACTTCCCAGNATGGCGATTCTTGCTCGGCGCGC
AGTGGCNGCGCCACTGGCAGCCCTGTGGGCTGGTNCGCTGTTTTGTGAAG
TCCCGCGCCTATGTTTTGTTTGATCTACAAGTCTCTTATTTCAGATTGAT
TTCGGCATCAGGATGTATGTCCTTCCCTTTCTCCCAATTACTGTGTTTTT
AGTTGATTTTCTCTGAGTAGCTCCAACGTGGCTCCTCCTCTATTCAGCCA

>rnd-5_family-453#LINE/L1 ( Recon Family Size = 25, Final Multiple Alignment Size = 23 )
GAAGTAGGCTTGGCATATATTTATACATGGTTATCTTTTAACTTAATTCT
AAAGCAAAACCTTAAAGATAACTTTAAAAAGCAGCCAGAACTTTCCAGAT
TTTAATAGATTTAGCAAATCATAAAGGTTTAAAAACAAAATAGAGCCAGG
TGTGGTGGTGCATGCCTGTAATCCCAGCACTTGGGAAGCTGAGGCAGGAG
GATAAAGTTTGAGGCCAACTTAGATTAAATTGTGAGTTCAAGGCCAGCCT
CAACTACAGAGTGAGACCCTATCTAAAAAAGAAAAAAAAAAAAACCAAAG
TTGATATAATATTCAAAAACTAACCGATCCAATGCACTGTATTAACAAAG
TACAAAACCACATGATCATCCCAANAGATNCTTTCAGAAAATAGTATTTT
GNAGAATCCAACATCTTTCCATGATAAAATAATTTCAAAACTATCACAAA
GNAATCAAGACAATGTACTGGCATAAGGATAGACGTATAGATCAATGGAA
TAAAATCGAGAGCCTAGAAATAAACCATNCTCATGGTCAANTGATTTTCA
ACAAGTGTGCCAAGACAATTCAATGGGAAAAGAACGGTCTTTCAANAAAT
AGCACTGAGACAATTGGATACCCAAATAATAAACCTCTGTCATTTACCNT
TCACAAAATTATTCAAAATGNATCANAAACCTAAGAACAAGAATGAAAAT
TATAAAGTTCTCAGAAGAAAATGCAGAANTAAATCTTCATGACCTTGGGT
TNGGCAATGGTTTCTTAGATATGACACNAAAAGCACAAGTAACGAAAGAA
AANACAGATAAATTGGATTTCATCAAAATTAAAATGTTTTGCGCACCAAA
GGATACNATAAAGAAATAAAACGACAGAACTGGAGAAAATATTTGCAAAT
CATATATATGACAAGGCANTNNNATCCANAATATNTAAGCAACCCNNGAA
NTCNATCAACAAAAGAGGCAAATAATTTTAAGATGAGCGGAGGACTTGCG
TAGACACTTCTCCAGGAACAACATACAAATGGCCAGAAGTTACGTGGAAT
CCAACATGGCTGACTAGAGGAGGTCATTTGAGGTACTCAGGAGAAGAGTC
ACGAACGAAGNNACTGTGAAACGGGGGAGGNACTTACACCCTGAAATAGA
AAATCAATCTGAAAGACGATNCACGTAGATCGAACCAAATATCTGGATCG
TTGAAAAGGGGAAGCGGNACCACCGGGCTAGTTCACATCACCGCTGCCCC
GACATCCTCNGGAGCAGCCATCTTGAGAGCGGCTCTAACAGCGNGAGAGA
ACGAACCAGCCTAGAGAGGCCAGACTCCCGGGACAGGCTCTCCATGTAAC
CCCCTTCCCCCCATCACCTCCCCCCAAACACCGGGGAATGCTGTAGCCTG
GCAACATCCTCNCCAGCACTCGCCAGGAGAAGGAGCTTCCTCCCCACTCT
GGGCAGAGAGACGACAAACAAGTGAACGGGATCGCTGAGTCCACCCAGC
>rnd-5_family-1212#DNA/hAT-Charlie ( Recon Family Size = 24, Final Multiple Alignment Size = 23 )
ATTTNGTACAGNATCAAATTAGAATACTTACAGTTNTCTGAAAAGNCTCT
TAAAATACTCTTTCCAACTACATATCTGTGTGAGGCTGGATTTTTCATNT
ACNTCAACCAAAACAATATATCGCAACAGATTGAATGCAGAAGCAGATAT
GAGAATCCAGCTGTCTTCTATTAAGCCAGACATTAAAGAGATTTGCAAAA
ATGTAAAACAATGCCACTCTTCTCATTAAATTTTTGAGAAAATATAGTTA
TTTTTCATAAANATGTTATTTATGTTAACATGTAATGAGTTTATTATTAT
TTTTAAATGAATTAATAAATTAAAATTTTATTTTAATTTCTAATACGGTA
AATATCGATAATACAACCCACATAAACAAAAGCTCTTTGGGGTCCTCAAT
ATTTTAAGAGTGTAAAGGGATCCTGAGACCAAAAAGTT
>rnd-5_family-2113#LTR/ERVL ( Recon Family Size = 23, Final Multiple Alignment Size = 22 )
CTTCTTCAGATGTGGCTCAAAGTAGACATGGCAGGACAGTTCTCCGGGTG
GCCTTGGACGGACCCAGCCTTTCCCCCTTTCTCACTTGTAGTTCTCAGGA
ATAACTGTAGAATGTNCTGGGAATGCAACATCTTGAGATAAGAAGGAACT
GGCCAGAACACCCTGGGTCTCTAGTCCTCTCTAAAACAGGATGTCCTTNA
GTGCTTCAGCCCAGAGTGGCCGTAGCCCCACAGTGNAAATCCCAGGACAG
GATGCTTTCCTGCGGTCCCTNAGCTGCGGTGCAAGTGGGGCACGCGCAGG
CAAGACTCCATCTACCCCGGGCAGCTTCCTGAGCCTTGGGGGACCGGCTC
GCCATGAATCCTAGGCTTCTGTTTTCCTTGCTGCCTATCTGTAAGTAATA
AATCCGCTTCGTGTAACTTGTGTATGTGAGTGTTCTCGTCTCACGGAACT
CAGGCAAACAGTACAGTACAAATCGCAGTCCAAGACGATACGGTGGGCTG
AAGCGGAACCCAGTACACAATGACTCTGCGTCACAGACGA
>rnd-5_family-2578#DNA/hAT-Charlie ( Recon Family Size = 25, Final Multiple Alignment Size = 22 )
ACCCAAAACCCCTGGGCCACGGACTGGTACCGGTCCGTGGCCTGTTAGGA
ACCGGGCCGCACAGCAGGAGGTGAGTGGCGGTGGAGCGAGCGAAGCTTCA
TCTGTATTTACAGCCGTCCCATCGCTCGCATCATGCCTGAGCTCCGCCTC
CTGTCAGATCAGATTCTCATAGGAGCGCGAACCCTACTGTGAACTGCGCA
TGCGAGGGATCTAGGCTGCGGCTCCTTGTGAGAATCTAATGCCTGATGAT
CTGAGGTGGAGCTGAGGCGGTGATGCTAGCGCTGGGGAGTGGCTGCAAAC
ACAGATTCACACCAACAAANAGGTTTGATGGCCTGATAAATGCAATGCAC
TTGAATCATCCCGAAACTCTCCCCTCCTCCACATGGAAAAATTGTCTTCC
ACGAAACCGGTCCCTGGTGCCCAAAAAGGTTGGGGACTGCTG
>rnd-5_family-364#Unknown ( Recon Family Size = 23, Final Multiple Alignment Size = 22 )
ATAAGGTCAGACCGAGGCACGACCGAGACCACCGAGGCAGGCAAAGTTNA
AGCAACANGCGATGAGTTTATTGCCATCTGGGTGCAGACGGGCCAAGGGC
GAGAAGGCCGTTGGCNCTGAGAGGAGGGTGCTCGCGGTTGATATAGGGGA
GTTTAGGTAGGGGAGGGGGCACTGCTCAAGAGGGTGGAAAATTTTAGAGT
CCCATGGGTGATGGGCCTGGGGCTGGCTGATAAACAGGGCGGTGGTGAGA
GCAGCAGGGCGGCTGCTGGCTTCTTGTTATCTCTGTGCTCCTGTGGATGC
GGGTAGCGGGTCTGCTTGGGCAGGGGGTCCGACTTGGGGGACCT
>rnd-5_family-2120#LTR/ERVL-MaLR ( Recon Family Size = 28, Final Multiple Alignment Size = 22 )
AATATCATTAGAAATTCTCTATAGCTTGTACATTTAAGTAGATCTACAAT
TACTTTAAAATAAATGTGACTATTTTACATTTTAGGAAAAGTTGCTTCTA
CATCCATATAGTTACATGGTTCAGGAAGTTCTATGTGTAGCAGGTTGTGT
TTTCCAAAGACGGCCGCAACAATATCTCATCCTATATGCTCTTCAAGAAN
CTTACCACACCCCTATCGAGAAGTAGGGTCTATGTCCCTTCCTTGAACCC
GGGCGGGCCTGTGANTTCCTCGATCCACAGGTTACGGCGAAAACAGCATC
ATGCGACTTCCGAGGATAGGTCATAAAAGGAGACGCGGCTTCCTCCTGNC
TCTCTCTTGGGACGCTTGCTCTTGGAACCTAGCCACCGTGNCGTGAGGAA
GCCAAGAACGCACGTTGGGGAGGTCAAGCATGGCCACAGCTGNCATCCCA
GCCGACAGCCAGCACCANCTGCCAGGCAGGNGAGTGAGCNAGCTGTCAAA
GCGGATCCTTCAGCCCCAGCTGCCCCAGCTGATCCAGTGGAGCAGAGACG
AGCTGTCTCCTGCTGAGCCCCGCCCAAATTGCGGNTCACGAGCAAAATAA
ACGGTTGCTGTTTTAAGCCACTAAGTTTTGGG
>rnd-5_family-334#LTR/ERVL-MaLR ( Recon Family Size = 26, Final Multiple Alignment Size = 22 )
TGACAGTTAAGCTTGATTGTGTCAACTTGATTGGCTTGGGAGCCGCCCAG
GGGATTGGTAGAGCACACTTCTGGGTGTGTCTGGGTGGGTCATGGAGGCG
TGACCTTGGTACTATATCTGGTCCCTTNCCCCTTCCTCTCTGGNACTTTT
CCCCTGTCTCTACTTCCCAGCCACCATGACCAGCAATTCGNTTTGCTCTG
CCACGCCCTTCCGCCATGTTTCTGCCNTGGAGCTAGCTGACCATGGACTG
AANCCTCCGAAACCGTGAGCCAAATCAAACCTTTAAGTNNNGGGCGTCGG
GTATTTTGTCCAACAATGGAAAAGCTGACCAATACAGCGNGGTTAGCAAT
ACCTTCTACTCCAGAGAAGGCNATATTCTATCTATCTATCTATCTATCTA
TCTATCTATCTCTGAGTCTAGCTTTTCTGTATGGAGAGATGCTAAGACAG

>rnd-5_family-504#DNA/hAT-Charlie ( Recon Family Size = 23, Final Multiple Alignment Size = 22 )
GACCAAGCTTCTTAACCAAGGGGTATNTGGAGTAGAATCCAGGGAGGGTC
CGTGAACTTGGATGGGGAAAAATTACATCTTTATTTTCACTAACCTCTAA
CTGAAATNTAGCATTTCCTTCGATTATGAATGTAGGCAACAAACCACAGT
AGTATTAGCAGTGCCTGTGACTTTGTCACCAACAGAAATCGCAGCTATTT
TCATATCGCGTTACAGTTGTTGCATATCTCAAAATATCATTTATGCTCAT
CACTACTTTGAAATTACGGTAGTTACTAGACCCGCTGCAGATCTTGTTAC
GTGTTATTTAAAAAGCACATATATTACTATATCACATTTTNAAATATTTT
GATAACTGTATTTCAATATAATGGTTTCCTTTGTAATCTTACGTATTTTA
TTTTGTGTCTATTTTCAAACATTTCTGAAAAACGTCCCAAGGGCTTCACC
AGACTGACGAAGGGAGTCCAACAGCACGACAGCNCTTAGNNACTTCTGTG
TCATCTACA
>rnd-5_family-307#LINE/L1 ( Recon Family Size = 23, Final Multiple Alignment Size = 22 )
TAGATTCATTGCAAATCCAGTCAAATTTCACAAAATTAAGCCAGGTGTGG
TGGTACACACCTATAATCCCAGAACTCAGGAGGCTGAGACAGGAGGATTG
CTACAAGTTCTAGGCCAGCCTGGGCTACAAAGTGAGTTCAAGGCCAGCCT
GAACTGCATAGCAAAACTGTGTCTCAAAAAGACAAAAAAAAATTTCAACA
AATTATTTCATCAGTATTCACAAAATGATTCTAAAATTTATGTAGAGAAG
AAGAAAAGTAGAATGACAAACACAACAGAAGATCTGACATTATACAACTT
CAGGACATACTATAAAACTATAGTAATCAAGGTAGTATGCCACCCATTTG
AGAAAGACAAATGGACAATGGAACCAAACAGAAAACCTAGAAATAGACAT
GTCACATTAACATAGTCAACTAATCTTTGACAAAGAAGGATGGTCTTTTT
AACAAATAGAGCTAACTAGAACAATTAGATAGCCACAAACAAAGGAAAAA
AAAAAAAAAAAGAAAACCTACATACATATCATATTCCCTTCACAAAAATG
AGCTNTATAAAACTCCTAGAAGATAACATAGGAGAAAATCTAGGTGANTT
TGGATTTGACGATGACGGTTTAGATATATACCAAAAAGATGATCTATAGA
AGAAAAAAATCGATANACTGAACTTCATTAAAATTAAAACTTCTGCTCTT
CGAAAGATACTNNTAAGAGAATGAAAAGACAAGCCACAGACTGGGAGAAA
ATATTTGCAAAACACATANCTGATAAAGGACANTTATCCGAAATACACAA
AGAACTCTTGACAATATAAACAATCACAACCCAATTTAAAAATGGGCAAA
GGACCTTAACAGACATCTTACCAAAGAAGATATACAGACGGCAAATAATT
ATATGNAAAGATGTAACACATTATATGTTATNATGAAAATGCAAATTAAA
ACACTCGAATGTCATCATAAAAAATGTTTCCATTGTTA
>rnd-5_family-2745#Unknown ( Recon Family Size = 25, Final Multiple Alignment Size = 21 )
GTCAAGGCCGAGCCTCCCCAGGAGGCACCTGGAGAGGGGTCCGTTTAGTC
CATATAGTCCTTCGTGAGTGAGTTAATTAATTCCCCAATAAAGAACAAGA
CGCGGAGATCAATCATCAGCATCAGGGCAGCATCAGAGCACGAGAGCTGG
AGCTGCAGCTCCAGAGCTCAAGAGCTGCGTGTCTTTATTCCTTCAGCAAA
ACAGCTACTAAAAGGTTACAGTGTTCTTTAGTTCACAGCAGTTATAGTGC
CTTATCAGCTTACCGAGACACGGTGAGACAAAACACCTGCTGCATGACCT
TGNCCATGCTGCGCATGCGTGGTTGNNTATGCTGAGTCATTCTTANATAA
CTGTGGCCCGTTATGCGCATGTCCCTGANAGCGGAGTCGTGNCCTTAAGT
GTCCTCAGGTGCCCTCAGACGCCCGGGCTTTGAGTATAATCAGAAGTGGT
ACCCCACA
>rnd-5_family-640#DNA/TcMar-Tigger ( Recon Family Size = 21, Final Multiple Alignment Size = 21 )
CAGTTGATGACATTGTCACTATAGCAGAGTCCATAGGCTTGCAGGTAGAC
AGTGGTGATGTTGAGGAACTGGTGGAGGAACACTCAGAGGAATTGTCTAC
AGAGGAACTTCAGCAACTTCTGGCTGAGCAACAGAGAATGGCAGCTGAGG
AGCTTTCTGAAGAGGAGGGGGAGTATCAACAATCAGTGCAGCAAAGTTCT
TCTGAAATAAAGGAAATCCTGAAAAAATGGACAGAGCTACAAACATTTGT
AGAGAAGACCCACCCAGACAGAGAAAAAGCCAATCGTTGCATTCACTTGC
TTAATGACAATGTCATGTCATACTACAGAACAGTGTTAAAGAAAAGACAG
AAACAGACAACCTTAGACCAGTTTTTAGTTCTGAAAAGGTTGAGACCTAG
TGAGCCAGAAGCAGGTCCTAGTGGGCTACAGACTCTCCCAAGGAGAGAAA
GGACACCAGAGAGCCAGATTCCTGATGTTCTTATGGAAGGGGACTCTCCT
TCCAAACAATAACCACCTTCCATTTCATCCTCCCTTCCTGCAAGCCAAAG
ATGTCAACTTGAATGGTGAGTACAGTATGAAATTGTTGTTTCTGGTAAAC
TAGGCACATTTTATAACTTTTTGGTGAATACACTAGGAAAATTATTGGTG
TTTCTGGTAAATTACGCACATTATACAACCCTTTTTTATTATGAAAAGGT
TAGTTAAGGGGTGCTTTGGGAGGTTCGGAACGCATTATGGGTATTTCCAT
TATTTCTTATGGGAAAA
>rnd-5_family-1451#LTR/ERV1 ( Recon Family Size = 26, Final Multiple Alignment Size = 21 )
ACACTGCATGGCCNCAGTATAAATTAGATAATGGGTCTCANTGGCCCGAA
AATGGCACTTTCGACTTTNANATNCTGTGNGATCTANACAACTGCCAATG
GCAAATGGTCAGAAGTCCCCTACGTNCAGGCCTTCTTTACACGCCTTGAC
CCTCCCTCTGTCTGTCATCCTGATTCCTCTCAAATNCTCCTCTTTCTCTC
CCGTCTGCACCCCCTCCACCTGATGCTGACTCCTTCTCTGACGATCCAGC
TGACCCGCTCTCTTGGCAGCTCCCCCACCTTCCCAAGCCGCAACCCCGCC
GCCTCCCGCCTCGCCCCCGGTGCCTTCCGCTCNTTGCCAGCTCCCCCGCC
CCCGCTCTCCCCGCCGCTCCNAANCCGCTGAGCTCTCCGCTGNNCCTCCC
AGCCNGCCCCCCTCCAGGCCCCTNCTCTCTCCACGTTACCTTGACCCGAC
CCTCCTCCATATCTTGCCCAATCCCACCCCACTCTCACTCAGTCCGAACT
GCGGTTCGGCCCCCGCTTCTCGCCCCTTACCCCACCCCACCTTGCCCTCC
TCACTTCCTGCTCNGAGAGGTGGCGGGGACGGAGGGNATAGTCCGAGTTC
ATGTCCCCTTCTCTCTGTCCGACCTTTCTCAGATTAANCAGTGCCTAGGT
TCCTTCTCCNCAGATCCCACTNNATATATTCAAGAATTTCANTACCTCAC
TCAGTCTTATGACCTNACCTGGGACGATNTNAATGTCATCCTTACTCTAC
TCTCCCCCGAGGAGCGAGAACGGGTCTGGTCCCCGGCCCAGTCCCTGCGG
ACGACAACAGACGCCTTCAGNCTAACCTNCAAGNGGGCGCTNCGGCCGTC
CCCCGGCCGNAACCCAAACTGGGACTACCAGCCAGATGACAGGCANATNC
CCGGGCCGAGACCACATGGTTACTTGCTTGATTGAGGGATTNNACAAGGT
GGCACATAAGGCAGTTAATTATGATAAANCTAAGAAAACCACTCAGACGA
AAGATGAAAATCCGGCCCAGTTTATGTCTCGCCTGGCCGGTCCCCTCAGG
CANTATACNGCNCTAGACCCNGAGGGCCCAGAAGGGCAACTTATTTTAAA
GATGCATTTTATTACTCAGTCTGCCCCAGACATTCAGTAGAAAACTACAA
AAAATGGAGACTNGCCCTCAGACNCCACAGCAGGAGCCGATCAATTTGGC
TTTCAAGGTTTNTAATAACTGNGACGAATGTGCCACAACAGCACATTTCT
GANCTGCAGNTGCTNGCCTCCACCGTAAGAAACCCCGAAGAGTCGACCAC
CGAGCGGCCAAAAAAGGATCGAAANCTCCCCTGACTCGGGGCGCCCCTCC
AGGGCCCTGTTTTAAATGCCANCAGANCGGCCACTGGGCTAGGGAATGTC
CCANACCCGGGACTCCCTCCCGAGCCATGCCCCNCCTGCGGGAGTCCCCA
CTGGAAGNCGGACTGTCCACCGACGGCTCCAGCCTCACCGCCTCCAGGCC
AGATCCCAGGGACCCCCANCCGGCTCCTTTCCAGACCTTCTTGGCCTGGC
CNCCGAGGACTGACGCCGCCCGGAGGCCTCGGAGGCCCCCCGGACCATCN
CGGATGCCGAGCTCCGGGTAACTCTCGCCGCGGAAGGTAAGNCCGTCTCA
TTCCTGATCGATACNGGGGCCACCCACTCCACCCTNCCTTCNTTCTCAGG
ACAGCTACCTTTCTGGCCCCAACTACTGTTGTGGGNATTGACGGCANNGT
CTCCAGNCCTCTTANAACGCCCCCGNTTTGNTGTCAGCTGGGCCAATACC
TTTTCCCACACTCGTTCTTGGTCATTCCCACCTGCCCCACCCCCCTTTGG
GATGAGACATCTTAACTAAACTGTCGGCCACTCTGACCATTCCCGGGACA
CAACCAGCCTTATAGCTGCCCTNCTCNCCCCTGCGTCCCTNCCTCGCCCC
AAGGCTCCATCNTCTCCCCTCATCTCAACCCAAGTCTGGATACTTCCACC
CGTCCCTGGCCTCATCCCAATGATCGCTTACCATCTNTCTCAAGCCCTAC
CCCGCCCAACGAGTATCCCATCCCTGACCCGACTTTATGGGGNCTACAAG
CCTATTATCTCTCACCTATTTCGACACAGTCTCTTAATCCCTGTCAACTC
CCCTTACAATACCCCCATTTTCCCAGTACGAAAGGCANATGGATTTTACA
GGCTGGTACAAGATCTCCGCGCTATTAATCAGATTGTCCTTCCCATACAC
CCTACGGTGCCAAACCCCTACACACTCTTGTCCTCCATCCCTCCGTCCAC
CACTCATTACTCTGTCTTAGATCTAAAAGATNCCTTTTTCACTATCCCCC
TACACCCNTCCTCACAGCCCCTCTTTGCCTTCACNTGGACAGACCCTGAC
ACCCATCAGTTCCCGACAGCTGACCTGGACCGCGTTGTCCCAGGGTTTCC
GGGACAGCCCCCACTGTTTCGGTCAGGCCCTTACNTATGATTTGNTCTTT
TCATCCCTCTTCCTCTCATCTCATACAGTATGTAGATGACCTCCTCCTCT
GCAGCCCCTCNTATGATCGTCCCGTAAAGACANCCTCTTACTATTANAGC
ATCTAGATTCAAGGGGTATCGNGTCTCTCNCTCTAAGGCCCAAATCTCTT
CCCCATCTGTCACCTATCTGGGCATCATTCTCCGCAAACATACCCGAGCC
CTACCTCCAGACCGCATNCATTTAACTTCCCAGATCCCAACCCCNACCAC
CGAACAACAGCTTCTTTCCTTTCTCGGGAATCATNGGNTATTTCTGCCTC
TGGGTTCCCGGCTTTGCNCTNCTCACAAAACCCCTCTACAAACTTGTAAA
GAGGGACGCCNCTGAGCCCTCAGACNACAAGACCTCTCCTCATTCATCCT
TTCAGATCGTCAAAGGAGACAAGGACGCTTCTCCCCTTTGTCCTCCCAGG
CCTCACCCAACCCTTCANCCGTCTATACAGTAGANTACAGGGGATGTGCA
GCNGGGGTTCGGACACAAGGTCCCAGCCCATGTCCGACTGCGTTTCTGTC
CAAACAGCTNGACCCCACCGTCANGGGCTGGCCAACATGCCTATGGGTGG
CTGCCACCATGGCCCTGCTGCTCCTAGAAACACTCAAAATCACTAGACAT
GCTCCACTCACCCTTTACCCTTCCCANGACCT
>rnd-5_family-1797#LTR/ERV1 ( Recon Family Size = 24, Final Multiple Alignment Size = 21 )
TGGTTTTAAGGTAGGGTCATCGTCCAAGGATGTATAANTCAGATTATTTC
AATAGAACAGAAAACAATTTTAGGNACCTTTATGAGTTTGATGACAGNTT
TAAACAAAAACAGNTATTAATGAAGCTAATAGTCACAGCCCCCTCGTCTC
CAGGGGACTGTCCCCCTCTTCATGATTTNTCTCCAGAACATNTCGCCAGG
CCGGCAACCGAGCTCTATACTCAGAGATATGCTGAGGGCTGNAAAGGAGA
AAGCCCAATGGCTAGTATGGACCAANGGTCACAGGATCACGAGGAAGGGG
GCACATGCCGGTGAGAGTGGATAATCCGATNCTGGCCACTTCCTCGGCAC
CTCCAGCTCGCNACCACCGGCGCTGGATGAGGTCAGNTCTGAGGGATACC
TTAGGTGAAGGNACAGAAATCAAGTCAAGATTAGCAGGGATGCCAATTCT
TTTCTTGTTTTTCTTTTCAAAATNGGAAAGCACTGNTTTAGGTAGACACC
CACAGCACGGTCGGTTGGGGCTGCGACAGGCCTTCGACTTCCCCACNCTT
TGGAATTCGTACTTAGTAGGACTNCAGAAAAAGTGTCACNTAGTCTTTTT
CTACACCCATANCTCGCCTGAGCACCCCCTNAGAAAAATGGTTGTCAAAA
GAAAATAAATTACAGCACCGTACCTTTAACAGTCTGTCCCTTTGGAGGGN
ATATTTGCATAAACAGCTGTGGCTATCAGAGGAACAGTTTANCGTAGTAA
CTCTAATACAGAGGGCCCTAAGGAGCCTGTACTGTGGTGACAGCTACTGC
CTAACTTTTCTTAAAACAGTCCTTGCTTTCACGGTGTAAAAGGGTCTTTT
CCCTTCTGATTCTTATTACAAGAGATCTCTGGCTAATTGATGACCCNTAG
GAAAAGCTCCGACTAGTCTATTTATAGTTATAAACCTAAAACTATAAAAG
GGTTATTGTAGTTCAACTTGGCCAATATATCTAAGAGTGCACTCTGATTT
AAAAGTAATTGTTTTGTGTGTTTTGTATGTTTGTCCGTCTGCCTGTTTAA
TNTGTGTTAATAACCGGTTAAAACACCTACAGCTGCTTTATTAAAGATTT
TTTGAGCTCATATCAATTTTATTTTTCCTTTTATTTTTGCCCTTTTAAAC
TTCTGGCTCTTTTGGGATTTCCATNGAAAACTATTTATATAANTTTTCAG
AGTGACCAAACTCATTTGANACACTACCAGATGAGGGCTGGCAGGCTCGA
GGCTTACATAGACTACGAATAAAGACCTTAAAGTTTGATAACATGAAGNT
TACATATGATTAGGTTAATATGTATGTTTCTGTGTGTTAACTTTCAAGTA
TATATTCTACTTAAGTTGGCTTATAGATAAACAGGCACTCAAGACATTAN
CTCAAATGCTTGTGGTTCATATAGCTTAACGGTAGGCTAATTTAAATTGG
TAAGAGTAAAGATGTCTTTNAAGTTGGTGGCNCATCTCCATACAGGTTNT
TAGNCAACCNAGATAATATCAAGAATCAGTNNNATAAATNCAATGTCTAT
CATTGTNTGTGTAGCCTAACTTAANAGTTNTCCTNNGTCAAAGGTAATAT
GTATAGCTTTAGNTATGTGTTATCTGGTTNTNATGGGTCACTNAAAGTAA
TTGTTACGATAAATAATTGAGGACCCTTTTGGCTTGGGGAACTGCTGGAC
AAAATTCTCCTCTATGGTTGAAAAAGCAACTACATGAACTAATTGGCTCA
TTTTTTTTCTACTGATAGGTGAATTCTCTGGCACATCACTACAAATATTA
TTAAATAAATTATTATAATATATTTAAGTTGAATATAATTAAAAAGTTAA
GCTTTCTTTATCTAAAGCAAGGAGATATTCTTAAGGT
>rnd-5_family-1302#LTR/ERV1 ( Recon Family Size = 23, Final Multiple Alignment Size = 21 )
CAGGGACCTAGAGGCTGGGCCTGCAGACGCCCAATGGGTAACTAAAAGCA
GGATAAAGCTTGGCATCTCTGCCTTCATTTTGTATCTGTCTCCTTTATTA
CCTTAAAACTTTGGGTCAGATCCCTGCTCAGCTCTGCACGTAGGCACGTT
AATCACTTAAGGAGTGTCTGCCTAAAGCTGTAATACAAGGTTTATTAGCC
CTAAATTTACCTAGCCTATCTCATCCCCCTTCAAGACTGAGGACACCAAG
ATAAGAGTAACTAAGGTATTTTCAAGATTTGCAGGGACATCCAATTGCCA
GCTTTTACAACGTCCNGTTCCAGACCCCCTGGAGCGATGCCTAGAAGTCT
CCAGTCATTGCCCTAAACCTGCGGTCACCTCGGATTCCAGGAAAAAGCAG
AGCCTCGCAGACAGACCACCCCATGATGAGGTCACCCCCCCCAAGCGGGA
GCAATTACCCCATGACGGAACCGAGGCTGCCCCCCCAAGCAGGAGCNATC
ATCTCGCGATGGGAACCGNATCGCCCCCTCAAGTGATAGGGCTTCTCCCA
GAACCTCGCAGAACCAGTCCTGAGATATCAACCAGACCTGGCTTGACCAG
GATTACCTACGCTGCCAGCTATGCAAACCCCCAACCCTTGCCTTTGTTCC
CCTTTTCTATAAAACCCCAAAGCTTCTGTCAGCCCCTCGAAGACAGATCT
TGAACCTCTTTATCTGTNCTTCCCGGCGTGGCCATGCTGATTAAAGCTCC
TTTCCTGCCCTTCACCGCTGCTCGTCTCCTTGATTGGCGTTTTGGGACGG
GTGGCCAAGCTGAGCCTGGTCTGTTGGGACCCCCGGAGCCGGGGCTTTCG
CCTAAAACTCTGGTAA
>rnd-5_family-1388#LTR/ERV1 ( Recon Family Size = 22, Final Multiple Alignment Size = 21 )
TGAGGCAGGAGATTAGGGCATGGCAAGGAGGCTGGACAACAGGGCGTGAC
CTGTCAATCACGGAGAGCTGTCAAATCACTGCCTGGAGCAGCTTCGGACG
GCCGGATCTGACGNCAGAAGATGGATAAAAGACGGCGGCCACTGACTTCG
CGGCCACTGCCCTCTTGTTCTTGCAGTGGCCCGTTCTGCGTGTGCAGGAC
ATTTTCTCTCTTCTTTTTTACTTTTTTTTCTGCTTCTTTTCTTCTTTTNC
CTTCAATAAATGTTAAACTTTTACATTCATCGGTTGTCCCGTCCAATTCT
TTGAACGGGACAAGAGCCTGGAACCACTGG
>rnd-5_family-321#LINE/L1 ( Recon Family Size = 23, Final Multiple Alignment Size = 21 )
AAAAATTGTACTGGTTAAATAATTTATGATGTATCTATATGCAGGTATTA
AATAAACTTGGAGAGNAGTCAAATTCACAGAGACAGAAGTAGAACAGTGG
TNGCCAGGGGCTGGAAGAGAGCAGGGGTCATGGTTTAATGGGTAGAGTCT
CAGTTGAGGTGAGGAAGTTCTGGAGATGGATGGTGGCAGTGGTGACTGCA
CCAAAGTGTGAATGTACTTAATGCCGCTGAACTGNACACTTAAAATGGTT
AAAATGGTAAANTTTATGTTATGCGTATTTTACCAC
>rnd-5_family-954#LTR/ERV1 ( Recon Family Size = 21, Final Multiple Alignment Size = 21 )
CAAGTTCTCTGAAGAAGCCGCATCTGTACTAAAGATCCTGCAGACTGTTT
GACCTTGGCTGANTAGAACATCGCGATTGTGGAGAGATGGAACGTTGTAG
GCCAAAATTATCCCGGGCTATCTNAGCTTTTATAGCCATTTACCTTAACT
TTGTATCTGACCTAACATTCTTGTGACTATTAGATAAANCTCTCGGAATG
TATCGCTAAGCTTAGCAGACCTCTGGCCTCCACCANCCCTTAAAGTAAGA
ATGCCGTAAGATAACATCTGAANCCTACAGAAGAGATTTCCCCGCTTTGC
TGTAGCCCGCCTACCTGATGCTCCCACCGATGTAACTGGTAAATGTATTG
ATCTATGACTTTCTTGTTCTGTGACTATAAAAGTTCGTGCAACCTCTTCC
ACAGTGGAACGTGTCATTCNGGGTAACTTGAATCCATGTTCCCGGGCCAT
GGTCACTCACATTTGGCTCAGAATAAACTATCTTNTTTCCTTAAAGCAGA
GTTGTTATTTTATGTT
>rnd-5_family-950#Unknown ( Recon Family Size = 21, Final Multiple Alignment Size = 21 )
CATCCACCTACCTGTCTGCACATCTGTCCATCCATCCATCCATCCATCCA
TCNTCCATCCACTCATCTCTCCNCCCANCCATCCACTCATCCACCCATTC
GCCCGTCGNCCATCCATCAAAAATCCGTCTAGCTGNCATCCGTCCATCTA
TCCATCTATCCGTATACCTATCCATCCATCCATCCACCTACCCATCATCC
ATCCATCCGTCCATCCACCCACCTATCCATCATCTATCCATCCATCCACC
CATTCACCCATTCACCCATCATCTATCCATCCGTCATCCACCTACTCCAC
CCATCCACCTACTCATCCATCCATTCACCTATCCACACCCACCCATCCAT
CCATCCATCGTCCCGTCCACCCACCCACCCATCCACCCATCCATCGTCCA
TCATCATTCATCATCCATCCATCCACCCATCCACCCATTTATCATCTATC
ATCTATCCATCATCCATCCATCCACCCACCCATCCATCCTTCCACCCATC
CACCCATCCATCCATCCATCCATCCATCCATCCATCCATCCATCCACCCA
CCCNTCCACCATCGTGCCTCTGTTGCCAGNCATCGTTTCAGAGTCTTGGA
GATGCCACAGGACGGAGGAAGAAAGNGTGGCCCATCCTCTGGGTCTCCCA
TGGTCTTGCAGACGGNGGCNGGGATTCCATGNATCAGGGTGCAGGGCGCC
TGGACTCACCAGGAGAGTTGCATGGGGACCCTGGCTGCCANGGAAACCCG
CCAGTGCCCAACTAAGACTTGNNCCANCGGGGTGGGTNCTACAGGTGGA
>rnd-5_family-536#LTR/ERVK ( Recon Family Size = 20, Final Multiple Alignment Size = 20 )
ATANTTATTTGAGTTCAACAAAAGTTTTAAGTTTTTTAGCCCAACGTTTA
AAAAAATTATTANATTTTTAATCCTTTTACAGCCCCAATTAAGAGAAATT
ATGCTTATTATAGACAGCTAAGCCAGTCAAACACACTATAGATCCTCACA
ATATATAGGGACAAGCCATTGTTGGGTGTGCTCGCTTTTCCTAAAAACAC
CTTCACATAAAACAAAAAGAAAGGGAGATA
>rnd-5_family-211#Unknown ( Recon Family Size = 22, Final Multiple Alignment Size = 20 )
TGTTTGGATGGGTAGTTCTTTCCAGGACCTGTGCTTGGAATCCACCAGAT
ATGGGGGAGGATAGTGAGTCACAGCTAGGGCCTGTTTTGTTTCCACACCC
ACTTTCTGCTGTGTGAATGCTGAGTCTTGCCCCGCCTTTCCCGCTGGGCG
TGGTCGGTCAATGGTGTGNTGTCTGCCTTAGGGCTGTATTCACTCCAGCG
GCTCTTAGTATTTGTGTCCTTCTNTGTGC
>rnd-5_family-106#LTR/ERVL-MaLR ( Recon Family Size = 28, Final Multiple Alignment Size = 20 )
GGGTATGGTAGGCAGAATTCTAAGACGGCCCCAAGATTCTCACCTCCTCG
TATGCACGCCCTGAATAATCCCCTCCCTTGAATGTGGGCAGGACCTGTGA
TGAGACACTTCTCCTGTGATTANGTTACATTATATGGCAAAGGTGAAGGG
ATTTTGNAGATGTAATTAAGGTCCCNAATCAGTTGACTTTGAGTTAATCA
AAAGGGAGATTATCCTGGGTGGGCCTGACCTAATCAGGC
>rnd-5_family-1798#LTR/ERV1 ( Recon Family Size = 20, Final Multiple Alignment Size = 20 )
ATTTGGTTCCCTGACCGGGAATCGGGAATGAAATAGCCCTTTTGGGCATC
GGCCCGAACCCCACCGGAGGGAGCGGCTCTCTGTCTCCTCGAGAGGAAAG
GCGCGCCCCTGGGACTAATTTCCTAGGCTCCCCAACAGGACACGGAGACC
CGCTCACCGGTTGCAGATCACCCAAACCCGAGACGGAAGACGACAGAAGG
AGGNCTGCTGCTCTTGGTGTCTCGTCTGTCTCTTTCCTTTGCTGGGTGAG
AAACCCCGGGAAACCCCCTAGTCATTAACTTTTGGTTTTGCTTTGGTTTC
ACCTTGTGAATTTGTATTTTGTAACTTTGGGCAAATACAGTGCAGGGCCT
GATCACCCCTTGTGCTTTGCCATTTGGGAAGATAGCTCCTCCCATTTGTT
TTGGTTCACTTTGTGAACTTTGGGCAAACATAGTGCAGGGGCCTGATCAC
CCCTTGCGCTTTGCCATTTGGGGAGGTAGCTTCTTTCATTTGTTTTGGTT
ACGGTTAGGGGGTCACCAGGAGGGAATGTGATAACTTCTGAATAAATGTG
TGAGTGAAAGAGTTCTGGATAGGAGAGTGTGTGGAACGAGCTGCGGAACA
AGACAGAGGGAGGAGGCGCTTGCGACTTAAAGAGTCCTCCCCGAGTCGCA
GAATTTGTGTGGTCTGCTCGATTTGTGGTCGCATTTAACAAAGGCACAAT
GGTGAGCTTAGTGACAGCCCACCTTAGCCTGAACGGACCTTAAAGTGGCC
GAGAGGCCTGCAGCCAGGCAGGTGAGCGAGTGATCCCCCACCTTTGTTTG
TCTTGCGTCTCCGTACAAGGGTACCCATACACACACCAACACTCTGATCG
GCCGATCGTGGGGACAGAAACATCTCGTCCTACTGTTTTGGAATGCATGC
ATGCTTAAGAATTTTAAGAAAGGTTTTACTGGAAATTATGGTATTAAGAT
GAAACCCCAAAAACTTAGAGCCTTTTGTGAGTTAGAATGGCCCAAGCTTT
GCCTAGCTTGGCCAACTGAGAGATCCCTAGATGAGGGTCTCGTCTGGTCC
GTCTGGCTAACAGTCACCGCCCCTGGATGGGAACATCCAGATCAATTTCC
CTATATTGATTTATGGCTCAAATTGTGCCACAGAATGCCTCCTTGGCTTC
ATATGCGCGCCCCGGAAGCAAAAAGCAATATCCTGGTCCTCCGTCAGAAA
GGGGACGATGCTGAAAAGNAACCGGTCCTTTCAGATCCGGACCGAGAGAA
TTTAGACTTTCCCCCTCCTTTTGAGTTGCTAAATTCACAGGTGCAGAGGA
GGTGGGACAAAAGCATGAGAACTGCTTGGCTTCAGAGCACCAAGGGTGCA
TGCTGTGGTCAGACTCAGAGAGGATCGAATAGGGCTTACACTCAAATTTG
AAAAAAAAATTGGNAAGAGAAAATAAGTAATGGATTGAAAACAGCTAAAA
AAGCTCTGAAGGGCATAAAACAAAGCCAGAGAAAGTAAGAAATTTTACGA
GAAAAATAAGTTACAAATTTTAGCTAATTGATAAATGTATCTGTGTTTCA
GTTTGAGTTGATGTTTAATTGGTGTGCTTAAAATATTTCTTGTACGTTGC
AAATTCTTCAATTGTAATTATAGGGTTAACTTGCTCTTTTCTGTACTTTG
TTGATAAAAAACTACNGTTCTATTGGCAGCCAACCAAATTTAAAGTGTAA
CAATCTGAGAACAAAAAAGGGACACTTTAAAATTTTAACAGCTAAAGACA
AGTTTGTGATAAAAGGTCTATAGTAAGTGAGATAAAATATTTAAAAGCTA
TAAGTAAAAGAGATACAATTTTGATATAAAAAATTTTGTATGTTTGTCTT
GTTAGAAAGATAAAAGAAAATACAAGACCAGAAGCCTAGGTATGTCAAAA
GATGTGCGAAAGTGATTTATCAAGAAAATATGTATGTTTGTTTGTTGGTT
TCAAGTTTGTTATAAAAAGTTTAAATATGTTTACATTGGTTGTCATCAAA
GGGTTAAATTCTAAATATGTTACTAATATGTGTACATTGGTCATCTTCAA
AGAGTTTAAGAGCCAACAGGTTACAATATGACCTCCTCCTTTATAGTGAG
TTAGAAAAAAACTGTTGGAAAAAGGCACAAATATGTCAGACCAAGGTGCG
ATATTTGAGATTTGACTTAATAAAAGGACAAAAGGAGGCTAGGTCCAGAG
AAAAGAGTCATTTATTCTCTGCCAAGACCCCCTCCAAAATGCTTCAATTA
TTTGATTCCATCTTTGCTACCCATTGTCCTAATTGGGAGGACTGTAAAAA
AACTTTGTAGAACTTTGTTAACCTCTAAAGAAATGCAGAGAGTTTTAGGA
GAAATTAAAAAGATTAATGCCACTAGAATGCCAGGTGATATGCAGAATCC
AGACGCTTGACATGAACAGCAATTCCCAGTAAATGTG
>rnd-5_family-850#SINE/Alu ( Recon Family Size = 25, Final Multiple Alignment Size = 20 )
GGGCTGGTGGAGCTCTCTGCTAGCCCCCACTGCAATGGCTGCCCATGGCA
CCCACACTGTCTCCCACACTGTTTAGAAAGAGCACTGTACCAGGAGTCAC
AAGGCCCACTCTTGCCAGGTACTGTGGCNGCACGTGCTTATAGTCTCAGC
TACTTGACGAGGCTGAGGCGGGAGGAGTTGCTGTGAGTTTGAGGCCAGCC
TGGGCNACATAGCGAGACCCCATCTGANAACGAAACAGATGAGTCCATCT
GGTTGATGCCGTCACCTGCCAGCTGGGTGACCTNGGGCAAGTCACTTAAC
TTCTCTGGGCCTCAGTTTTCTCATCTGTAAAATGGT
>rnd-5_family-1353#Unknown ( Recon Family Size = 22, Final Multiple Alignment Size = 20 )
AGGGTGATCAATCCTCTGACTGCCTAGAAAGGGGGATGGCGAGGGCTAAA
GAAAGAAAAAAGACAATAGAGACTTGCGTAATTTCAAAGTACATGGGGGG
CCGGGAGGTCAGTGCCTCAGAGCGGGCAAAGACAAAGACACTCGAGCTAG
CCACTATTTATTGGGTNCACACATAGAGGGAGTATCAGGTGACTCAGAGG
GCGGCGGTAATCCTANATTGACGAGGATCTTATGATCGGAGGAAGTATCA
GATGACTCAGAGGGTGGCGGTAATCCTATGACCATGAGGATCTTATGCTG
ACGAGGATCTTAGGTCGATGAGGATCTTACGTTGATNAGGACGGTGAGAT
GAGCAAAGCGTTCTTACAACAGTAGGTGGGATGAGTTAAGCTGATAAGGA
ATTTGTCCCTCCCCAGGTGAAACCTTTCTCTTTTGTATTACTACTCGGTT
CTCAAAGAACCAGGATGTCTTCAG
>rnd-5_family-113#LTR/ERV1 ( Recon Family Size = 23, Final Multiple Alignment Size = 20 )
AGAGACTGAATGTACAACATGGGAATGGCCAGACAACACGTAAAAATAGA
ACTAGCCCAGGAAGCCANCCTGCTCTACAGCAGCCAGTNCANGAANCCAG
ACTACTATCTGTAGCAACNAGTCCAGGAAGCTAAACAAGTCANTGTAACA
ACCCNAAATGGCCACTGATTAATAACTGNCAGCTTCCCTNACTTTTGCCC
CCGCTTCCAACTTAGGACCAACCAGAGAAAGCCAAATATGCACCCCTAAC
CAGTCACGTAGGATGCCCCGCTTCTAGTNAGCCGCCTCCAGCTTCCCACG
CCAACAGCCTCCAATCAGGGCGCACCTGAAGCCTTCCCTTTTTCCACTAT
AAAGCTTCCCACTCCCCTGCCTGCCTTTGAGTCTCTGCCAAACGCAAGTG
ACGGTGGCCGACTCTCTTGCTATAGCAAGCTCTGAATAAATNGCCTTTTG
TTCTCATTTGGTTGGTCTTCGTTTA
>rnd-5_family-2715#LTR/ERV1 ( Recon Family Size = 22, Final Multiple Alignment Size = 20 )
ATTTGGAGGTCCCACCGAGATAAGATAATTGAAAGGAGGTAAGAGTTTGC
TTTTGTTTCATGGATTCTGGATTGTGACTCACTTAGGTAATCAAAAATTG
TATTCCTTGAATTTTTATGCCTTATTTCTCTTTTATGCATTGTCTTTTGT
TAAAATGATGGTANATTTAAATTGAGAACATGGGAAGATNATGATGTTTC
TTTGATAGGACATTTTTACTTTTGCAGGCAAGGTCTTATATTCCTGTTTT
ATATATGCTGCATTTAGACTTGCTTGATCTGTTTGACTGTTTGACTGCTG
TGGTTTGTTTTAGACAGCGCTAGGAAAAAGTAATGTTAGAGCGCCACCTA
GCGGACNTTGATANTAACTACAAGGTAAATTTATAAAATGCTGTAAAATG
GGTCTTTTATGAAATCTAGTTCATATTTAGGAAATATACATGCCTATTAA
TAAATCACGGGACCCCATCCGCCAGTTAAAAGGCAATAGGCCGGCGGCCG
TTCTTAAGACTTGGGGACAGGTTTCACTGAGACANNCTGGCCCAATCCTT
CTCTTATACTCTAGAGGAAATGTTGNGCCTGTTCTGCCTCAGTTTCCTTT
CTGGTCTGATCTTCCGCTGGTGAGGAGGCAGTCTTAGCTCTTGAGATTCC
CCACTCTCGCCTTTCCAGGCTGAGANTGACGACTCATGGGCAAGTTGTCT
CAATAACTCACCGTGAGCATGAGAAGAAAAGACTCCTTTCCTGGTCTCAT
TTCCGATCTTCTCCTGCCATTTTGTACNTTTTCTTTNTAGAGGCATGTAA
GATTAGAGAGAAAGGAACCCTAAAGTGTCCCAACCTTCTCC
>rnd-5_family-1762#LTR/ERVL-MaLR ( Recon Family Size = 33, Final Multiple Alignment Size = 20 )
ACTGGCAAAAAGGTGCTACAGTTTGGATCTGAAAGTGTCCCCAAAGGCCC
ATGTGTTAAAGGCTTGGGAGGTGGTGGAACNTTTAAGAGGTGGGAGGAAG
TTAGGTCACTGGGGCGTGCCCTTGGAGACGTTGGGACCTGGCCTCCTCCT
TCTGTCTCTCTTTCTCTCTGTCTCTCCCTCCCCTGCTCTCCTCTGCCTCG
TGGCCGCCCCACANGCTCCTGTGCTGCCACAGCCCCAAAGCAACGGGGCC
AACCGATCATGGACTGAAACCTCCGAAACCGTGAGCCAAAATAAAACCTT
TTCTCTTTTTAAGTTGATTTCTCGGGTATTTTGTTATAGTAACGGAAAGC
TGACATAAAAGCTAAGGAATACAAGAGTAAATGCACNCACTACATTTATT
CTATGCCCT
>rnd-5_family-1840#DNA/hAT-Charlie ( Recon Family Size = 20, Final Multiple Alignment Size = 20 )
GGCATGTCCAACCTGCGGCCCGCGGGCTGCTCGCCCTCTTTTTATGTTAT
AATAAANATTTTAAAAAGGGAAGTTTGTTACTTATATACATTGACTATAT
TATATATTTTATATGCGGCCCAAGACAATTCCTCTTCACTCAGTGCGGCC
CAGGCAAGCCAAAAAGTTGGA
>rnd-5_family-608#SINE/MIR ( Recon Family Size = 27, Final Multiple Alignment Size = 19 )
GCTCTGGAGCCAGACTGTCGAGGTTGAATCCTGGCTCTACCACTTACTAG
CNGTGTGACTNTGACCAAGTTGCTTAACCTTTCTGTGCCTTAGTTTCCTC
ATCTGTAAAAGAGATAATGATGGCACCTACCTCACAGNGNTGTTATGAAG
ATTAAGTGAGNTAATAAATACAAG
>rnd-5_family-24#LINE/L1 ( Recon Family Size = 27, Final Multiple Alignment Size = 19 )
CCCAGACCGACCAGGTGAGACAAGCAGCTTGAAGCTCCTGCGGCCGTCCC
GGGCCCCGCCCACGCCACGGTGAGGTCCGCTTAGCCNCGCGGGCGCCTCC
AAGGCCCAGTCGTCCCCCACCCCCCCACCCCCCCCGCCTTCCGGCTCTTC
TGCTACCTGGTCCCACACTACAGAGGCACAGGGGATTATAAAGACCCATT
TTTTTTTTTTTTTTTTTTTGTGGGTTTTTCTTTTTTTTTTTTTTTTGTCC
TGAGCGCCGCAAGATAGAGCAGAAGTTAGTAACAGAAAGAGGGTTTCTCG
GGCTCCTGGATGAAAATTGAAGCTCAGCAGAAAAATAAAGAGAATCTACC
ACAATAAAGGCACATCAGACCACTGTACTTGGTCTGCCGCTGNCTTGCTG
AGGCTCACTGACTCGTATGTGNACACGGATTCCTACGTTGCCTACTGTGA
CAGCAGAGACATACCCTGAAGGAGGCCCATAATTTCTATTTTTTGCTATT
TGCAAAAAGGAAAAANAATCTTTTTCTCTTATTTTTAACTCTTAATTTTT
ATTTTTTTCTACTCTTCAAAGTTTTAGTTTTTACTTTCTTTCTTTNTTTT
ATCTTTTNTTTCTCTCTCCCTCTCTCTCACTCATTCTCTCGCTGCCCCAC
ATTGCTCCTCATCTCCCCATTTGTTCCTTTCTGCACTGAATTTGGATTTC
TCCTTCATTTTCTTTTCTTCTCTTTTTCCTTCTCTTGATTATCATTAGGT
TTAAAGGAAAGTAAATNCGNTATCTANCCTCCCTGTTGCTGTCAGGTGAT
TCTATTCACATCTTTGTTCTTTCATTCTGCCTTTTCCTCTTGCCTTTAAC
AACTTCTTAGAGTTTGTGTGATCTTCCTGTGTCTCCTGNCCTCACTGCTA
ATCTTNCCTGNTCTTTCTACCTNTCCCTCCCTCCCCAANTCCTTCTAACT
CCCCACCCCGAAGGGGAAAGATGCTATATTGAAGAGTTTATTCATTATAA
GCTTATGTTTGGGTTGGTCCTCGGTTTTAATTTAACTCACATAGTTAAAN
GTGATGGATTAATAACTACCACANATTGTCATTTTCTAAGCTGCGCTTGA
TGCTATGGTATTGCTGACTGTGTCATTTGGGCTAACATGTTGTGATTGAT
CTAATTAGTTTTCTTCTCCTGGTATAAGNAAAATANGATAGCCTCAGAGT
CATTAGAGTCTCAAAACCCAAACACAAGCTATATCTGGAAGACACCTCTG
AGANGCAATCATTCCACAAGGGTTCTAAACACAANCAACAAAGCTGATTC
CCAAACACAGCCCCTTAAACCA
>rnd-5_family-4922#LTR/ERVK ( Recon Family Size = 23, Final Multiple Alignment Size = 19 )
GGGAGCGCTGCGCTGTAGATCACTATGGCCAGGCCTAACTCGCCTCCTCC
CGCGGATGAGGCAGGGCCCCGCGTGGAACGAGGAACACGCATCTTGTTCG
CCTCCTCCCGCGGATGAGGCAGGGCCCCGCGGGAGGAGAACAGGCGACAA
GAGGGCGTGGTGGAGCAAGGCCTGGCCGAGAAGAGGACTATCTTCCTCCC
CGCCCATTCGCCAGAGAACCATCAAGCATGATGTCCTGCAGACCCTAGCC
GCTCTCCCTGTTCCAGTCACAGGCANCCCCTTTACCTCCCCCTGCACTTC
CCTTATCTCTACACTATAAATAAACGCGCTGCGGNTGCCAGCCAGGCCTT
TTCTCCCATCAGGAGAAAGGGTCTCCACCTGGCCCCAGCTTTATCACTTT
ATCTTGTCTTTGTCGTTCTCTTTGTCTGTCTTTCTTAATCTCCCACCGTC
GTTTCTCACTCCGTGGACCCTTCAGCCACGCGGGCC
>rnd-5_family-215#DNA/PiggyBac ( Recon Family Size = 19, Final Multiple Alignment Size = 19 )
AGCTCTTTGATTACAGTAATGCAAAGAAAGGCGTTGATTTAGCAGACCAG
ATGTCATCATATTACAGTTCCTTAAGGAAAACATTAAAATGGTATGAAAA
ATTGTAATACAGCTAATTTGTGGTACAGCAGTTGTAAATGCATATTATAT
ACACCAGCAANGGGGTACTTGTAAGATTTCCATGTTAAAATTTAGAGAAT
TAATTATCGATAAACTGTTAACCCGCGAATGCCACGGGCGCAAATTACTC
GAAAAAACATTCACTTTATAGAAGCTTATTTAGGATCGGCAAGAAACGCA
CGCAAGCAATGTAGAGAATGTTATCAAAAATTATCTGAAAAAATGGGTGC
TGCTGTGGCCACAAAAAAGCCAAACACGTTATGACGTTTTGCGCACTCTG
CACAAATCAGCTGCCTTTATGTATAAAATGTTTTAAAGAAACTCACGAAT
ATAAATAAATTTCTTTTAATTTAATGAAATAAATAAATTTGTTGATTATT
GTAATAATTTTAATTGGTATGAATAGTATTAATATTTATATTTGGGCAGT
AATTATTCAAATTCAAGCAACTAACTAGATTCAGTCCATTTGT
>rnd-5_family-148#LTR/ERV1 ( Recon Family Size = 20, Final Multiple Alignment Size = 19 )
GAGAGCAGNTAAGGCCNTTTGGTCGNACTTTTTATTTGTTTGTTTCTCTC
TAAAATGCCACGAAAGTTTTTTTTNCTTCTNTCTGTCTCTCTCCCTGGCG
GTAAGGAGCTTTCTCGTGACAGCCGGGAACAGTTTCTTACTGCGTCCCAT
CATGTGGGAGAAGGAGGGGAAGCGTATGGCCTCTGGTGTTTTTGTTTTTC
TCCCAGCCAGTAAGANGCCTGNAGGTCCGCTTNAAGTTTATCTCCCCTTT
TCTTTCTTTTTCNCATTTGCGGTCACGCNACGGGCATGAGTAAACAGCCA
GAGAGCCTGTTANTATGCCNTTTTGCCTCACGTTTCTGTTCTCTACGATA
CTTTGCTCAGCTTTCTCACTCTTTGGGGGAAAAATAGCTGTTGGTAACTT
GGTNNCCTGCCTGAGTAGCCGCCTACCCCAGTTTACTTCTTTTTGCGCTC
AAAGTCCCATCTGCACTTTTCCCCTAGATGGTCTTTTATTTCTCAGGGTG
CTATCTTAGGGTGCCATCTTGTCTCGTCACGTGACTGGCCGCCGTCTTGT
CTGTTAACCGCATGACTGNCNGCNATTTTGGTTCCTCCTGTAGGTCAGCC
ACGNGGGTTCGTCCATGTTTGNTTATCGGCCATTTTATTTGATCAGGTGA
GTACATGGTCACATGGAAAATCTCACCCTTGGAGATAGGAACTATGCCTC
TGATTAGAAGGAACTTGTGGGCTTCCTCATTTTCTTTTGCTTTNGGCTAN
ATCNCTTCCTNGTTTCTNCTAACAAAACGCAGGTAATTTAGAAACATATG
CCTGACGNCCTGAGCAGAACAAAAGAATAGCNCGTAAAGCTTAACTCAAG
TGACTGTGAGTCATNCGTAGCATTNTCANAGCCATCTCTTTCTTAAAAAA
AGAGGTTTTCATCTCTACTGTCTTAAAAAGGTACAAAGGTNTTTACCATT
GGGATAAATGCAAGAGATATTGTTTCTCAAGTGGCTCCACTGTGCTTAGC
AAGCTCAAAAAGCCTGGGATAGTTTCTCAAGTGGCTCCACCCTGCTTANG
TAGAGCCATCAAGTGGCTCAGTGTTGCTAAGGGAGCCTCACTGGGGAGAG
CTCCACCCTNATCTCACGGGAGTTTCAAAGGACCANGGCACCTAGAGCCA
NCAAGTGGCTTNACCCCTCTCCCTAAGGAGTTAGTGGGCCACAGTATGGA
GACAAAAGCCCTCAGCGGGGCTTTCTTCTATGAAAGACGCCAGCGTCACT
TACTTCAGNCAGAGACGTCTGGCTAGTGAATACTTGAGTTTCACAGGGGA
CGCTTCGTGAGCTCATCGAGTCTNCTCCTTCTGCGTGGGACGCCATCTTA
AGGACCCNAGACCTAGTCTTCTCTCTTTCTCCATAGGCCCCAAGATGAGC
CATGGGAAAGCTCTGACCCTGCAGGATTCCACCGACCTTACCACTAGGCC
GTATCCTCCAATAAAACAGAAACAACTTATTACTATTGGGTTCAGTATGA
ACTAGGAAATGGCGAGAGATGGGTACGGGATGGCAGTCTAAATTANGAGA
CTATTCTTCAGTTAGAATTTCTGTTTAAAACATAGAAGGTGGAATGAAAT
CCCTTATGTTCAGGCTTTTGTGGCCCTTTATCTCGGGAAAAGCCCAGGAA
CTATGGTACTTAGAGTGGCCTGAGGAAGAGAGACATCTTTGATGATCTGT
CCTCAGATCCCCACCTGTCTCTCAGGGGNATACGGGTCTCTCCCATCTGT
TTAATGAAGAAACTTCAGATGGGAACCCAGACACCTATGACTCAATTGCT
GGACACGGCCTTTTCTGTGTTCAACAATCGGATCTGGAGGAGGGTTAAAA
GAGAAAGGCTAAAANTATAGCTGTCGCAATTGGCAATGCTTTANACTCAC
CCAGGTCGTCTAAGGGAAAACCCAAGGACNATCGAGGAAAGATTCCTGCT
TTAATGGAAGAAGACTGGACACTGGGCANGCAACTGTACCAAGCCATTAC
CCGGGCCCTGCTCCGAGTGTGAGGCAGCCGATGTGCCTGACTCATGGCAC
TGGAGGATTGACNGTCCCCGCTCCCAGAGAGGGGCTAGGCCANCCAAAAC
CCTCGTTTCCTGCTCTGAAGAGACCGAAGGGAACCTACAATGCCCCTGTC
CACGGATATTACCATCTCCTATGAGGAACCCTGGGTAACGCTGGATGTCA
TGGGTGAGCCAATTCAATTACTTCGTTCTGTTTTGACTTCCTTCTCTGGA
AAACCCTCCTCTAGATCNATAGCCATAGTTGAGGTCGAGGAGACCCCCTA
GTTAGAGTTCTTTACTCCTGCTCTGACGTGTCANTTCGAAGGTCAAATGT
TCAACCATGAGTTTTTAATTGTCCCACAGTGTCCTACTCCCTTGCTAGGA
AGAGATTTACTAGCAAATTGGGGGCAATTCTCAAATTCCGGCATAGGCCA
AAACAGATTTTACCNGTTGGGACTACACCAGCTCTCCCTGACTAGCCAAC
AGGTGAATCCTGCCGCATGGTATAANGGAATACCTGAGTAGGGCAAATTC
TTCTTACTCTACATATCAGAAAAGGGAAGAATTGTTTTGGGTGTCTTAAA
GAGTAGAACAAAGACTCTGCCTAGTGACGAACTTTTCAAAAAGTTAGATG
GAGTGGCTGCTGG
>rnd-5_family-299#SINE/ID ( Recon Family Size = 20, Final Multiple Alignment Size = 19 )
TGAGGGTAAATTCTGTATCTATAGTCACATATCTGAAGTGCGTAAAACGA
TATATGCATAGCGCTTTNATCAAATGCNCANTNTNTGCTAGCATTAGACT
TAGTGTTTTANACAGGGCTGGGGTGTGGCTCAGTGGTAGAGCACTTGCCT
AGCATGCACGAGGCCCTGGGTTCCANCCCCAGCACCACAAAAAATAAAAT
GCATGTTTTACACTGATTAAGGTTACCATTTAACACCTTCCCAACTACAT
AAAGTACTAGTACTTTAACAAGGTATGCCAATAACCTAGCAAACATTAAG
CATACAAGAAGT
>rnd-5_family-636#DNA/hAT-Charlie ( Recon Family Size = 20, Final Multiple Alignment Size = 19 )
AACAGTATCAGTGTCTGGGACTGTGTTAGAAATGCAGANTCTCAGGCCCT
ACCCAGTCTACTGAATCAGCAGAATCTGCATTTTAACAAGATCCCCAGGT
GATTCNNATGTACATTAAAGTTTGAAAGG
>rnd-5_family-2299#LINE/L1 ( Recon Family Size = 20, Final Multiple Alignment Size = 19 )
GAGACTATTAGACAAGAGGAAGGGAATAGGAGGGGAAAGACGTAAGGGAG
GNTAATGGGGGGATGGATATGATCAAAGTATGTTATATGCATGTATGAAA
ATGCCACAATGAAACCCANTATTTTGTANAATTAATATGCTAATAATATA
TAAATA
>rnd-5_family-947#Unknown ( Recon Family Size = 21, Final Multiple Alignment Size = 19 )
TTTTNTTTTGAATTTATATTAAATGTTTTATTTAAAGGCTGTAAACATGA
AAAAAGGAACAACACAGATTACATTATGATGACCAAGGCAGTGTTCTACA
TGACAGAAATCAAAACAAAACAAATTTATACAGTAAATATACCAGCGCTG
AACACGGTACTTGAAATTTAACCCAAGCTGCATATGCATAAAATGATCTG
ACTACAGGATTATGCAAAATAAATTTTTTTAGAACACCAGAATGTCAACC
ATTCTGACTATAAANTGACTTATTCCCCTAAAGAGTATTTTGAGACAATT
TCTATATGACATGAAAAGAACTGACGTAACACTTAAAAATACTACAAAAA
TAGTTGAAAACATATTTGTAATGCAATTCTCTATAAAATATACAGTTAAT
CTTATTACTTAAAAAATTGAAAAACAAAAGACCACCCTGAATAATGGTGA
AAACCTCANCAAAGAAAAATGCTCATCATTTGGATATCATTGGCAGAAAA
CTGATAAGATTTTGTTGAGGGGAACAAGGAAGGTATCTAATGAAGTCATT
CATGTAAAATTCGTTCAAAAATGTTCATAAAGTTGTAAATTTCTGCTTGT
ANCATCTTAAAATATTATATCACGAACACACTTTCTACTGTTTAACTGGA
GGACAAAAGAATATCTTGAAGAAAGTGTTTCTCAAAATGAGGTTCAAAAG
CCCAAAAGAGTTCTAATGTGGGCTCAGTAATAAACATGNTAAACAAACAC
CCTGGGTGATTATTCTACATTCTGAAATGCCCTACGGAAAAGAGCAACAC
TTAAAAGCAAGATCCTAAACATATTTCTGACATGTTAGAATTCTCTATAA
GTTTATGTTGTGAATACTGCTTTTTGTTTTAAAACAAGTTCCAGGCATTA
AGAGAAACGTACATGCCTCGGAAATGAACAGGTGAATGTCTATAAACATT
TTCCTTTGATGTTTTCATTAGTTTCAAACTAAATTATATGAAGAAAAGAC
AATATATGACTACAAGCTTTGGAAAAGTAATATTTCTCATGAAATGGGGC
ATCTGAAAAAGGTTAAAAGACAATTTATTAAATGTTTACAAATTTTAAAT
CATTCTAAATTTAAAACTAGATCATTAACTAAAATTAGGATGCTATATAN
CATCCTTCTGTTTTAGTATCATTTTTATGCCAAGGATTTGAAAGGTAACC
ATCATCATCTAAATGTAAATAAGTTATAATGGTACAATCTTAGTTTAATT
TAATTTTAGTTAATGATCTAGTTTTAAATTTAGAACGATTTAAAATTTGT
AAACATTTAATAAACTATCCTTTAATCNCTTTCAGATGCCCCATTTCATG
AGAACCATTACCTTTCCAAAGCCTGTAGTCATATATTGTATTTTCTTCAT
ATAAAAAAGATACAAGTATATGTGTTTTTATTCACAATTGTTGGTATTTT
TTGGATTTTCCTGAAGACTACATAAATTGACNCCAAAAGGTGGTCAGTTT
CAAAAGTGTGGTTGGAGAGAAACTAGCATAGGTAAGATATTTTACTGAAA
AGACAAATTGTTTTCTTGTATCATAAGTAAAAAGAAAAAATATTAGACAT
TATGTCCCACTCAACAAATGGAATGTATATACAAGTGTGGTTAACAAGCG
ATTGCCTCATTGTTATTTAAATCAGTTCATAAAAATCTAATCTATGAACA
AAAAATTCCATATTCTCTTACTATAGACTATAAGAATCAAGTATTACATC
TAAATATAACTTCAAAACAATAAATTAAAATTAGCTTCCAGACAATTCTG
AAATGGTTAATTCTATCTAGGCTGGTAACAAGTTTTTCCAAGCATTAAAT
GGCAACATAAGCAAAATGCATAGTTGAAAAATGAGGATCAGACCCGTTCT
TCTTCATACATCGTAAGACGATTGATATACTCAAAACCTGCAAATTCATA
TCCATCAAGCTCCCTCACGATGTCATTATCATCTGGGGTGAGCCGGACAG
GTTCATTAGTAAATTCAGGATCAAAGTTGTCCAAACCGAATCCCTCAGAG
ATATTTGGTTTAAATGGAGGCACCACCTGCTTTTGCTCCATCATGTCCCA
GTCCACATTTTGAAAGAATGGATGCTCCTGAATATCAGCAAAGCCCCTGT
GAGGATGACAACCCAGTCGTTCTTTTGGGTCCTTGTTCAGAAAATTCTCC
AGGACACTTGCAGCTTTTACAGACAGANAACGAGGTATGAAAATGTCTCT
TTCCAAAATTACTTGCAAGANATACTCGATTGAGTTTTCATAAAGGTTAT
CAGAGCTCTCATCAAGATGGAATGGAGACTCTCCGATCATCATCATACAT
CAGTACTCCGAGGGNCCACCAGTCCACACTGAAACTGTAATCTTCCCCTC
TTATAACCTCNGGAGCCACGAANTCGGGGGTNCCGCAGAAAGTGCTGGTC
NTGTCTCCTGGCCGTANGCCTTCCTTGCACAAGCNANAATCGGCGAGTTT
AATGTGCCCTTCTGAGTCCAGTAATACATTNTCCAGTTTTAAATTTCTGT
AAAGTATTCCTTGCTGATGAAGATAGTTGANTGCTAAACTGATTTCTGCA
GAGTAAAACCTGGCATGTTCTTCAGGAAGCATTCTTTGTTGCTGCGTATG
AAACANTAGATCTCCNCCATTTACATAGTCTAGAACAAGGAACAATCTGC
TTTCTGTCTGGAAGCAAGAATGCAGTCCAACNAGAAAAGGACGATTGGAT
GCCTGCTNTAAAACGTGCTTCTCTNTCTGTACCCAATCAATGTTGACATG
CTCCTTTTTCACTGCTTTCATTGCATACATACGATTTGATTCTTTCTGTT
GGACTAACAGTACTTTCCCATAACTTCCTCTGCCAATCACTCGGAGCAAA
TCAAAGTCCTNAAGACCTAAACCGGATGAAGCTTTGCCACTTTCCCCGGT
GTTCCCTGCCTCATTCTCTTCATCAACTTGTTCTAAAGCCTCATGAGTTG
AAAGGTTATGTGGGATCGCTGTGTGTGCAGGGTCTGAAGCCATGGATGAT
GGATCAACTGGCACCATGGGCTCTGATGGTAAAGAACGCTGCCCACATTC
AATTGTGACAAGTTTGTGGCACTTCTTGTGAACCGAGAGTTTACAGTTGG
TGCACTTATACACCTGGNGGCCAAGTCCCCCTACACGGTCTGTGCAGACA
GCACAGTGAGCTCACCTGCTGAAGCGTTTGGCCTGAAAAGTGTGGCCATT
CGCATAATACAGCTTTCTCCAGCGGCCTGCAGCTCTGTGGTGGATGGATT
TCTCTTCTCCTGGACAAGGCACTTTAGGATGTTCTGGTATACAAGGCGAT
GAATGAATTAAGAGCTCAGAATCTTTCTTTAGCTCAGAAAGCCTAATGGC
CTCTTCTAACTCCAACTGAGGTGACACAGTATATGGGTCTCCTTCCTCCT
CTACCCAGTGTGTGGTGAAAAGCTGTTTATTGTCCAAACACCACACATCT
CGATCTTTATCACACAGGCCCTCAAAGGGGATGGAATTCTCAAGAGATCT
TGTCATGATGTCTCTTCCCAAAATCAGGGCCGATTGGGTAGAGGTGTGGG
TGGTGGAGGTGCCTGGGAAGAAGGGACCATAGACGGGTTGGCTGCCCAGG
GAAACGGGCAGGCAGGGCTCAGAGAATGAGAGTGGCCTGACTGCCTGCAG
GGACCACACTGGCCGGAATTCTGCAAGGCTCTCTGTGAAGTTGTTTCCAA
TAGTGGCGGCCGGGCCTGGGTGGATGTACACCAGGCTTCTCAGTGTCTCT
CGGGGGCCGGTGGCTGTGACTTCGGTCTCCCCCCCCGGACTTTGACTCTC
TAGGTTTTCTGTGCCTGGCTCTGGGGAGGCCTGCCCAGAGCTACTGGGTG
TTTCTGGGCCTGGCGATACTTGCCCCGCGCTCTTCCCAGTTTCTGCGCCG
TTGNTATTTGGGCTTAGGGAGACTTCGCTGGGGTACCTTGATTTTGGTAG
GTCACTGGTGGTCACTCCCGGGGAGACCATCCCTGGGGTGTCTGTGACGG
TCGTGCGGCTGCTGCAGCATGGCCTGCGGCGTCTGGATGGAGTCAGCCAT
CTTCTTAATCTTTCACAGATACTTTCTCTGCCTGGGGTCCTGAGGCTGCA
GCCTCTTGAAGTGGAGAAGCAGTTCAGCATGTTCGCTGTTGACCGTCTCC
GGCCAAGTGAGCTCGGGAGACGGCTGTTACTAGATTGTGACGCCCGTTAG
CAAGGGTTCCAAGTTCTGTTTGGAGATGTTGCCAAGGAAGTGAGCTCATG
TCTTGGGGTTCCATAACCCGAGTCTCCATGTAATAGAAAAGCCT
>rnd-5_family-776#DNA/PiggyBac ( Recon Family Size = 21, Final Multiple Alignment Size = 19 )
AACCACTNAACAGTTTATCCCTGGCATCACTNGGGCAGCGNGTTTGTTTA
CGTACTGACTATCCCAAGCATCGCTCGGGCAGGTGTCACTTTCAACCAGN
TGATTCTTGTTTGCACGAGATACACTCGTANATCTGTTTGTTTTATATCG
ACTTTTTTTGCATACTTTTTTATTTAGAACGTTGTATTCGCCTTTGATGT
TTGTTTCTAGTGAAATCTAATAATAAGTTCTGGTTATTTTCTTTTACTAA
TTTGTGTTTATTTTATTTGTGAAAAATAACCTATAATTTTGTGCTACAAT
CTATAAAAACTCTTATCGTAAGTACATTAGATATAATTTTTATACTTCTC
CAGAACTCAGTGATATTCTTTTACAATACAAAATGGACACATTTGGGACA
CTGAGACTGAATAGGAAGGAAGTGCCAAAAGATCTGCAAAAGAAAAAACT
GAAAAAGGGAGAAATGTTAGCATATCAGAGAGGAAAAGTCTGTGTTATGA
AATGGAAAGACGAAAAAGACGTCTCCTTATTGTCAACTATTCATAATACA
GAAATGATAGAACTTGAAAGAAGAAATGAAACTAAAAAAATTCCAATAGT
GGTCAATGATTATAATAATTCTATGGGTGGTGTTGACAGAGTTGACCAAC
ATCTAACAAGCTATCCTGTAATCAAAAAGCGAGGAAAAATATTATTATAA
AATATTTATGCACCTTCTGGACCAAACAATATGGAACTCGTTTGTTATTT
ATTCAAAACAAGGGGGTTCAAAAAGTCATTTACAATTTAGATTAGGTCTA
ATAGACCAAATAATTGAAAAATACGGGATAGCAAAACGCCAACCAGGACG
TCCATCATCGACGTCTTCACCATTATGTTTAGTGGGTAGACATTTTATTG
AAATTATACCACCCACAGAAAAAAANAAAAGGCCAANANGACANTGNAAA
GNGTACTGTTTACTGTCCAGATTGTAACGTTGCGTTGTGTATTGAATGTT
TTAAGATATACCATACACAGAAAAATTATTGAATAAATTTGATAAAATTG
TCATTTTTATATTTCCTGTTATATTATCTTATAAAAATTAACAAAAAATA
TGCAATTTTTGGTCATCCTGTATTTAAATAATTGGACTGGTAAGTGGT
>rnd-5_family-906#RNA ( Recon Family Size = 19, Final Multiple Alignment Size = 19 )
ATGTGAGGGCGATCTGGCTGCGACATCTGTCACCCCATTGATCGCCAGGG
TTGATTCGGCTGATCTGGCTGGCTAGGCGGGTGTCCCCTTCCTCCCTCAC
CGCTCCATGTGCGTCCCTCCCGAAGCTGCGCGCTCGGTCGAAGAGGACGA
CCACCCCCGATAGAGGAGGACCGTTTCCTCGGTCAAGGGTATACGAGTAG
CTGCGCTCCCCTGCTAGAACCTCCAAACAAGCTCTA
>rnd-5_family-2655#LTR/ERVL-MaLR ( Recon Family Size = 20, Final Multiple Alignment Size = 19 )
TTGCGAGCTTACGGAAAGACATATCTAACTTAGACCAGTGACATTTGTGG
TGGTTAAGCTTAATTGTGTCAACTTGATTGGCTTGGGAGCCGCCCAGGGG
ATTAGTAAAGCACACTTCTGGATATNTCTGGGTGGGTCGAGGAGACTTTG
GTTACTACAGTAGGTCTGGTTCCTGNCCCTTCCTCTCTGNCGCTGTTCCC
TTGCTCTGCTTCCTGGCCGCCGTGAACTAAGTAAGCATCTTTNCTCTGCC
AGACCCTTCCATCATGTCTCTGCCTTGGAGCCAGACCACCAAGGATGGAC
TCCCCTGAAACTGAGCCAAATTAAACTCCTTCCTAGTTAAATTGTGGGTG
TCAGGTATTGTATCTCAGTGCCAGGAAATCTGACTGATATAACATTTAAA
TTGAATTTTAAGGAGGTGGCCAGGTAACAAGCCAGCACTCT
>rnd-5_family-1901#SINE/ID ( Recon Family Size = 19, Final Multiple Alignment Size = 18 )
TTTCTCATAACAGGGTACAGAAATATAAACTTGTGCAATTATAGATAGAN
TANGGTTCAACTTGAATTCCTAGGTTTTGANATTAAGAATATGATTAATG
AAACTTTACCATTAAAAANCNTTGCCGGGCTGGAGGGTGTAGCTCAGTGG
TAGAGCGCTTGCCTAGCATGTACGAAGCCCTGGGTTTGATCCTCAGCACC
GCAAAAATTGTNTTTGTTTTTAAAGGCATTTNCATGCTGTACGAGTCCTT
GGAGTNCAGATTNTATCCTTNTGGTGAGCC
>rnd-5_family-2307#DNA/hAT-Charlie ( Recon Family Size = 18, Final Multiple Alignment Size = 18 )
ATATATTTTTCAGGAGAATGTGCATGAGGATATGTTATGTGCACTTTTGT
TGCCAACCAACACCACAGCTGCAGAACTATTCAAGTCTTCGAATGACTAC
ATATCAGGAAAACTGAACTGGTCATTTTGTGTCGGTATACGCACAGATGG
AGTGGCTGCAGTGACTGGATGGCTTTCTGGTTTCACTACTCAGGTCAAAN
AGGTCGCTTCTGAATATGAGTCTNTGCACTGTGTCATCCGTAGAAAAATG
CTGGCTAGTNAAAAACGTCACCTGNACTTAACAACANTTGTCCAGGATGC
GATTAAAATTATCGGCCACATNAAAGCACACGCCCTTCACTCACGTNTGT
TCTGCAGCTCTTTGAGGAGATGAACACAGAGNACAGATGTCTTCTGATAC
ACAGAAGTGAGATGGCTTTCTAAAGGCAGATCGCTGGCCAGAGCTTTTGA
GTTACGAGAGTTGCTCCAGAAATTTCTTTTAGAAAAACAGTTACCACTGG
CGGCACATTTCAGTGACACAGAATGANTCGCGAAACTGCTACTCGTGTGA
CATATTCAACCCGCTCAACGAACTCGATCTGTCACTTCGGGGGAGAATGA
CAACTGTGTTCAAGTTGGCAGATAAAGTGGCTGCATTCAAAGCCAAACTG
GAGTTATGGGGGCAATGAGTGAACATTGGAATTTTTGACGTGTTTCAAAC
ATTAGCAGAGATTTTGAAAGAGACTGAGCCAGGGCCTTTCTCCCAGCTGG
TGCATGATCGCCTATCTCTCAACCACCACAAAAGACCCCCGAACTGGGAA
GGAATGGATCTGCGACCCATTTGTGAATAAGCCAGGTGAACCGACTTTGT
CAGCTAGAAGATCAACTGCTTGAGATCGCAAATGACGGTGGCCTTAAAAG
TATGTTTGAGACAACTTCAAATCTCCATACATTCTGGATTAAAGTCAAGG
TAGAATATCCTGAGATTGCCACAAAAGCACTGAAAANCCTGCTTCCATTT
CCAACATCCTATCTTTGTGAAGCAGGGTTTTCTGCAGTGACAGCAACCAA
AACGAGATTACGGAGTAGACTGGACATAAGCAACACACTTTGGGTGTCAC
TGTCTCCCATCACCCCCAGATGGGACCGTCTAGTTGCAGGAAAACAAGCT
CAGGGCTCCCACTGATTCTGCATTATGGTGAGTTGTATAATTATTTCATT
ATATATTACATAATAATAATAGAAATAAAGTGCACAATAAATGTAATGCG
CTTGAATCGTCCCGAAACCATCCCTCTCCCGCGTCCGTGGAAAAATTGTC
TTCCACGAAACCGGTCCCTGGTGCCAAAAAGNTTGGGAAA
>rnd-5_family-115#DNA/TcMar-Mariner ( Recon Family Size = 18, Final Multiple Alignment Size = 18 )
CAATTTCACTGGAGTTGCGCGATCGTGCCGCTTCAGATTCCAGCTTTTTA
AGAAACGTCATCACGGGAGATGAAACTTGGGTCTACGGTTATGATCCTGA
GACCAAGGTTCAGAGTTCTCAGTGGAAATCACCTAGTTCTCCTCGTGCGA
AAAAAGCGCGTCAATCAAGATCCAACATCAAGGTGATGTTGATTGTGTTT
TTTGACCTTGATGGAATTGTGCGAGCTGAGTTTGTACCCAGGAACACTAC
GGTGAACTCTGAATATTATAAGGGCTTATTAGAGCGTTTAAGAAACGATG
TGTGTAGAAAACGGCCCGAGAAATGGGCAAACGGTTTCATCCTCCATCAT
GACAATGCTCCGTGTCACACATCGCTTCTGGTACGGCAATTTCTGT
>rnd-5_family-131#DNA/hAT-Charlie ( Recon Family Size = 19, Final Multiple Alignment Size = 18 )
GTGGTGGCAAACCTATGGCACGCGTGCCGCAGCGGGCACGCAGAGCCCTC
TCTGTCGGCACGCGAGCCAAGTCACCCAGCATGCCCCAGCAGCTGAGCAT
CGGATAGCTGCACATAGGGGCCATGCGCATGCTCAGGAAGGAGTAGCAGC
GCCAGACGGCACTAACAGATGACCTGAGCGCTGCATGCGTTGCTCTCAAA
CTAATGAAGTATGAGCCAAGGTTTGACAAATTTATCAGCATGCATACAAC
AGCAAAGATCACATTAATTGTGCAAAAGCACGCCAAATGCAAACTTTTAC
CTTTCAATAAAAAGCTGTTTGTATCATTGAAAGCT
>rnd-5_family-661#DNA/PiggyBac ( Recon Family Size = 18, Final Multiple Alignment Size = 18 )
TTCAATGCCTAGTGNTCCATTTTTGGAACGCCCATAACAACGGAACATAA
TGAAATNTTTTCTCTTCAAATTCTTGTTCCTTGAATTTTTCTAGGTAACA
TATATGAATTTCATGCAAAAATTCAAAAAATTTCAATCTTTGGCATAAC
>rnd-5_family-27#LINE/L1 ( Recon Family Size = 19, Final Multiple Alignment Size = 18 )
TTCTGCTGATCTCTCCTAACTCTAAATTTCCAATCTTCCCCAAAAAGCTA
AAGTCATCATATTACAGTGATATACGCGTACCCATGTTTATAGCAGCACA
ANTNANTATAGCCAAACTTGGAAACAGCCTACGTGTCCATCAGCAGGTGA
ATGGATAAAGAAAATGTGGTATATCTACACAATGGAGTACTACTCAGCCA
TAAAGAAGANAAACCGAGTCATTTGTAGGAAAATGGATGCACCTGAGACC
ATNATGCTAGTGAAATAAGTCACAGGTTAAATATCGCATGNTTTCTCTTA
TATGAGAAACCCGAAGTAATTTAAAGAANAAAATAAAANATGATAAGAAA
TAGGGAGATAGACTCTGGGAGACGGGAAGGGGATCTAAGGAGAGGAAGGG
GAGGGGGGAGAGGGGAAAGGGGAGCGTAAAAAGGATCAAGATGCGATATG
TGTATNTACAATTCCCCANGATGAATGTANTTACTATGTATGTCGCAAAC
ATATACTAANAAAAATTT
>rnd-5_family-6229#Unknown ( Recon Family Size = 18, Final Multiple Alignment Size = 18 )
AGACACCTCTGCCCAGTATTAGCAGGCTATAGTGGCACAAGCTTCTTGCC
CCTCCATAATTCGGCTGTGTTACATTGGAAGTAGTCCGGTCGGCTGAGTT
CACTCCCAGTCAAGGTCAACTGACTCCAACTAAATTCTTCCCTTCTGAAT
TAACCGTTTGTTCTCTTCAGCAAAGATATGCTTGTGCCCTCATTCTACAG
TCCTGCCTGCTTGATACTTGTTATCAGCAGGTGTCCCAAGGCCTGCCCAG
CTTCCC
>rnd-5_family-3190#SINE/ID ( Recon Family Size = 18, Final Multiple Alignment Size = 18 )
TCTTGTACTTCAGTACAGGAGTCTTTTCTTACTATNGGCCCAATATCTTT
GGGAGGAGACTTATTCTGGGGTTTGATAGGTATCAAAATTGACTTTTGTG
GGCTGGGGATTTGAGAGCTCAGTGGTTCTGCTGCCTGCCTCGCAAGCGCA
AGGACCTGAGTTTCGATCCCTGGTACCAAAAAAAAATTGACTTTTGTGGG
GTTTTTTTACCGGTGCTGGGATTGATTTAACCCAAAGTCTTGTGCATTAG
GGCAAACACTCTGCCACTGAGCTATATACCCAGTCCCCAAATTGACTTTT
CAAGAAGGAAAGTCAGAAAGTCAAGCACATAGTTTCATCTTGTAGGCAAA
AAAGTGACATTGACCACTAACAAAAGACTAGTTTTATAAGTGGACAGAAA
ATAAAATAAATTGTATGTCTTTAAAAATCTTTTTAAAATAAGCTTTTAGT
TTTTAGAGCAGTTTTAGGTTAATAGCAAAATTAAGCAGGAAATACAGGGA
TTTCCCATATACCTTTTGCCTTGACATGAGTACACAAAGATCCTTTTACA
AATTTGTTATTAAATTAAAATCCATGACAGGGACATTAAATGGCTTGAGT
CTTCTAGGAACTAAGAATGAAGTTTTAACCCTATATTCGTAGTGTGTTTC
ATATAATGATTCCCCTGAGTTGTATGTACCCATTCATAAGGGAATTACTG
TAGACCACTGATGGCAAACCCTTTAGAGACCGAATGCCCAAACTGCAACC
CCAAACCCACTTATTATCACAGAGTGCCAACACATAAACTTTTTTTTTTT
GGTACCAGGGATCGAACTCGGGACCTTGCACTTGCGAGGCATGGTGGCAG
AACCGCTGAGCTAAATCTCCAGCCCACCAACACATAATTTAACATGAATA
CTGTCTGGCCGTGCGAAAGCTCGGATGAGTTGTGGCTAATGTTGTGTCTN
GTGACATCATCGCCGGATGATGGGCCCTGCTACTCCTTTAGGAGCATGTG
CACGGCCCCTGTGTGTGCCGTCATCCGATGCTCGGCTGCTGGGGCGACTT
GGCTCGCGTGCCGACAGAGAGGGCTCTGCGTGCCCGCTGCAGCACGCATG
CCGTAGGTTCGCCACCACCGCTGTAAATAATTATCTTTGTTGTTAAGATA
GGGTTTCAGGGTATAGCTCAGTGGCAGAACATTTGGCCTAGCAGGCACCA
GGCCCTGAGTTTAATCCTCAGCACCACAATAAAAAAAGAAAGGAAAGAGG
GAGGTAGAAGAGAAGGGGAGGGAAGGAGAGGGGAGGGGAGGGAGTGAGTG
AGACTGATGGCTGGCTGGCTGGCTGGATGGGTAGGTAGGTACGTAGATGG
AGCCAGCNGGTTTTAAAATAAGGTCTTCCTACACATCAGATGGAATTTTC
TTTCTCTTGTACATGGCCTTCCANTGATTCTGGTTTAAGAATTTAATTTT
TTATCTTATCAACTAGAAGCAGGATGGGAAATTTATTCAGATAAACTGAT
TATAACAAATTTATTCAGATAAACTGATATAACAAATGACTGCTTTTATA
ACCACAGTTTCAGTTTATTTTATTTTATATTATTTATTTATTGGTACCGG
GGAACGAACTNNGGTCCTTAGCTTTTGAGGCAGTTGATGGAACCACTGAG
CTAAATCCCTGGCCCTCAGTTTCAGTTTAACTACAATTTACAGGTATTCA
CTTCACTCATGATTGTACAGATTCTTTATTTTTGGTACTCCAGTTCTCTT
CTTA
>rnd-5_family-177#LINE/L1 ( Recon Family Size = 21, Final Multiple Alignment Size = 18 )
CTTNAAACGGAATAACGAATTCGTGTTCGTCAGGAGAATAGTTGGGACGG
AAGGGAAATGTAGGTGCGGCTATAAAAGGGCCAANGAAAGGGTCCTTGCG
GTGACGGAAGTGTTCTGTATCTTGACTGTGTCAATNTCCTGTTGTGATAC
TGTACTGCAGTTTTGCAAGATGTTACCACTGGGGGAAACTGGGTAAAGGG
CACATGGGATCTCTCTATTATTTCTTACAACTGCATGTGAATCTACAATT
ATCTCAAATAAAAAATTTAATTATTAAGAACANCTGTTGATCACATTATA
TTCCTCTAATGTGTAATATAACCTTACTGTTGCAATATGGAAGAAATTAT
GCAAATTTATAACTAAATAT
>rnd-5_family-4132#LTR/ERV1 ( Recon Family Size = 18, Final Multiple Alignment Size = 18 )
TGAGAGAGGAGACCACCCCTCCGCATGGAATTGGGCAACTATGGGTTAAC
TGTGTTATTAGGCAACTATGGGTTAACTAGGTAACTATGCTCTTTGTAGA
ATGTACCTGAGTAGCCATGACAACTTCTGTAATCTGTCACCAAAGGAGCA
TAACGGACTCAGAAAGTCCTGCCAGAACTCTTCGCTCTCCCCCTCTCCGC
TGCTCTGCTTTGTGTAAATCCTGCTTGCTATATTCCCAGGGAAACTCCAA
TGGAATTAAGCCTCGTAGATGTAAAAAGAGGTATATAAGGAAGCGCAAAC
TTCTATTCGGGGCTCTTGAGACTGACAGGAGTCACTCGCTGAGCCGCCGG
CATCATTAAAAGCCGCTTTTTGCTCCTATCTTCGTGTTAAAGAGTGNTCT
GTCCGGGGGTCCTCACTGTTTCCTGCTT
>rnd-5_family-76#LTR/ERV1 ( Recon Family Size = 18, Final Multiple Alignment Size = 17 )
TGATACCCAAGGCATGGCGCTTTGGCGTGCTGAGTACTTTGAACTAAAGA
AGCAGNCTCAAGGTCTCTCTGACCTTCTCCTGCCTCTGACTTTCCCCGAN
CCTTCTTTCTCTCCAGAAAGGGGCTTTCTCTGAAGTTCCCTTATCTACCT
AAAGANCAGATCCACCAAAGAGGAACACAATTGTCTTNAATCTCCTTACT
GAAATCTCATCAACCAAGAAGATTAAACTCGTATCACAGGAGAGGAGACT
GAAAGTCAGACACCACGCCCAGAGCCCAGGNGAACTTTGTCCCAGGCTAC
TATCTGTTCTTCGGGNCCACTCATNTCCCCTAAAATCACTTACTCTTCCT
CTAAAGTGCCCGCAGCCTCCCATTCCCTCTCCTCTGAAGAGGGTATTNAA
GCTTCAGTCATCTGCCCTCCTTTAGTCTCATTTTGTGTGACTCCCATGTG
CNTATGCACGTAATAAATNTGTATGCCTTTTCTCCTGTTAATCTGTCTAT
TGTCAGTTTATTTCATCAGACTCAATTATCGAACCTTGAGAGGCAAAG
>rnd-5_family-2030#LTR/ERVL ( Recon Family Size = 18, Final Multiple Alignment Size = 17 )
CCTCCTAGTATGTGTGGTAGTTNTGTANTGTGTCAGCTTAGCTAGGCTGA
ACTACATTTCCCAGAATTCCCTTCCCTGTATGCTCTGGTGAAGATGGGCC
ACAAAGAAGATCTCNTGGGAGATTTGGAGAGCGGAAGTGAAGCAGCAGCC
ATTTTGCAGCTCACGCACGTCGTTGCTGATCTGCTGGCTCACCTCGCTGG
CNTGAGGCAGCCGCTGGGCCTGCAGCTGCTCTNCCTTTCCCTTATCTCTT
CAGCTCTCCGACTCCTGGGCCAGGTGTGCGTTTAGCTCCGTGATGAAGGG
CCCGGCTTCCGCAGGACACCCGTGGCACCGACAAGGGTTCCAGCCGCGCT
CGTGGGTTCCAGCTTGTTCTTGCTCTCCCCCACCTTACATCCATCTTCCC
TTCCTACTGCCTGNCCTGCGGATCTCAGGCTCCAGCATCAGAAACGAAGA
CAGCAGCCTCACAAAGACTGCTTAACCAGCTCCCACAATTGCGTAAAATC
AAGTCTCTGTAACAAATCCCTTGGGTTCAATCCCAGNANTGAAGGGAGAA
AGGGGAAGAGGGAGGGAGGGAGGGAGGAGAGAGGGAGACAG
>rnd-5_family-1264#LTR/ERVL-MaLR ( Recon Family Size = 20, Final Multiple Alignment Size = 17 )
GGATGGTAGAAGTGATGCTGCGAGACTCCCGAGGATATTGGGTCATAAAA
GACCATGCAGCTTTTGCCTTGCTTACTGGAACACTNGTTTTTGAAACCTN
AGCCGCCATGTAAGAAGTCTGACTACCCTGAGGCCGCCATGCTGTGAGGA
AGCCCAAGCCACATGGAGAGAGCCTATGTAGGCGCTCCGGTGACAGTCCC
AGCTGAGGCCCAAGTCTCCAGCCCAGNCGCCAGACATGTGAGTGAAGAAN
GCCTCCAGATGATTCCAGCCCCAGCCATTCGAGTCACTCCCAGCCATCGA
GTCTTTCCAGCTGAGGCCCCAGACACCATGGAGCAGAGANAAGCCACCCC
ACTGTACTNTGCATTATCCGACTCAGTACGTGAACACAAATGGTTGTTGG
TTTATGCCNCTAGAA
>rnd-5_family-2187#snRNA ( Recon Family Size = 17, Final Multiple Alignment Size = 17 )
TATACTCTGGTTTCTCTTCAGATCGTATAAATCTTTCGCCTTTTA
>rnd-5_family-2165#LTR/ERV1 ( Recon Family Size = 17, Final Multiple Alignment Size = 17 )
AAGGAATCCGACCGCCGCCATCCTGTCTGAGCAGAGACCACTCTAAACCC
CCTCCCCCGCTGTGCTTTTGCACCTGCTACAGATGTATCGTCATGGGTCG
ATAAGGCCCAGTAAGCACAGCTGCACCCGGTGACTCCTAACATTATCAGC
CCTGCTCCTGACAGACAACACACNACTCCCTGTACGTCCCCAAGCGGATA
GCCGCAACTCCTTTGTACTGAACTCTCTCCCCTGGAAGCCCCATTGTGAC
NTTTCCCTTCCACAGCCCCCCTCTTTTATGCCCATGACCCTATAAAGACC
CCATAGCCTGTATGAGAGTTGCTGGTCTGGTCTCTAGTGCCAGAGCGGTC
CCTCTCAGGTTTGTTCTGAAATAAACCTGTCCTGTTGAGCTCGTACCCCT
GCTTCTTTTCCTTTTTC
>rnd-5_family-252#LINE/L1 ( Recon Family Size = 22, Final Multiple Alignment Size = 17 )
AAAGAAAAGTAACAATGTATTGTGGAGTTTATAATTATACGAAGTAAAAT
ATATGACAATANCACAAAGGTCAGGAGGAGAGAAATGGAAGCATGTATTA
TAAGGTTCTTATACTATACGTGAAGTGGTATAATATCACTTGAAGGTAGA
CTGTGATAAGTTAAAGATGTATACTATAAACCCTAAAGCAACCACTAAAA
TAACAAAACGAAGAGTTGTAGCCAATAAGCCAACAAGGAAATAAAACGGA
TCAAAAATAAATTAATCCAAAAGAAGGCAGAAAAAGAGGAAAGGGAACAA
AATAAGTAGAACAAATAGAAACAAATAGCAAGATGGTAGATTTAAACCCA
GTCATATNAATAATTATATTAAATATG
>rnd-5_family-3323#LTR/ERVK ( Recon Family Size = 18, Final Multiple Alignment Size = 17 )
GGCCGAGCCTGAAGATGGTCCTTCGCCTCCTCCCTACTCCCTTTCTCCTC
CATAGANTAGACAGTGTCTGTTTGGCTAATATTGTAGACCCTGGATGGCA
CAGCCCCAGGAGACAGTTACATTATGTATCCTTCCCTGTTCCCTTCCTGC
GCATGCCCCGATCACGAAACAATCACGCTACGTTCNGCCTAGGCCACGGT
AGGCCACGTAGCACTATTTGCCCCGCCTTCTCTTCCTGTTTGCCTTCCAC
TATAAATAAAGAGCGCGCTGGTGCTCCAGGCGGCCATTAGCTCCCGACAG
GCTATGGTTCCACCTGGTCCCAGCTTTCAAGNATAATCTTGGTGTTCTTC
GTTTTTCTTCGTTTTTCTTCATCTCCCACCGCTCTCCCCGGCTTCGGACC
CTACGCTGTGCGGGTCTT
>rnd-5_family-2588#LINE/L1 ( Recon Family Size = 17, Final Multiple Alignment Size = 17 )
AAAGACCACCAACCTGGAATTCCGCACACTGTTACACTGTGNAATTNTCA
TTCCGAAANGTGAAGGNGGAATAANGACCTTCTTGAANAANAANTGAGGA
AAATTNTTGTNAGTAGGCCTNCCTCGCAAGAAATGTAAAGAGGAGATCCA
ACATGGCTGAATAGAGGAGGAGTCACATCNGAGAGACTCAGAGAAGATCA
ACTAAAAACACAGGTAACTGGAAGCAGGGGAGGGACATGCACCCCGATAC
AGAAAATCAATTTGAAAGAAGANACTTGTAGATCAAACAAAACATACGCA
TAGGAGTTAAAAAGAGGNGAAGCCGTCCGCCAGGGCTGGTCCACAGGGCC
CCCACCCTCGCCCACCNCGGGAACAGCCATCTTGAGAACTTTCCAAATAG
CCGGAGGAANCNAGGAGCGCGGCAGAGCCTAGCCTCNCAGGATAGACTCG
GGGTATATGGGCCCTTCATCCCATTGTCCCCTCTCCAAACACTGAGGAGA
CTGCAGCCCNGCAGCATCCTTGCCAGCACGCACCAGCGGCAAGACGGGGG
AGGCTCCTCCCCACCCGCGCGATCTCGGGCTNTGAGAGGATAAACAAGTG
AACGCTGCTTGTGTCTGGAGTCATCAATATTGGGCCCCAGGCACGCCCAA
GCCACCACCGGGNGCCTCAAGTTTGTCCCACGCCAACTAGGACATTCATC
CGGCACACGGAGCTAACACTGGTCCGGTTTGAGTCCGTGTCCGGCACCCT
GAGNTCNCTTGAGNCTNCATCCAGCGCTCACTGCNCTNCATNNACCCTAG
ACCTGCCAGAGACTCTGTCTGACATCTAACACCAGTCCCGGGCAGTCTGG
GTTCAGCGGGGAGCCCCAGGCCCATGNGAGTCTCCGCCTGGTACACCTGG
ACACCGGNAGCACCCATTCAGCACCAGGCGCACCGCCCCCACCCTGGGCA
CATCGGAGTCTCCACCCTGCACTCTGCCAGAGTCCCGGGCACAGTCCCGC
CTGGCACANTAGGCCAGTCCTCTGCCTGGTTAAGCAGCAAGGGTTAAAGG
TCCGCCTGTTTTGCCCAGTGCTCTGGACCCCCATGAGACACCACCCAGCG
CCCTGCGCCCTCACTGGCCCGCCGGAATCTCCCCACATTAGTCCCGGCAC
ATCTGTTTCTCCTCTGGGCACNCCGGGTCNACACGAGCCTCCGCCTGGTA
TTCGGAGCTGTCCCACGGACACCGGAATATACATCAGGTANCCAGCATCG
GCNCCCCAGCCGGCAGGAATCCATGAGAACCTCAGAACCAACGCCCCACA
CCTTCCCTGGCCTGGTCCCAGCTTGAACAGCTGCCACAAACGGATANGGA
GAAGGCCCCCTTGAGCNGAGNAANCCCCACATAAACTCACAGGTTATAAA
GAGGAGCAAAGAGGAATGTGACTTGTAAGATTAAAGACTGCTGGCCCTGG
AAGAAAATACTCTTCTGGAAATACATAAGG
>rnd-5_family-2286#snRNA ( Recon Family Size = 22, Final Multiple Alignment Size = 17 )
TCTGGCCAAAAAGTGTATACGCACTTCAGCAGTTCACAGTACTAATAAAT
GTCTGGAAGCTAATGGTCACCACTTTGAGCACCTCTTGTAATTGTAGAGG
CCAAAGGTAACTTGTATTAATCTCATGATGTCTCAATAAATTCCGTATTA
AAATATTAGTATAGTGCTCGCTTCGGCAGCACATATACTAAAATATTAAT
ACAAGCTTCTCTTTTCCTGATGTATACATTCTTTGGCCAGACTC
>rnd-5_family-1938#DNA/hAT-Tip100 ( Recon Family Size = 17, Final Multiple Alignment Size = 17 )
TTTTCTGTTCGAACCAGAACTTGCTTCNAATNNANAAAGAAGGCAGTGGA
GTTCTAAGAAACAAATGACAAAGGAANCCTATCATAGCCTTTCTTTGTTT
TTATGATATTACNTCCCTGTATTAGCCAACTACTTATGCTGAAAATAATG
ACGCAGAAGGAAAAGAAGATAGGAAACCCATAGTTCCTTTTCCTTCANTC
CTTCCCTACTCATCAGTAAGCCGAAGGTAGAGAGTGTTGGTAGAATGTGC
ACGTATCAAGAAGTAAAATAAAAACAGCTGAGTTAGTTTGTGCAGTGTTT
CCACTGCTCTGGTAAGAACGAAATACATATGCATGTACGAACTACGAAAT
ACGAATTGTGTGANTTTAGTGATTCTGCGTATGAGTTAAACGCTTANATT
TGCATTTAAAGCTGGCATCGCACAATATAAAGGTGAACGGTAAAATTCAT
GCTAATAATTTAAATTTCAATTTTTCTTTACTTAGAATGACATTAAATAG
CAAATAAAAANCACCATGACAAGTCGAGANAGACTATGGAAGAAAGGAAA
AAGCTTTATATCTTAGCATATNTAATGACATTTTTCCTGCTTTTTGGACA
AGAGGNCCCGCATTTTCATTTCGCACGTGGACCGCAAATTATGCAGCTGG
CTTTAGGTCAGAGGATGGGTTT
>rnd-5_family-346#LINE/L1 ( Recon Family Size = 23, Final Multiple Alignment Size = 17 )
TTGCACACAGGAAGGTCTGTGCATGCCCTACCGAGGTCCTGAGTCACACG
GAAGACACCAAATCACCCTGCTGCAGACAAGGAGCCACCTGGTTCCACAC
TACAAATACGCAGAGGACACCAGATGAGTCCCACTCCCAGCCCAGAGGTA
GGGGCTCCTGGGCCATCNTCCCACTGCTCCCGGNCCANAGGAANGCGNCT
CCAGGCCACTATNCTCCCCGCTCCTGGCCCAGAGGGAGGGGCTTCTGAGC
CGCCATCCCACTGCTCCTGGTCCAGAGGAAGGGGCTTCCCGGCCGCCCAT
CCATCCCGCTGCTCCCGGCCCANAGGAAAGGGCTTTGGGCCACCCCTACT
CTGCCGCTGTGCGCCTGTCCCACCTCTCCGCTCAGAGGAGGTAATCCGCG
CAGGCGCTAACAGGCCCCTGCCCCCGTCGAAATGAGAAAACACGTAAATA
AGTCTCAAAACCGGACTTCCAGATCACCTACAGCAACCCCAAAGGGAAAT
GAGATGGAACACTCTGATACTCAACCACCTGGACCCACTGAACTGGCAAC
AAAAGGGGATCTGGAAAAAATGAAATCAGAAATAATTTCTCAGATAACAG
GAGAAATTGTGCCCTAGTGCAAGACATGATTAATAAATCTAGAGAGGAGC
TGAGGAACATGATGGAATCTCAACATAAGAAACAAATGGAATCCATAAAA
CAGATGCAAATAGATTTCCAGGACATGAAAAACTCCATTGAAAGTCTACG
ACAGCAAATGAGCCAATGTGAGGACAGAATTTCAGATATAGAAGATAAGA
TTGCAATTAGTGACAGGAAAAGAAAAATTGCTTCAAAATTATAAGGGANC
ATGAGAAATCAATCCAGCANCTGCTAGATGATGCAAAGAAGAATAACATA
AGACTGATTGGAGTCAATGAAGAAACAGGAGAGAATGCAGATGACATAAA
AAATCTCTTCACAGAAATAATGGCAGAAAACTTCCCAAGCAGGGGAAAAG
AGCTTGACATACAGATAAGTGAGGCATATAGGACTCCAAATAGCCTTGAT
CAAAAAAATCTACACATAGGCATATAATTGTTAAGATTCCAGAAACACAA
CAGAAGAACAAAGTCTCACGCAGTTAGAAGGAAAAGAAACAAATCACATA
CAAAGGAAAGCCCATCAGAATCACAGGCGGACTTCTCAACGNAAACCNTC
AAGGCAAGAGGGGTTGGAGNGACGTATTCCAANCCCTAAAAGAAAACAGC
CTCNAACCCAGATTGGATGTACCCTGCAAAACTACCTTTCAAAATNGATG
GAGAAANAAGATACTTTCATGACAAAGAGCACCTTAGGAACTTCNTGAAT
ACCAAANCAGGCACNNCAAGGAATTTTACACAATATACTAGGAACAGACA
CTGAGGATCACAACCCCAGGAAGCAAAGCAGAATGAACCCATCTGGCGCG
ACAAGAAATTAAGTGNAAAGGGGGAGAACCCAACAAAAAGAAAAAGTCAT
GGCTTTTTAAATTAATATACATGACAAGTCAATATGTNTCNGTTATAACC
ACGAATGTTAATGGTCCCAATTCACCAATCAAAAGAAACAGACTNGCAGA
ANGGGTCAAGAAGCAAGATCAAAATCCAACAATATGCTGNATACAAGAAA
CACACTTNATTCAAAANGAAACTCATGGACTGAAAGTTAAAGGGTGGAAA
ACATATACGCCATGCNANAGGAANCCNAAAAANAGCAGGAGTAGCTATCC
TCNTNGCAGATCAAGTGGATTTCAGACCAACACTGNTTAAGAGAGACGAA
GAAGGACACTACATCCTNGTAAAGGGAANAATCCAAGGGGAGAGAGAGAT
GACAATCATAAATATCTATGCANCNAACGCTAGTGCACCCAACTATATAA
AACAAATACTAACGGACATGAAAAGTCATATATGCACTAAATACAATNGT
AGNGGGGGACCCTCAACACCCCNCTNTCACAAANAGANAGANCAACTAGA
CTAAAGTAAGTAATGAAATACTAGAACTCAATCGAACTCTTGAACAAATG
AACTTAACAGATGTTTACAGAGTGTTCNNCCATTAACCGNANAATCAGAA
TACACATTCTTCTCAGCTGCACATGGGTNATTCTCCAAGATAGAACACAT
ACTCGCNCATAGAACATGTNTANGTAAGTNCAAAGGAGTTGAAGTNNTCC
CCTGTATATCATCAGACCATAGTGNGATGAAATTGGAGATCNATAGCAAA
AGAAACCGCAAAAANTTCATAAACACGTGGAAATTGAACAACACACTTCC
GAATAACCAATGGGTCACAGAGGAAATTAAAGAAGAAATCAACAGTTCCT
TCAATTAAATGACAATGACAATACAACATATCGGAATCTTGGGGACAACA
GATGAAAGCAGTCTTATGAGGGAAATTCATANCAGTGAATACGCATATTA
GGAAAACAGAACGAGCCCNATTAAACAACCNNATGCTNNACCTCAAGCTT
CTAGAAAACGAGGAGCANGACAGNCCCGAAGCTCATGNAAGGGAGGAAAT
TATAAAGATCAGAGGANAAATCAATGCAATGGAGACTAANAGAACGATAC
AAAAAANCAACGGAGCCNAGAGTTNGNTCTTTNAAAGAGTCAANAAAATT
GACAAACCCTTAGNCAACCTTGCCAGAAAAAGGAAAGAAAAGGCCCAAAT
CCANGCAATTGTAGGAATGAAAAAGGGTGAAATNACAACAGACCCNGCAG
AAATCCAGAGGATCATCAATACCTGCTTCGAGAACCTATATGCCAATAAG
ATGGAAAACACANAAGAAGAATNNNCAGATTCCTAGATACGTATGAATTG
CCAAAGTTGAATGGAGAATGAAGAAGACCTAAAAATTCTAAACAACCCAA
TATCAATCAATGAAATTGAAAATGTAATTAAAACTTATCAACGAAGAAAG
CCAAGGNCCTGATGGCTTCACTGCTGAATTTTACAAGACATTTAGAGAGG
AANTACTGCCAATACGCTTTAAACTCTTCAATGAAATTGAAAGGGAAGCA
ATACTCCCAAATCATTCCTGGAAGCAAGCATCACCTTGATGCCCAAAGCA
GAGAAAGACCCAACTGAAAAGAAGAACTATAGGCCAATCCGCTAATGAAC
ATAGATGCAAAAATCCTTAATAAGATACTGGCAAATAGAATGCAGAAGAT
CATCAAGAAGATCATACACCCTGACCAAGTGGGATTCATCCCAGGGGATG
CAGGGATGGTTCAATATACGAAAATCAATCAATGTAATACGCTATATCAA
TAGAGCCAAGGACAAAAACCATATGATCATCTCCATAGACGCAGAAAAAG
CATTTGACAAAATCCAACATGCATTTATGATAAAACTCTACAAAAATCGG
AATAGATGTCTCCACTCAACTGATAGGCATCTATGAAAAACCAACAGCCA
ATATCATACTAAATGGTCAAAACTGAAATCCTTCACACTNAAATCAGGAA
CAAGACAAGGATGTCCACTATCACCACTCTTGTTCAATATAGTTTGGAAA
CATTAGCCGCGGCAATTAGACAAAGAAAGAAATAAAAGGAATAAAGATAG
GAATGAAGAAGTCAATTGTCATTATTTGCAGATGACATGATACTCTATAC
AGAAGACCCCAAGAACTCCACCAAAAGTCTTCTAGACTTAATAACCAAAT
TCAGTCGAGTAGCTGGATACAAGGTCAACACACAAAAATCAATAGCTTTC
CTCTACACGAACGACAGACTCCACTGAGAGAGAAATAGGGCAAATAATTC
CTTTCACAATAGCATCCAAAAAACTGAAATACCTAGGAATCAACCTAACG
AAAGAAATCAAAGACCTCTTCTCTGAAAACTATGGCNCTCTGAAAGAGAG
ATTGAAGATGATATCAGAAAATGGAAAGACATCCCTTGCTCCTGGGTAGG
AAGGATCAACATAGTGAAAATGGCCATACTTCCAAAACTGCTATATAGAT
TCAGTGCAATCCCAATTGAAATCCCAGCAGCATACTTCACAGACCTTGAG
AAAACAATCCAAAAATTCATTTGGAACAAGAAGAGACCCAGAATAGCGAA
AGCAATTCTAGGCAACAGAGACATGGCAGGGGGTATCACAACCCCCAACT
TGAAACTATACTACAAAGCTACTGTGATAAAAACAGCATGGTACTGGCAA
AGAAACAGACCTGAGGACCAGTGGAACAGATTAGAAGATGCAGAAACAAC
GCCAGACACACTCAGCCATCTCATTCTCGATAAAGGAGCCAAANACCCTC
ACTGGAGGAAAGATAGCCTCTTTAATAAATGGTGCTGGAAAAATTGTGTT
TCAACATGCCAAAGATTAAAACTAGACCTGTATCTCTCACCATGCACTAA
ACTAAAATCGAAATGGATTAAAGATCTAAATATTAAAACAGAAACGCTGA
ACCGGTCTGGAACAGAGGTTAGGGTAGAACTCTTGAAGACATCGGTGTAG
GAAAGATTTTATNAACAAAACCTCAGTTGCCCGTGAATAGCAGACAATCA
ACAAGTGGGATCTCTTCTTATTAAAAAGCTTCTGCACAGCAAGAGAAACC
ACCAGCAGTGNGAAGAGACAACCCACAATGCGGGAAAAATCTTCACCAGC
TGTTCCTCGGACAAAGGTCTACTATCTNGAATCTATAAAGAAACTTAAAA
AGATCAGACCTCCCAAATTAAAGACCCAATCNAAAAATGGGCATCTGAAA
TGAACAGACATTTCTCAGACAAAGAAGTAGAAATAGCCAATAAATACATG
AAAAAATGTTCAACATCACTGGTCATTCGAGAGATGCAAATGAAAACAAC
ACTGAGATTCCACCTCACTCCAGAAAGAATGGCTGCTATCATGAAATCAA
CCAANAACAAATGCTGGCGGGGCTGTGGGGAAAGAGGAACCNTGCTCCAC
TGCTGGTGGGAGTGTAAGACTGGTGCAACCGCTGTGGAAATCAGTATGGA
GATACCTCAAAGAACTAGGACTGGAAGTCCCATTTGACCCAGCTATTCCC
TGCTGGGGATCTTCCCCAAAGAATTAAAAGAATCATACCACAGTGATATA
TGTGCACCCATGTTCATAGCAGCACAGTTTGTAATAGCTAAAACTTGGAA
ACAGCCCAAATGCCCATCAACTGGAGACTGGATAAAGAAAATGTGGTTTT
TTNATAAAATGGAGTACTACTCAGCCATAAAAATGAGAAATTAGAGACAT
TTATAGCTAAGTGGATGCACATTGAGGCGATACTCTTAAGTGAAATAAAT
AGGACACACGTGTAAATACCGAATAGTTTCTCTGGTGTGAGAAACTGAAA
GTGTAAATAAGGACTAAAGGTATAATAGATAATGTGAAATAGGAAGAAAA
GGGGCAAAGGGAAGGAAGTGGGAGGGNTAGGGGAAAGGANAGAAGGGAAT
GGAATTAATATGAGAAAATGGAAAAATGGAAACAAAATCTTTGTAAATAG
GGAGGGTGGAGGGGTTGAAGGGAGGGCTGGGCAAGGGTGAAAAATAAGAA
CCAAGAGAGACTATGTAAAGGTGCAAATTTCCAATGATGAATGTCATTAT
ATTGTATACCTAAAATGTACCAATGAAATAATCGATAATGCAAATAGGAA
GAAAGGTCCAAAGGGGTAGGGGTAGTGGGAGGGAAGGGAAAGGAAAGAAG
GAAAAGAAAATGAGGAGAAATGGAAAAATGGAAATAAAGTCTTTGTAAAT
GGAAGGGTGGAGGGGGTGGAGGGAGGGCTAGGAATGGGGAAAAAATAAGA
ACCAAGATGCATCATGTANAGGTACAAATTCCCCATGANGAATGTGATCA
TNTTGTGTACCTAAAATGTACCAATAAAAGAATTTAATTAAAAAAAAAAA
AGATTAAGACCACACTATATAGTAGAAGCAAGCATCCCAAATCACCAGTG
AACCTGAACTCTACGTTTTCTCTACAATTCCTTGCACTCAAAACTGAGGT
TTGTNGTTNTTACTGCTTTTGTTTTCGTTCTTGCGGTACTGGGGTTTGAA
CCAGGGCCTTCNCACTGAGCTACTCCCCACCCTGTGTCTTTTCATTTTGA
GGCAGGACCTCACTAAGTCACTAAGTTGCCCGTGCTAGGATGGAGCTAAG
TGTGAAGGCCTTTTCACTGGGTGCTTTCCAAAGCAGAAAGATCAAGACAG
AGCAAGAA
>rnd-5_family-548#LTR/ERV1 ( Recon Family Size = 18, Final Multiple Alignment Size = 17 )
ATATATAGATATATACACAGACTTTCGCTATGCATTTGCTACATTACACA
TCATTGGCATGATTTACCGAGAGCGAGGTTTTCTCATGGCAGAAGGGAAG
CTAATTAAAAATAAACAGGAAATTATACAGTTGCTAGAGGCAGTGTGGGA
ACCTAGCAAAGTCGCAGTAATACATTGTTCAGGACATCAGAAAGGCAAAG
ACTTCGTTGCACAAGGTAACAATAAAGCTGATGCTGAAAGCCGAGAAAGA
CAACGCACTCAAAGCCCTGCTCTCACCACTCCGGAGGCTGGTGAGTCAAC
GCACGGCTGAAGAATGGAAGCACCAACAAGGACGACATGGATTATTGTGC
TGTGCCAGATCACCACTGCCTTAAGTTTCCTTGTTTTCGAACTGTGGGTG
TTTAGGCCTAGTAATGAAAAGTTTGATGAACAATATGTGACTTTTAAAAT
GGTAAAATGGGAACCGGAAGGCTATCCGTTTACAATATTCTTTGATAAAA
ACATTATGGGGGACCTGGGGTAACTTCTGACTGTGGGGGGCTATTCTAAT
GAAAAATTATATTGCAAAGAGAAAACACAAGTTTGGATCAACGGCTCCCT
TGTTGGATGAGCCACTGGTAATTGTAACAATTGTAAACAAGGTCAATGTA
ATCCTATATCTATGTATATGCCAGCCCCATGGGATCTTATTTGGCTACAA
GGAGTAATATATTTCATTAGGACAAGAAATTTAAAAAGATCTTGAGGAAA
TTCGAGACACACTTCAGGGCTTTAGAAACCCAACTAGATTCACTGGCCAA
TGTCGTTACAGAATAGGCGTGCTCTCGATTTGCTCACAGCCCAGAAAGGA
GGGACTTTGCTTATTTCTTGGTGAAGAGAGTTGTTANTATGCTAATAAAT
CTGGTGTAGTACAAGAATCACTAGACAAACTGAAAGATCAGATCAAGGCT
CTTGATGAGAAATTTGGTATAGGAGAGCCGTCCTATGGGATTAATTTTAC
TTGGGCAGGATGAAAAAACTTGGATAGGACCTCTTCTGAGTCCCCTTCTT
GTTATAATATTAATGTTTGGTCCTTGTGTCATCCAATGGATTTCAAAATT
TATACGGTAGCGCAGTGCTGCAGCTCAAGACTACCAAATGCTAGTGTTAA
GAAATGTAGATAAACTGGATAGAAGAATTATCCCGAAGTAAACAGAGGGA
GGAAT
>rnd-5_family-1093#LTR/ERV1 ( Recon Family Size = 17, Final Multiple Alignment Size = 17 )
TTGGGGCTCAGAAAATGATACCCCAAAGTGAAGGCCTCAGAAGCAGCTCA
GAAGAAGTTTTCTCTGACCTCCTCCTGTCTCTCACCCTCNTTCTCCCCGA
GGCAAGTCATAGAAACTAGAATTCCTCTTCCCCAAGGCGGGTCATAGAAA
CCAGAACCCCTTTCCCCAAAGCCAGCCATAAAACCTAAAAANACTACCCC
AATCTCCTATCTTTCTGTGTAAGATTTGGC
>rnd-5_family-1211#LINE/L1 ( Recon Family Size = 22, Final Multiple Alignment Size = 17 )
ACCTCTGTCAGANCACTGNCTGANCGCGCGCTAAAGGAAAAGAGACTTCA
GNGACCACACATAACAAAGTGTAGTCTTTNGCAAAAACANTTTGGAAAAG
TACAGAAATGNATNACTACAGCCCTCAACAACAAAACAAAAAGGAGACCC
TGAGGAAGAGGGAGAATNTGATTTCCGNAGTTACCACATTATANTATCAA
AATTCCACCCACAATGTCNACAAAAAATTACGAGACATGCAAAAACAGAA
AAATATGGNCCATTTAAAGGGAAAAAATAANTCAACAGAAACTGTCTCTG
AGGAATCCCAGATATTGGATTTANTAGACGAAGACTTTAAANCAGCCGTC
NTAAATATGCTCAAAGAGCTAAAGGAAANCATACACAAAGGACTAAAGAT
ATCAGGGAACTGATACANGAAAAATGTAAGATAAGAAAATAGCAANTATT
AAAAAGGAAACAAACGGAAATTCTGGAAAGTACAATAACTAAAATGAAAA
ATTCACTAGAGTTCAACAGCGGATTTGANCNGGCAGAAGAAAGAATGCAC
GANACTGAGATCAATAGAAATTATCCAGTCTGAGGAACAGAGAGAAAAAA
GAATGAAGAAAAGTGAACAGAGCCT
>rnd-5_family-2659#Unknown ( Recon Family Size = 19, Final Multiple Alignment Size = 17 )
GAAACAGGAGAGAAAGCCCGACGCTCCCCAAGAGGTACTTTCTATTTTTC
TTCTGTGGCTGCCCCAAACACCTTGCAGCCAGCCTAGCCACATCAGGTAC
CCCACAGCCGCTCCGGGAGATATTTGCTTTGGCTGTAGCAGGCTTGGATN
CAGACCTATCCCGACGACTCCGCCCTATAACNTCTCTGGACGATTCNAGT
CTCTGCAGCCCTCCTCAATTAGGTCCGNAGGGNCCCCTCCCTTACCCATG
ACCAAACAGAAAGTCTGAGTTCTNTATAAGCAATCTCCCCATATCNTTAG
CAGGTCCAGTCCGCGCGCTGTTCCCCCTTATGCTGCAGCGTAAGTCCTAA
TAAAGCATCTTCCAGATGGCATGTTTTGCCTATTTGTGATTTCTGTCTTG
AGTAGAGCAGGCTGAGCTGGTACACCAAGGGGCNAGCAGCCGGAGCTGGT
AACGCCGAAGGCGGCTAGCAGCAGAGAACGACGGAGAGCGACGGAGAATT
GCCGGGAGCCGCCATCTCCGGCGGCTAGAGTTCCCGAGGCTTACCGGTAG
CTGCTGGCTCCTGCAGAGTGCAAGGAGGGCTGCTAACGCTAAAAGAGCTG
ATAGCCACTGGCATTCAAAGCCCGGGGCTGTTAACACTAAAAGAGCTACA
CTTTGCCAATTCGTGATTTCCGTATGAATTGAGCAAGAACCCTCAGCCAG
TTGGTAACATCTTGGAAGGCCANATNTGGACCCTCCCCTTTAGAGGGCCC
TGGAGAAGAGGGCAGACAATGGTNACGGTCATCAGCAAGGTCAAGAATCN
GCCCATNTCTNATTTCCATCTTACACGTGGCTAAGAATCCACGCTAGCTG
GTGAC
>rnd-5_family-728#LTR/ERV1 ( Recon Family Size = 18, Final Multiple Alignment Size = 16 )
CTTGAGTGGGAAAACTATGCGTTGNTTAGAGCATAACCTTTGTGATGCTA
TCCTTTCATTCTCTTTGTGTAGTAACTGATAACGATGCAAAATAATTCTT
GTTTATAGACATGCAAATAAATTCTGTCCGGTGGAGGTTCAATTGACTCC
TTCNCCCACGGTGGAAAAAGCCAGTTTGTCTCCATTTGTANATTCATTTC
AACATTCTTNTCTNCANATAGTCTGTANTTCTTAGATTCTCCTTTGAACC
GGTTGTAACATCTNCCTGGTTCTTTCNTCGATTAATGAGTTAAATAAAAT
CTTTGGCATATGTTCATTTTATATCTGTATGAGAGTCATGATTTNACCTT
TTTTTAAAAATTATCTTTTAACA
>rnd-5_family-1027#LINE/L1 ( Recon Family Size = 18, Final Multiple Alignment Size = 16 )
AAAGTGATGCGAAGAANTNTAGTGCAGAGGAGGTGAACCTTCCGGGCCGC
CGTACCACCGCCCCCAGCGCCGAGGAGGTGAGCCACTGGGCGCCAGCAGC
ACACCCCCCCACCCCGTTGAAATGAGAAGACACGTAAACAANTCTCAAAA
CCAGACTTCCAGATCACCTAAAGCAACCCCAAAGGGAAACGAGATNGAAC
AATCTGATACTNAACCACCTGGACTCCCTGAACTGGCAACGAAAGAGGAT
CTGGAAAAAATGAAATCAGAAATAATTTCTCAGATAACAGCAGAGATTGT
GCCCGTAGTGCAAGACACGATTAATAAATCTAGAGAGGACANAGATTAAA
AAATAGACGAGCTGAGGAACATGATGAAATCCCAACATAGGAAACAAACG
GAATCCATAAAACAGATGCAAACAGATTTCCAGGAGATTAAAAACTCCAC
TGAAAGTTTACGCAGCACGCAGCAGAACGAGCCAATGTGAGGACGGATTT
CAGATATAGAAGATAAGATTNCAATTAGTGACCAGGAAAAGAAAAATTGC
TTTAAAATAGTAAGGGACCACGAGAAATCAATCCAGCAGCTGCTAGACGA
TGCAAAGAAGAATAACATAAGACTGATCGGAGTCAATGAAGAAACGGGAG
AGAGTGCAGATGACACTGAAAAAACTGTTCACGGAAGTGATGGNAGAAAA
CTTCCCAAGCAGAGGAAAAGAACTTGACATACAGATAAGTGAGGCANATG
GTAAGACTCCAACTAGCCTTGATCAAAAAAATCTACACATAGGCATATAA
TAGAACAATAGTTAAGATTCCAGAAACCCAACAAAGAACAAAATTCTACA
AGCAGTTAGAAAAAAGAAAAAATAAAATACAAAGGAAAGCCCATCAGAAT
CACAGCAGACTTCTCAATGCAAACCCTCAAGGCAAGAAGAGCTTGAGTGA
CGTATTTCAAGCCCTAAAGGAAAACAGCCTCCAACCCAGATCGACGTACC
CTGCAAAACTATCTTTCAAAACTGATGGAGAAATAAGACACTTTCATGAC
AAAGAGCACNTTAGGAACTTCATGAATACCAAACCAGCACTCCAAAAAAT
TTTAGACATATCCTAGGAAAAGACACGAGGATCACAACCCCAGGAAGCCC
AGCAGAATGAATCCATCGGGCATGGCAAGAAATTAAATGCAAAGGGGGAG
AATCCAACAAAATGAAAAAGTCATGACAANGATAAGTCAACACNTATCAG
TTGTAACCATCAATGTTAATGGTCTCNATTCACCAATCAAAAGAAACAGA
CTGGCAGGATGGGTCANGAAGCAAAATCCAANCGTATGCTGNATACGAGA
AACACATTTAATTCAAAAGGAGACATCATAGGGCGGGGGATTTAGCTCAG
TGGNGCTGCACCCGCCCNGCANGCGCAANGNCCTGAGTTAGATTCCCAGC
ACCAAAAAGAAACTCATAGACTGAAAATTAAAGGGTGGAAAAACAATACT
CCATGNGACAGGAACCCCCCAAAAAGCAGGAAGTAGCTATCCTCTTTGCA
GATCAAGTGGATTTCAAACCAACACTGATTAAGAGAGACAAAAGAAGGAC
ACCACATCCTTNTAAAGGGAACAATCCAAGAGGAGAGAGATGACAATCAT
AAACATATATGCACCAAACACTANTGCGCCCACACTATATAAAACANAAT
ACTAACNGACATGAAAAATCAAATAAGNACTANTNNAGTAGTGTGGGGAC
CTCAATGCCCNACCGTCACAAATATAGGTCAACTAGACAAANAATAAGCA
ACGAAATATTGGAACTCAATCAAACTCTNGAACAAATGGACTTAACGNGT
NTTNACAGAGTGTTCCACNCCANNCAATCAGAATACACATTCTTTTCAGC
TGNACATGGGTCATTCTCCAANACTANACCACACACTCACTCATAGAACA
TGTTAAAGTAGGTGNAGAGGAATTGAAGTTATCCCCTGTATATTATCAGN
NCATNGCGCGATGAAATTGGAGATCGATANCAAAAGAAACCACAAAAACT
TCATAAACACATGGAAATTGAACAACNCACTTCCGAATGACCAATGGGTC
ACAGAGGAAATTAAAGAAGAAAGCAGACAGTTCCTNCAATTAAATGACAA
TGACAATACAACATATCGGAATCTATGGGACACAATGAAAGCAGTCTTAT
GAGGGAAATTCACAGCAGTGAATACTCATATTAGGAAAACAGAGCGANCC
CNATTAAACGACCTGATGCTGAACCTNAAGCTTCTAGAAGAAGAAGAGCA
GGACAANCCCAAAGCTCATACAAGGGAGGAAATTATAAAGATCAGAGCAG
AGAAATCAATGCAANGGAGACNAGGAGATGATANAAAAACCAATGAGGCA
AAGAGTTGGTTCTTCGAAGAAAACAAACAATTGACAAACNCTTAGCCACA
CNTTATCAGGAAAAGGAAAGAAAAGGCCCAAATCCATGCAATTAGGAATG
AAAAGGATGAATTACGACGGACCAGCAGAAATCCAGAGGATCATACCTAC
TTTGAGAACCTATACGCCAATAAGATGGAAACACAGAAGAATGGACAGTT
CCTAGATACGTATGAATTACCAAAGTTGAACGAAGAAGACCTAGAATTCT
AAACGACCCAACATCAATCAATGAAATTGAAAACGTAATTAAAAATTTAC
CAACTAAGAAAAGCCCGGGTCCTGACGGCCTTCACTGCTGAATTCTACAA
GACATTTAGAGAGGAACTACTGCCACTACTGTTTAAACTCTTCAATGAAA
TTGAAAGGGAAGCAATACTCCCAAATTCATTCCTGGAAGCAAGCATCACC
TTGATCCCCAAAGCAGAGAAAGACCCAACCGAAAAAGAGAACTATAGGCC
AATCTCATTTAATGAACATAGATGCAAAAATCCTTAATAAGATACTGGCA
AATAGAATNCAGAAGATCACGAAAATCATACACCTGACCAAGTGGGATTT
ATCCCAGAGATGCAGGGATGGTTCAACATACACAANTCAATCAATGTAAT
GCACTGTATCAGTAGAGCCAAGGACAAAAACCACATGATCATCTCAATAG
ATGCAGAAAAAGCATTTGACAAAATCCAACATGCATTTACGATAAAAACC
CTACAAAAAATTGGAATAGACGGTCTCTACCTCAATCCCGATAAAAGCCA
ACAGCCAATATCATACTAAATGGTCAAAACCGAAATTTTCACACTAAAAT
CAGGAACAAGACAAGGATGTCCACTATCACCACTCCTGTTCAATATAGTC
TTGGAAACNTTGGNCACGGCAATTAGACAAGAGAAANAAATAAAAGGANT
AAAGACAGNAAATGAAGAAGTCAAACTGTCATTGTTTGCNGATGACATGA
TACCCTATANAGAAGACCCCAAGAACTCCGCCAAANGTCNTCTAGACTTA
ATAACCAAATTCAGTGNNNTGNCTGGATACAAGNTCAACGCACACACACA
AATCAATAGCTTCCCCCTACACGAATGANACAGACTCACTGAGAGAGAAA
TAGGGCAAATAATTCCTTTCACAATAGCATCCAAAAAACTGAAATACCTA
GGAATCANCCTAACAAAAGAAATCAAAGTCCCTTTCTCTGAAAACTATAG
CACTCTGAAAAGAGAGATTGAGGNTGATNTCAGAAAATGGACGGACATCC
CCTGCTCCTGGGTAGGAAGGATCAACACAGTGAAAATGGCCATACTTCCA
AAACTGCTACATAGACTCANTGCAATCCCAANTGAAATCCCAGCNGCATA
CTTCATGGACCTTGAGAAAACAACCCAAAAATTCATTTGGAACNAGAAGA
GACCCAGAACAGCAAAAGCAATTCTAGGCAACAGAGACATGGCAGGGGGT
ATCACAATCCCCAACCTGNAACTNTACTACAAAGCTACTGTGATAAAAAC
AGCACGGTACTGGCNAAGAAACCGACCTGAGGACCAGTGGAACAGATTAG
NAGATGCCGAAACAACGCCAGACACACTCAGCCNCCTCATCTNTGACAAA
GGAGCCAAACACCCTCACCGAAGGAAAGATAACCTCTTTAATAAATGATG
ATGGAAAAATTTGGTTTCACCTTGCCAAAGATTAAAACAAGACCTATATC
TCTCATCGTGCTCTAAATTAAAATCCAAATGGATTAAATATATTAATATT
AAAACAGAAATTCTGAACCGGTTGGAACAGAGGTTAGGTAGAACTCTTGA
AGACATTGGTGTAGGAAACGATTTTGTGAACAAAGCCTCAGTTGCCCCTG
AACTAGTACAAATAATCAACAAGTGGGATCTCTTCTTAATAAAAAGCTTC
TGCACAGCAAGAGAAACCACTAACAAAGTGAAGAGGCAACACACAATGTG
GGAAAAAATTTTCACCTGCTCTTCCGCAACAAAGAATCTACTATCTCGAA
TCTATAAAGAACTTAAAAAGATCAGACCTCCCAAATTTAAAGACCCATCC
AAACATGGGCATCTGAAATGAACAGACATTTCTCACACAAAGAAGTAGAA
ATGGAAAATAACATATGAAAAAAAGTTCAACATCATTGATCATTCAAGAG
ATGCAAAGGAAAACAATGCTGAGATTCTACCTCACCCCAGAAAGAATGGC
TGCTATCATGAATCAACCAATAACAAATACTGGCAGAGCTGTGGAGAACA
CTGCTCCACTGCTGGTGGGAGTGTACACTGGTGCAAACACTGTGGAAATC
AGTATAGAGCCACCTCAAAAAACTAGGACTGGAAGTCTCATTTGACCTAG
CTATTCCCCTACTAGATATCTTCCCCAAAGAATTAAAAGAATCATACCAT
AGTGATTTATGTACACCCATGTTCATAGCAGCACAGTTTGTAATAGCTAA
AACTTGGGAACAGCCCAAATGCCCATCAATTGGATGCTGGATAAAGAATA
TGTCAGGCTTTTTAATAAAATGGAGTACTACTCAGCCATAAAAAATGAGA
AATTAGAGATATTGACAACTAAATGGACTGACAATGGGNGGATGGCTAGC
TTTTAAATTCAGGTGATGGGGCTNATTNTTTTTNCTTAAATTCTTTTATT
GGTACATTTTAGATATAGAATACATTTACATTTATCATTGGGTGCTTGTA
TCTGTACATGATGTATCTTGGTTCTTATTTTTTCCCCATTACCTGTGTGC
CCTTTACCCCCTCTAACCTTCTCTATTTGTGTAGACTTTGTTTCCACTTT
TTTCTTTTCTCATAATTTTTCCTTTCCCTTCTTTCCTTTCCCCTTCCCCT
CCCACCTCCCCTATCCATTTGAACCTTTTCTGAGGCCATACTCTTAAGTG
AAATAAATAGGACACATGTGTAAATACAGAATAGTTTCTCTAGTG
>rnd-5_family-1090#Unknown ( Recon Family Size = 16, Final Multiple Alignment Size = 16 )
GAAACACAAAAGCNCAAGATGGCGGTACTTTGGTTCAGGCTGTGAAGGGA
AGGGGATCTGGGAGACAGCGGGTTCTGTGTCAGCAGAGCTCCAGCGCAGG
CGCACCTCCCGATGTCCCAGTGTAAATAACTTCTGTAGCCAAGGTCGACG
CTGGCTGGTGTAAATAACTTATATAACCAAGGTCGTTGCTGGCACATAGC
CACTATTATGTATTTTGGTATAAATGTAGACTAAGCAGCTGAGGACTGCT
GCGAGAATGGGCTGACTGGCGGGCTAAGGACTGCTGCGAGTGTGCAGTGG
CTGGGGGCCGCAGGAGCGGCTAAACAGATGGACTAGGCTGAGCAGCTGAA
TAAAAGATGTTTAACCCAGTCCACGGCTCTGCGTCTCTTCTTCGGGCTGC
CCGAATCTCAAGTGAACCTCCCCAGTCTGAACTGGTGACAAGA
>rnd-5_family-1756#LTR/ERVL-MaLR ( Recon Family Size = 17, Final Multiple Alignment Size = 16 )
GATCAGTATGGGCTCTTGCATTAACCCCCAAATAGAATAGGCTGCAGTTA
CTTAATTTTTTTCTTTTGAAAATGAGTGGTTTATATCCAGTGTGCCCACA
AAGCCTCATGCCTCAGGTGGGACTTTTCAGAGGTGACTGAATCATGGATG
AGATACTAGATTAGTCTGCTGATGGGTTTATAGCTGGGTGTGGAGCTTGG
AGGTGAAGCCTGGTGGGAGGAGGTGGGGTACTGTGAAGATGTCCTGGAAT
GGTGTACCATATCTCCCTCCTCCTGCTTTGATGGCTGCTTCCTGCTGGCC
ATGCCATGGACTGTTTCTCCTCTCCCATGCTGCTCTGCCTTGGAGCCAGA
AGATGATGGACTGAAACTTCAACAGTGGGTGAAAAATAAACTTTCCCTCC
TTTAACTTTGNAAGTGNTGGNTACTTTGGTCCCAGCAAGGAGAAAGNGAC
TAAAATAGTGCATATTAGTTATACGGAATAGTGGGTTTCGTTTTGGCATA
TTCGCACATGCATATAANATANTTTGNTCGTTCCACTCCCGTTGCCTTCT
TGNCCTCCCTCGNTCTTCCTTTCCCCTTCCTCTTCTCTAATAGTNTCCTT
CTACTTTCATGTCATCTCCCCTTTTTATTTTGATTCCACATATGAGAGAA
AACATGANAAATGTTTGATATCTGTATTTCTGAGTCTAGGTTATTTTGCA
CCAGTTACGTCTATGTATTTTCCTGCAAAAGACTTGATTTCATTNNTCTN
CATGGCATATATATGATATATATATCTCANACACATATATATAAACATAT
ATGTGTGTGTGTGTGTGTGTATATATATATATATATATAAC
>rnd-5_family-3468#LTR/ERV1 ( Recon Family Size = 17, Final Multiple Alignment Size = 16 )
CAACTTTTTGGTCTCANGATCCCTTTACACTCTTAAAAATTATTGAGGAT
CCCAAAGAGCTTTCGTTTNTATGGGTTATAACTANCGATATTTACCGTAT
TGGAAATTGAAACGGAAAATTTAANAGAATACTTATTGTTCATTTGAAGC
GGCAATGGNTNATATATTGCATGTTGTATAAATAGCATCTTAGTATNATT
ATGACGAAATTAGTTTTGACCTTGTTCATAGACCCAAAAGATAATGTCTN
AAGTGTCAGAATTTTCCAGAATATGAAGGAGCATAATAAAGGATAAACTT
GGNAAGTNANTTTTANTTGCCTTGGTTTACAGTATCTGAGTCTGAAAAAA
AGCTATNAAATGCGTTAANATTTCGATAAAGTTTGCTCAGTCTTGATGGA
CCTTCCTTGAATACTGGTTNATTCTTTCAATAATACGAAGGATTATTTTT
TACTTCGTNTGTAACCTGCTAAGATAACANAAGNCTGTGTCTGAAAGATT
CGTTTNTGTTAACTTTGATTATTTCAAGGAAACAAAATTTCTCACATTNT
GAAAGAGCTAACGTTCNTTACAGTCATATTATTTTCTATGTTTTAAAATT
TTTAATTGTCACTTTGGTTAAATAGACAACTAAGTATCGTTCTCAGGCAC
CCATGATTCTATCTTAATCGAATGTCCAAATCTCCTCTGACAACTTTTTG
ATTTTGCCTTCTAAAGTCGGATCCAAATACAGAAATATTAATGNAGGACA
AAATATTTCAGGTATCTTTTATATCAAAACTATTTTTGAGATTTCCCAGA
GGGCCCCTGAAAAATCACGAAGATTGTTCTTTCGCNTTAAAAAGAGAGGT
GTAGAAGNGATTAGGNTTTTAGATNTGTTACTGTTATAAAGTTNCATGGG
AAAAGTTGTCAAATCAGAAGAGACACTGANTTAAGTTTGNATAGGTAAAA
ATGTTTTATTAATATAAGTATTTTAGAGATTATATATTTCATGNGAAGGC
CCTGNCTACTTGTCATGCCCTGCTTTCCATATGTCTTAACTGCTTAATCT
NTGTTGGGTTTTCCTATATTTGTCAGAGTCCTGGTGGTNCTTTGCCAGCT
GATATCAGACAANAGTAACTAGAGTATCAGCCATAATTCCAGNTATNATT
TAAGATGTTGATCTGGCTATCAGCCTTATTCTTTAAAAATTCGAATNTAG
CAAATCCATCTAGNCCAGCTGGNTCTCAATTGGGGATGCACATCAGACTT
ACCTGTGGAGTTTTGTAAANATACAGATGTCTATNCTCAGACTTATNGAA
TCTCTTTACTTGATATCTCTTGGTACGTACGCCATCATTTTGGTAATTAC
TATATTATATCTCANATTAGGATGTTATATCTCAGGGTTTTTTCTCTATA
AAATTATGTTCATCCATTTTNATAAATCAGATGTAATATTCACTGCTTCT
TTAAAAATAGATTAATCATTATNCTCGAGACATTTTGTCTAAAACTTGTT
TGGAATGGCTTTATTATCTTGTT
>rnd-5_family-975#LINE/L1 ( Recon Family Size = 16, Final Multiple Alignment Size = 16 )
CCAGAGGGAGCGCCCGCCTCCAGCCAGCGCTCAGGGCAGAAAGGTAAGCC
AGTCCCCAGCACCCGGAAGGGGCGCCCCCCCCCACCGCCACCACTCCGGG
GCAGAGAGGGGGACCAGCCCAGCACCAAGAAGGAGGCCCCAGCACACCAG
CCCCCAGGGCAGAGAAGGTGGAGCAAGCCCAGCACCCGGAAGGAGCGCCC
CCCACCACCATGCTCCTAGGGCAGAGAGGGTGAGCCAGTCCGCAGGACCT
GGAAGGAGGCCCCGCTGCGCCACCACACCAGGGCAGAGAAGNTGAGNCAG
TCCCAGCACCNANGAAGAGGCCCCCCTGCCGCCATTCCANGCTCCCAGGG
CAGAGAAGGTGAGCCGNGCGGGCACCAGAAGCANCCCCCAGCCCCGTGGA
AAGTGAGGAGGCATGTAAACACAGCCTCAAAAACAGACTCGCAGATCACC
TACAACAACCCCAANGCGAAACGAGATGGAACAATCCGATACTCAACCAC
CTGGACTCCCNGAACNGGCAANAAAAGAGGATCTGGGAAAAATGAAATCA
GAAATAATTTCTCAGATAACAGCAAAGANTGTGCCCGATAGTGCAAGNNA
TGATTAATAAACCTANAGAGGACACAGATTAAAAAAAATNGAGGATCNGA
GGAANAGATGGAATCCCAAAACAAGGGAAACAAATGGAATCCATAAAGCA
AGATGCAAACAGATTTCCAGGAGATNAAAAGCTCCATCGAAAGTCTGCGC
AGTAGAATGAACCAATGTGAGGGCAGAATTTCAGATACAGGAGAATAAGA
TTGCAATTAGTGACCAGGAANNGAAAAATTGCTTCTAAAATTGTTAAGGG
ANCATGAGAAATCAATCCAGCAGCTGCGAGACGATGCAAAGAAGAATAAC
ATAAGACTGATTGNAGTNAATGGAAGAAAGAGGAGAGAGTGCAGATGANA
TAAAAAAGCTGTTCACAGAGAGTGATGGCAGAAAACTTCCCAAACAGGGG
GAAGGACTTGGCATACAGACAAGTGAGGCATACAGGACTCCGGCTAGCCT
GGATCAAAAACAAATCTACACATAGGCNTATAAAGTTAGGATTCCAAGAA
ACCCAACAGAAGAACAAAGTTCTACAAGCAGTGGGAGAAAAGGAACAAAT
CANATACAAAGGAAAGCCCATCAGAACCACAGCAGACTTCTCAGTGNAAA
CCCTCAAGGCAAGGAAGAGNCTGGAGTGATGTATTTCAAGCCCTAAAGGA
AAACAGCCTCCAACCCAGATTNATGTACCCTGCNAAAACTATCTTTCAAA
ATTGATGGAGAAATAGGATACTTCATGATAAAGAGNACCTCGAGGAACTT
CATGAANACCAAACCCAGCACTCCAAAAAATTTTAGACAATATCCTAGGA
AAAGACAATGAGGATCACAAAACCCAGGAAGCNCAGCAGAATGAATCCAC
TGGGNCATGACAAATTAAACACAAGGGGCGAGANCCAACAAAAAGAAAAA
GTCATGACAAGGCTTTAAAAACNTTTAACTTATCATCCCTAATGAGTGTA
TAATTCAATCTTGTTATTGTNCATGATTAGTATTTTTCTGATTCTAGAGT
TGCGNCACCTTGTTCCNTGTGCNGTANTGGCTATTTACATCNTCTTGTGT
CTACTTTTTATATGAGTGTGTCTATTAATGAGCTGTAAGAGTTCTTTATA
NATTCTNGTCATAGNTTATACGCACTGNAAAATGTGGTCTNGTTTAAGNA
CTACTTTTCATTTTAACGATGTCATTTAAAGTTCTAAATTNTGGATGGAA
NCTCATTTATCAATNTTTTTCTTTTATACATCATGTTNTTNCTATCCTAG
GAAGTTACTGCCTACCCTAAATTNATAANCATTTGTCCCTTATTAATTTC
TTCTTTAAAGTTTTATACTTTTAGGCTTTCATATTTAGGTTCATAGATAC
TTTCAAGTTACTCTTANGTANGGAAATGNAGNGTTGAGGTNAATTTTTTA
TATACGGATACCAGGTTGCTCTAGTGCCATTNGCTGAAAACACTATCTTT
GCTTCAGCTCTTGGATTGAGTTTATATTCTATAAAATGCTAATGTTAAAT
AATCTTTNAAAACATCAGTGGACCATAGANGTGTGNTTCTATTTNTAGAT
TCTCTGCTTTATTCCAATGATCTATATGTCTTTCCTTACACCANCACTGC
CTTGATTACTGTAGCTTTAGAGGAAGTCTTAAAATTAGGTACTAAACGTC
TTCCNACACTNTACTTTTTCTTTCCTNNTTTGACTTTTCTAGGTCCTTGT
ACCTACAATACTTTGNAATCTCCNACATCCAACTCTTNACNTTCATAATC
CAATTCTTCATATCCANTCTTCATTTATGAGCAANTATAACATAGANCTG
AACTTTTATGTATGCCTTGTGTCTTNTAATNCTGNTAAATTCAAATACNA
GCTNTAGGGGCTCCTAGAGATTTCTTGGTATTTTCTCTNTAGANGATCAT
TTCATCTACATATAANGATTTTNCTTCTACCATTGCCAATCCTATCCTAA
TTGTGTCATCTTATTGCCAGACTATTTTGGTTTGGGCCTATGTTTCAAAG
TTTAATGGACAGATGAAGAGTACNCATATCTGCCCTTGTTCCCCACCTTA
AGGAGAAAGCATTGTATCNTCTCCATTCATATAAAGCTNTTTTCGCTGGA
AGTATGGAGACATGGCTTTGATCTGTTGAGAAGGTTCGTTCTACTTCTAG
TCTCCTGATAGCTTTTACCATGAACAGCTGTGGAATTTAGTCCAATACTT
TTTCTCCAACTAGTGACAGATCATATGGCTTTTTTCCTTTCCTCTTGTTA
AAATGATGACTTTTGGAGGTGGATCTTCCAATGCTGAACCAACCTGCCAT
CCCTATAATAAAACCACTTTCTACATACTGCCAGATCTGACTTCTAATAG
TTTGTTTTGTTAAACAAATTTTACCTATGTTCATACTTTTTCCTTCTATT
ATCTTTACCAGTTTTAGGATTAGCACAATGTTGAGTTCCTAAAATGAGGG
GGAGAAGTGTTCCTTTTTTTCTGCTTTAAATGTTTGATATAATTATCAGT
TAAAATGTTATGAGCCTGTTGTTGTCATATAGGTAGGTTTTCAAGCTAGG
AATATACTTTCTTTAATAGGTGCTATTCAAATTTTATATTTCCTCCAGAG
TTAGTTTCATTAATTTGTCTTCCAAGGTACTTCTTAGAAAGTTGTCAAAT
TTATTTCGAAAAAGATTTTTGAAATATGCTTTCTATATCCTTTTAAATTC
TGTAAAATCTGTGGTAATGTCTCCTAGATCTTGATATTGTAATTTTAAAA
ATGTATAATTGAAAAAACAAAAAAATAGGGCCGGGATTTAGCTCANNNNN
NNNNNNNNNNNNNNNNNNNNGTGGTTCCACCTCCTGCCTTGNAAGCACAA
GGACCTGAGTTCGATCCCTGGTACAAAAAAAAAAAACCTACAGTACTTTG
AAAAGGNAGATCAAAAAGTGTGTCAGAAAAATGTATAATTGATATTGTGT
AATAGGAGGTAAAGGTCTAAAGGAGCAGGGGAAGTGGGAGGGGTAGGGGA
AAGGAAAGAAGGGAAAAGAAAAAATATGAGAAAAGGAAAAAAATGGAAAC
AAAGTCTTTGCAAATAGGGAGGGGTGGAGGGGGTGAAGGGAGGGCAGGGG
AAGGGGAAAAAAATAAGAACCAAGATACTCATGTAATGGTACAAGATCCC
AATGATGTATGTAACTGTATTTTATACCTAAAATGTACCAATAAACTTAA
TGGGGAAAAAAAAAGAAAGAAAGAAATNCAGACCGTNAGCATACCTACTN
CAAGAATCTGCACNCCAATAAGATGGAAAACACAGAANAAATGGANAGAC
TCCTGGACACGTATGAGTTANCANAGCTGAATCAAGAAGACNTAAAAATT
CTGAACAACCCAATGTCAGCCAATGAAATTGAAGATGTAATTTTAGAAAC
TTANCAACNAAGAAAAGCACTGGGTNCTGACGGCTTCACNGCTNNATNCT
ANAGGANATNTAGGGAGGANCTANTGCCACTGCTNTTCAAACTNTTCAAT
GAAATTGAAAGAGAAGCAACACTTCCAGAATCATTCCTGGAACCAAATAT
TACCCTGATAGCAAAACCAGAGAAATACCCAACCAAAAAAACAACTAGAA
AGCCAATCTCCCTAATGAACATAGATGGAAAAATCTTCTATAAGATGTAA
TACTGGCANACAGAATNCAGAGGGTCACCAAGAAGATCATTACACCNTGA
CCAAGTCGGATTCATCCCAGGGATGCAGGGATGGCTCAACACNCNCAAGT
CAATAAATGTAATACACCATATTAACAAAGCCAAGGACAAAAATCATATG
ATCATCTCAATAGATGCTGAAAAAGCATCCGACAAAATCCAACACCCATT
CATGATAAAACCCTACCAAAAAATTGGAGNAGGTGNCCTTTATCTCAACG
TNANAAAAGTNATTTACGACAAACCAACAGCCAACATATATTAAATGNTC
AAAAACTGAGCTTTCACTCTAAAATCAGGAACAATACGAGGATGCCACTA
TCACCACTCCTATTCAATATAGTTCTGGAAACATTAGCCACAGCAATTAG
ACAAGAGAAGGAAATAAAAGGAATAAAGATAGGACGGGAAGAAGTTANGC
TATCATTACTTNCAGATGACATGATACTCTACATAGAAGACCCCCAAAAC
TCCACCAAACGNCTTCTNNATTTAATAACCAAATTAAGACAGCACAGCTG
GATACAAAGTCAACGCTCAAAGATTCAATAGCNTTCCTNTACNCGAGTGA
CAGACTCACTGAGAGAGAAACTAGGAAAACGCCTTTCACAATAGCACCGA
AANAAGTGAAATACTTAGNAATCAATCTNANAAANGAAGTAAAGGACCTN
TGCATTGAAANTTACACTACTCTGAAANAGGAGATCAAAGTGGATATCAG
AAAATGGAANNATATCCCTTGCTCNTGGGTAGGAAGANNCGACNTAGTGA
AGGTGGCCATACNCCCAAAATTGTTATACAGNTTTAACGCAGTCCCAATC
AAAATACCATTAGCATGCCCCACAGAANTAGAGAAAGGAAGGAAATGAAG
GGAATGGAATTAATATGAGAAAATGGAAAAATGGAAACAAAGCCTTTGTA
AATAGGGAGGGGTGGAGGGGCTTGAAGGGAGGGCAGGGGAATGGGGAAAA
ATAAGAACCAAGATATACTATGTAAAGGTACAAATTCCCAATGATGAATG
TCATCATANTGTACATCTAAAATGTACCAATAAAATTAATTTTTTTTAAA
AAAAGAANTAGAGAAATCATTTCTAAAATTCATTTGGAACNAGAAGCGAC
CTAGAATAGCANAAACAATTCTGGGCAGCAAGGGCAAGGCANGAGGCATC
ACAATCCCTGACTTGAAACTATACTACAGAGCANGCTGTGATAAAAAGAA
ACAGNATGGTAACTGGNAAAAAAAAGACATACATGAGGATNAATGGAACA
GACTAATAGAAGATGCAGAAACANCCGCAAACNCACTCAGNCACCTTATN
TTTGACAAACGGGCCAAACACNTTCACTGCAGGAANGACAGCCTCTTTAA
TAAATGGTGNTGGAAAAACTGGCTNTCTACATGCCAAAGATTAAAACNAG
ACCCATGCCTCTCACCATGCACTAAACTAAAATNAAAATGGATNAAAGAT
GTAAATATTGAAGCAGAAACACTAAATCTGCNGNAAGAGAGAATANGTAG
AACNCCTGAGGACATAGGGGTAAGCAAAGACTTCATGAACAAAACCCNGA
CCGCACTGGAAATACTACAAAGAATCAACAACTGGGATCTCATCCTATTA
AAANGCTTTTGCNCAGCAAAAGAAATCACCAACAGAGTGAAGAGACAACC
CACANAGTGGGAAAANATTTTAGTCANTGGTCCCTCAGCCAGAGGACTAG
TATCTAGAACATACAAAGAACTGAAAAAGATCGGACCCGCCAAATTTAAA
GACCCAATCCAAAAATGGGCATCTGAAANGAATAGACACTTCTCAGATGA
AGAAGTACAAATGGCAAATAAATATACGAAAAANTGTTCAACATCACTGG
TCATGCGAGAGATGCAAATTAAAANAATGCTGAGATTCCATCTCACCCCA
GAAAGAATGGCTGNTATCANGAAATCAACCAACAANAAATGCNGGTGGGG
CTGTGGGGGNAAAGGAACCCCTCTCCACTNTTGGNGNGAGTGTNGACTGG
TGCAACCGCTGTGGAAATCAGNGTGGNNATNCCTCAAAAAACTAGGATTA
GAGGTCCCATTTGACCCAGCTANTCCCCTTCTGGGNATNNTCCCAAAANA
ATTAAAAACATCATACCACAGCAATAACTGTGCATGCCCATGTTTACAGC
AGCACAGTTTGTAATAGCTAANNCTTGGAGACAACCCAAGNGCCCATNAA
CTNATGAATGGATGAAAAATGTAGGGGTTTTNTTTTTTTTTTGGTACTGG
GGATCAAACTCAGGACCTTGTGATTGCGAGGCAGGCAGCGGGACCACTGA
GCTAAATCCCCAGCCCAAAAATGTAGTTTTTTTNTATCCAATGGAGTACC
ACTCAGCCATGAAGAAGGATAAANTTGAGACACTTNTAGNTNAATGGATG
CACCTTGGGACCATACTCTTAAGTGAAATAAATTGGANACACACGTGTAA
ATATCGCATTGTCTCTCTGGTGTGAGAAACTNAAAGNGTAAATAANGACC
AAAATGTANAATAGATANTNTGAAANAGGNAGAAA
>rnd-5_family-1650#Unknown ( Recon Family Size = 16, Final Multiple Alignment Size = 16 )
AAAGAAAACGAGCCGAAACAGGAGCACCCGAGGCAGGGCTTTATTGGGGA
AGGAGCTGCCGGGCTGCCTCGAACAATGGCGAGAGAGAGCGAGACTAACT
GGGTGAGGTTTATANAGGGCGGTGCGGCGGGGAGAGCATCGTGGGGGTTG
AGCAACGGGACGCCCGGGTGATTGGTGGGGAGGATCACGTGGGTAGCGGG
GTGGGGCGGCGAGTTAGGTTTCGCTTCTCCGGAGGGGGTAGGTTTCGCTT
TTCCGAAGTGGCTCATTTCCATAAGCGGGAACCATTTTAGGAAGGGAGCC
ATTTTAGGATGTAGGGCTGTCGGGGCCATTTTGTCTGGTAGAGAACTCTA
T
>rnd-5_family-1805#LTR/ERVK ( Recon Family Size = 19, Final Multiple Alignment Size = 16 )
AAGTGGCGCCCAACGTGGGCCCGAGAACGGGGGATCCAGTGAAGGACGCT
GCTCGGGGGCCCATAAGATAAGATGAGGAACAAAGAGNATCGAAACAGGA
GAGGATTGCGTCTGACGTGGACCTGCCGTCTTTCCTGCACCTCGGTGAGT
TGAGCAGCGATTATGGGACAGGGCATTAGCCAGCATGAGTTGTTCGTGCA
AGGTCTCAAAGAAACTTTACAGGCACGAGGGGTAAAGGTTACAGTCAAAC
AGTTGTTGAAATTTTTTGATTATATTAGAGATCTCTGCCCCTGGTTCCCG
CCGAGGGTACCATTGACGAGAGGAGATGGAAAAGAGTAGGGGAGGCCCTT
AAGGATTATTATGCCACTTGCGGACCAGGAAAGGTCCCGATTACNGCGTT
CTCTTATTGGAATCTNATCAATGANATTATCTCCCAAAAAACCAAAGATC
CGGTGGTGGCTCAAGCCATCCAGGTCGGGGAGATAGCCCTCCGACCGGNG
AAAGGGTCGATCGCTCTCCAGGCGGCTCTGACGCAGTCTCCCGGGACGCC
AAGATGGCGCCGAGGCCCGAGCCCTGCGGGGCGGGACTTCCTCGNCGAAC
GAGGGAGAAGACTTGATGTCTTTTGATAGTGACGATGATCCGCCCCAGAC
GAACATAACGCTNCTTGGACCGATTACAGGCGGGCTCCGCCCCNTCCAAG
CCTTTTAAGGNAAAGCTTCGGCGCTCCTCAGCTTCCGCCTCCGCCCTTTC
AGCCCCTGCCTCTGANCCCGCCCCACCCGTGNAGGAGGTACCGNCCCTGT
ATCCCTCCCTCCGACCTATCGCTCGACGCCCCCCCCCCACAGAACCGTCC
CGGGGGGGCTCCGGGACTGGGCCAATCTCGAGGAGGAGGCACTGCGGGCG
CGNCCCTGGGTGCCCGCCTCCTTATGTTCCTCCNGGCCCCAACACTCCAT
GCGCCCGCTCTGGCATGCCCTGCTGTTGATCCCCAAAGGAACTCCGGGAC
AAGATAGAATTTCTAAAAGAACAGATAAGGTTAGAAAAGGAACACCAAGA
ACTTATTACCCAGCTTGAAGGCTTAAGAACAGGCAAGCCCATGAAAATGT
CCGTAGAGAAGACAAACTTAAGCCACGACCCCCCATTAGAGGGGCGACCC
CCAGGGTGCCATCCGGATCAGGGGTACCCCTAGAACTTGAAANTGTGGAA
GCTTTCCCGTAACTGAGACTGCTGACGCGCAGGGACAGGCGTGGAGACAC
CACAGTGGTTTCGATTTCAAGGTCATTAAAGAACTTAAAACGGCCGCAGC
TCAATACGGGGCCACTGCACCTTACACCATGGCCATTTTAGAATCGGTGG
CAGAAAATTGGCTCACCCCAATCGATTGGCAGACTCTGGCCCGCGCCACC
CTTACAGGAGGTGACTATTTACTATGGAAATCTGAATATGTNGAAAATTG
CCGAGATACTGCTAGACGCAATGCTCAGGCGGGTAATGGTTGGATACTCG
ACATGCTTCTTGGGGANGGGGCCTATGCCGCCAGCGATCAACAGATGCAA
TTTGATGCGGGGTTGTATGCCCAGATTCAGACCGCAGCCACTAGAGCCTG
GAGAAAACTCCCTTCTAAAGGAGACGTGAGTGCTTCTCTCACCAATATCC
GACAGGGGCCTGACGAGCCCTTCGCGGACTTTGTTCACCGCCTGCTCACG
GCGGCGGGTCGGATTTTTGGGAGCGCGGAGACGGGGACAGATTTTGTTAA
ACAGCTTGCTTTTGAAAACGCCAATGCCGCCTGCCAGGCCGCCATCCGCC
CTTATAAAAAGAAAACTGATCTCTCAGGTTACATTCGCCTTTGCTCAGAA
ATTGGGGCCGCCTACCAACAGGGNCTTGCTATGGCGGCCGCCATGCAGGG
CTTCACGGTCAAACAGTTTTTGCAGCGCCGCNTCGGCAACAAGTGTTTCC
GGTGCGGGGCAACCGGTCACTTTGCCAAGGAATGTCAGACCCCTAGGGCG
TCGGNCCCTAGGGCCACGCCCCCGGGGCCTTGCCCTCGATGCAATAGGGG
AGACATTGGGCGAATGAGTGCAGGTCCAAGACGGACGCTCAGGGCCGGCC
CCTCCCGCTTGCCCATAACCCGGACCAGGGAAACGGGAAAGGGGGCCAGC
CCCGGGCCCCCGAACCCAAACAAATTTACGGGGCGCTCAATTTTGCTCCA
GCAAACAGCAATCCATTTCAGACCTCTTCAGAGCCACAAAAGGAAGTGCC
GGATTGGACCTCAGTGCCACCACCCACACAGTATTGACCCCAGAAATGGG
AGTNCAGGCCCTCGCCACGGGAGTCTTTGGACCCTTACCTAAGGAGACCT
TTGGCCTCGTAATAGGCAGAAGCAGCAGCACCATGAATGGACTGCTGGTC
TACCCAGGAGTGATTGATAGTGACTACTCCGGAGAAATTAAAGTTATGGT
TTCTTCCCCCAAAGTTATTAACACCATTCAATCAGGCCAAAGATTTGCTC
AATTGTTACTCCTTCCCCTTCTCCCTACCTCTAATAAGGCTCTTAACAAC
GCCCGAGGCAGCCAGGGATTCGGCTCATCCGATGTCTACTGGTCGGAGAT
ACTTTCAGCACAAAAGCCTCTCATGACCTTGTGGTTAGATGGGAGACAGT
TTTCTGGATTGGTAGACACTGGTGCCGATGTAACTATCATAAAAGGAGAA
GATTGGCCTCAGGCGTGGCCATTAAAAGACACCCTCACCCACCTCAAGGG
TATAGGTCAGAGTCAAAATCCTAAACAAAGTGCCAAAGATCTGACCTGGA
GAGACCAAGATGGTAATCAGGGCACCATTCAACCTTATATCATCTCAGGG
TTACCCATTAATCTATGGGGGAGAGACCTATTATCACAAATGGGGATAAT
TATTTCCAGCCCCAATGAAATCGTCACTATGCAGATGTTTAAAAATGGGT
ACATTCCAGGAACAGGGCTAGGNAAANACCCTACAGGCNTTACTCACCCC
ATTGAGCCNGTCCCTCGNCCCCCTCGAGCAGGGTTAGGCCATTTTCCATA
GGGGTCATTGACACTCCTGCGGNCCATGCTGAAAAGATCACCTGGCTCTC
AGATGATCCGGTATGGGTCGATCAATGGCCCCTTTCCAAAGATAAGTTAT
TAGCGGCTCAGCAGCTGGTGCAGGAACAGCTTCATGCTGGCCATATCATC
CCCAGCAATTCCCCATGGAATACTCCCATCTTTGTCATTAAAAAACGGTC
AGGAAAATGGAGGCTCTTACAAGATCTTAGAGCAGTCAATAAGACCATGG
TACTCATGGGAGCTTTACAACCCGGTCTTCCCTCACCGGTAGCCATCCCC
CTTGGATATTATAAGGTTATTATTGATTTAAAAGACTGTTTTTTTCACCA
TTCCCTTACACCCTGCTGATCAAAAACGCTTCGCATTTAGCCTTCCGGCG
ACCAATTTCTGTGCCCCAATGCAGCGCTTTCAATGGCTAGTGCTGCCCCA
AGGCATGGCCAATAGTCCCACCCTGTGCCAGTCATTTGTAGCCGCAGCNC
TCCAATCCACCCGAGACAATTGGCCTCAAATGTATATTATCCATTATATG
GATGATATCCTNGTGGCGGGACAACTAGGAAGTGAGTTTTAGCCTGTTAT
GCTGACCTCCGGCGGGCCCTTGAATCTCGTGGCCTCCAGATTGCCCCTGA
TAAGGTTCAGCTAAAAGACCCTTACANTTACCTCGGATTTCAGATGAAGG
GACGTCACATTTCCTCCCAAAAGCTTACCTTGCGGCTGGACGGTCTTAAA
ACTCTNAATGACTTCCAAAAATTGCTCGGAGATATAAATTGGCTCATGCC
NTATTTAAAACTTACTAAACATGACCTAAAGCCTCTCTATGATACCCTAC
AAGGTGATAGCCACCCCGCTTCGCCTCGGGAGCTCACCGCCGAGGGGCGC
GAAGCCATTAGCACGGTAGAACAAGCCATCCAAAATCAGACAATTACCTT
TATAGATTATAACTCTCCTTTACAATTATCGTTCGCAAAACCTCTCTCTC
CCCCACTGCTGTTTTTTGGCAAACCGCACCCCTTATGTGGGTTCATCTCC
CGGTTTCCCCTAAACGGGTCTTTTATCCCTATTATGTTGCAGTTGCAGAC
CTGATTATCCTAGGCAGAGACCATGGAAAGATGTATTTTGGAAAGGAACC
TGATATTATTATCCAACCCTACCCTAAAGATCAAATCGATTGGCTTATGC
AGACTACCGATTCCTGGCCAATTGCTCTCGCTTCTTATTCAGGNTTATTG
GACAATCACTATCCTCCNAACAAACTCATTGACTTTGCCAACAGACATGA
CTTCATTTTCCCAAAGGTCACTTCTTGTTCTCCTCTGCCAGAAGCCCTAT
CCGTCTTTACAGATGGTTCTTCCACCGGGATGGCTGCCTATGTGTGGGAC
GATAACATTGTCCAGTTCCAAACCGNCCGCTCTTCGGCCCAANTAACTGA
GCTACANGCAGTCATAGCGGTCTTTTCTGCATTCCCTGANCGAGCCTTTA
ATCTCTTTACTGACAGTGCTTACATTGCTCAATCTGTCCCCCTATTAGAG
ACATGTGGATNGATNAAACTCGCTTCTCAGACTGGTGGTCTTTTTCTCCA
ATTACAAGATCTAATCAGAAAGAGATCCAAGCCCTTTTTTATTGGGCACC
TTCGTGCCCACTCTAACCTACCTGGCCCACTCACAGAGGGCAACCGGTTA
GCAGACCTGGCCACAAGACCTCAGGCTTTNGCCTGCTCANTAAATACTGA
TGCCCCCATTCNGATTGACCAGGCACGGAAGGCACACCAATTACATCATC
TTAATGCTCGCACGCTTCGCCTTATGTATAAACTTACTAGAGAACAAGCT
AGACAAATTGTTAAAACCTGCCCTACGTGCACCCTNCACCTTCCCACACC
TCATCTGGGAGTTAATCCTCGTGGCTTGATTCCAAATGCCCTATGGCAAA
TGGACGTCACACATTACCCTGAATTTGGAAATCTTAAATATATACATGTC
AACATGGATACCTATAGTGGATTCATATTTGCCACCCTGCAGTCCGGGGA
AGCTACTAAACATGTNATCGCCCACCTCCTCGTTGCCTTCTCAGTACTTG
GATGTCCACAACAAATTAAAACAGACAATGGTCCAGGCTATACCAGCTCT
GGCTTCTCGAAGTTTTGCAAACAATTAGAAATAACACACATAACGGGAAT
CCCATATAATCCACAGGGACAAGGCATTATAGAAAGGGCCAATCTCACAC
TCAAAATTACNTTAGATAAAATAAAAAAGGGGGAATGGTACCCTACCAAG
GGGTCNCCTAGAAACCTGATATCACATGCACTATTTATTCTTAACTTCTT
AAATTTGGATGCCAAAGGTTTATCCGCAGCCAACCGTTTCTGGCAACCAG
AGACGCAACGACAATTTGCCTCTGTGATGTGGAGAGACCCCCTGGACCAC
TCATGGCACGGGCCCGATCCCGTACTCATCTGGGGCCGAGGGTCGGTGTG
TGTTTACTCCAAGGAAATGAAGTCAGCCAGGTGGCTCCCAGAACGCCTAG
TAAAACAAGTTGATAGGCGTGCTGATGATGCCGATGACCTGACGTTGTCC
AATTTCAACCAGTTAACAATGGCGCCTACAATTACAATCTAATAATCATN
AAGAGTATAATTCAATTTGGCTAGTTGTGTTTGGGTGCACCCTAGTTTAT
ACGCTGTCTTATATGTTTGTCTATTGTCTGTTGTTTGTGTTCGTACAGTT
GAGCTCAANATGTTCCTTTCTCTTNAAAGGATATTCGCCTATTGTTAATT
GATNATGTTATTTTATTAAAGACGTGCTTTTCTCCCAGGTTGTATTGATC
AAGGTACCACTGAAATTTATTAGATTAANGTG
>rnd-5_family-360#LTR/ERV1 ( Recon Family Size = 18, Final Multiple Alignment Size = 16 )
TTTTGTNAAAGAAATGTGAAAGTTGTCAGAATCAAAATGGAGTCACTTGT
GTCAACTCTAACGCAAGTTAAATAAAGCAGCGGGATAAGGAAGGGTTCTC
ACGCACGANTGCCTGATAGTAACTATCACAAAAGACTCCGCCAGAACCAC
AAGCTTGCACAGAGGCCACCGCAACCTTATACAAAAAGTACTTCTACAAG
GACGTCTGCCCAGCAACTCAGACTGGCACCGCCNTTGTTATTAATCNCTG
TGGCCAAGGATTACTGTTTCAAAATANCTNATGATATCTTCCTCATTTCT
GCCTTTAAAAANTTCCCCTTGCCTCAACCTCTTTGAATACGCCCATGGTT
TACTACAGCGCACGTATTCCCACTGCAGTGCTCTGNTATT
>rnd-5_family-1988#DNA/hAT-Tip100 ( Recon Family Size = 17, Final Multiple Alignment Size = 16 )
CAGTGATGNANGGTGCAGCCAGCTCANANCGGCTCGCGAGAGCCAACTGT
TAAATTTTCAGGAATTTTGTGAGCCGGTTGTTAAACATAGCCATTATTAA
AAATTAAATTATATAAACNTACAATTAAATAAGTTATATTNAAAACAAAG
GTAATAGATACTCAAAATATTACTTCCTAATTATTTTACTACGCTTTACT
ATTATCTATGCTCTTGAGGTNATTTACATCTCTGCTGNTGCGATNTCTTC
TCAATTCCGTGTTCAGTGACATCACGTTGGTAGCTTGAAATCGGCACGGT
GGGAGTATTTACACCACGGAAATTGGCAAACGCTACAAATCAAGGCTTGA
TTNATTGTCTTGTTGATTATCTAGAGCAAGAATCAGCAAACTA
>rnd-5_family-3785#LTR/ERV1 ( Recon Family Size = 16, Final Multiple Alignment Size = 16 )
AAAGANAGCAGCCTCTGACATCTGGAAGCTGGCCTGGCTCTATGGATCAG
CTAAGCCTCGGTGTCGCTAGCAGGCCGGCCTGGCACCGTCACAGAGCTAG
GCCTGGTGTTCTCCTGTCGAACATAAACAATTTCACAGAACATCGACATC
AGACAAGGCCACTCTGTGACCATGATGGGNCGAGACAAAACAAGACCNCT
TCGTAATCACGTCTGAACACAGACAAAACATGAACATCGTCCAAACCACA
AAATATCACATTCCTCTNTCCTGGCNAATATGAATGACTGCCGCTTNTTT
ACCAATTATAGCTTTAGCCTCTCCAGTATTCCTTTCCTTCGGATAAGACT
TAAGGTGTCCAATCATAGAATTGCCTCCACTTCCTGACAGCATCCAATCC
AGAGCGAAGCCCCGCTTCCGTAGACCCTCCCCCAAATCAG
>rnd-5_family-1251#LTR/ERVL-MaLR ( Recon Family Size = 17, Final Multiple Alignment Size = 16 )
CTGTGGGTTGAANTGTGTCTCCCAAAATATGTTGAAATCCCGACTCTCGT
ACCTCNGAATGTGACCTTGTTTGGAAATAGTGTCTGCAGATGTAATCAAT
TTAAATGAGGTCATCGTAGGGTGGGCCCTAATCCGGTATGACTGGTGTCC
TTANAAGAAGAGGGACATTTGGACGGAGACACACAGAACACAGAAAGCCA
CGCGAANACGGAGGCAGGGANCGGAGCGACGCAGCTACAAGCCAAGGAAN
GCCAGAGTTTGAACCACCAGAAGCCNGGAAGAGCAGAAGGAAGATCCTTC
CCTGCAGCCCTCAGAGGGAGCCTGCCAGCACCTTGGATTTCCAGACTCCA
GAACTGNNAAGAAATAAATTTCTGTTGTTTAAGCCACCAGTNTGCAGCGT
TTGTTGCGGCAGCCNCAGGAAA
>rnd-5_family-2379#LINE/L1 ( Recon Family Size = 21, Final Multiple Alignment Size = 15 )
ACAGTGGAATTTATCAAGCAAAAGAAAATCANTCTGTGAACTCGAAGANA
GGTTATTTGAAAATATACAGAGGAAGAAAAAGAATAAACAGAAATGAAAG
ACGCTTACGTGATTTATGATCAGTATCAGAAAAGCAAATATTTGAGTTAC
AGGAATTAAAGTGGGAGAAGAGAAAGACAAAGAAGAATGCTTATTTAATA
ATAGCTGNAAATTTCCAACTCTGGGGAAAGATATAAAATCCAGGTACATT
GAGGTCAAAAGTCTCCAATCAGATTCAATCCAAATAAGACTATTCCCAAG
ATGTAAAATAGCCAAACTGTCAAAAATCAAAGAGAAAGAGANGATACTTA
CAGAAGCAAGAGTAACAGAAGCAAATATTATATAAGGGAGNTCNAATAAG
ACTAGGAGCAGACTTCTCGGTAGAAACCTTATTAGGNTAGGAGGGAGCGG
GATGACATATTCANAGTGCTAAAGAAAAACAGTCAANCAAAACAAATAAC
TAGCAACAAGTATACTTTACACGGCAANGCTGCCTTCCGGAAATGAAAGG
GANATGAAGACTTCCAAACAAACAAAATTGAGGGAGTTCATCACCATCAG
ATNTGTCTCATAAGNAATGCTAAAGGGAGNTCTTCAAGCTGAAAGAAAAG
GACGCTAATTAATCATAACAAAGTATAAAACTCACCGGTAAAATAAGTAC
AAAAAATCGAAATGCCTTAATACTGTAATGGCGGTGTGTAAAGCACTTAT
ACCTTCGATATGAATGNAAANAGAAAAAATATTAAAAANAATAGCTACAA
TAATTCTTAAGGGATACANAATATAAAAAGATGTAAATTGTGACATCAAA
AATTCAAAATGTGAGGATGAAGTAAAAGTNTAGGAGTTTTTAAATAATCA
GTTGTTATCGGCTTAAAATAGNCTGCTATAACTAT
>rnd-5_family-1182#LINE/L1 ( Recon Family Size = 17, Final Multiple Alignment Size = 15 )
ACTACCACATGGTCCANCAACCCCACTNTTGTGTGTATATATATATACAT
ATATACACATATATATGCAAANNAATATGATATGGGATCAGTGTNTCAAA
AAGACATNCGCACACTNCANTGTTNATTGNAGCATTATTCATAAGNCAAA
GTTGTAATAAACCTAAGTGTCTATCAACTGATGAATAGATAAAGAAAAGT
GTGGTACATNTACACAATGGAATANTACTCGGCCATTAAAANAANGAAAT
CCTGTCATTTGTAGCAACGTGGATGAANCTGGAGGNCACTATGTTAAGTG
AAATAAGCANTCAAAGAAAGAAAAATATTGTTTCACTCATTTGTACGTGG
AATTTGAATAAAGCCATCTTACAGAAANAGAGAGTAACATGGTGGTTACC
GGNGGCTGGGGATGAACGGATGAGAAGATACTGATTANAGAATAAAAGTT
TCAGTTAAACATGANGAATAACCTCAGNAGATCATAAAACATCATAATGA
GTATAGTTAATAACAACATGCTGTACACTTGAAAATTGCTAAGAGAGTAG
ATTTTAAGTGTTCTCACCACAAAAATAAAAAATATGTGAGGTAGTGATAT
GCTAATTANCTTGATTTAGCCTTCCACAATGTATACATATATCAAAACAT
CATGTTGTACGNCATNAATACGTATAATTATGTCAGTTAAAAAATAAAA
>rnd-5_family-670#LTR/ERVL-MaLR ( Recon Family Size = 17, Final Multiple Alignment Size = 15 )
TAGAATTTGAATATGGTTTGTCCCCTCCAAAACTCATGTTGAGGTTTGAT
CCCCAAGTAGCAGTGTTGAGAGGGGTGGAGANTTTAAGAGTGATCAGGTT
GTCGGAGGGATTAATGCCTTTCTTAAGGGAGTACTTTCTCAGTAGTGAGT
TCTCACTCTCGTGGGACTGGATTAGTTACCGCGAGAGCAGGTTGTTATAA
AGCGAGGCTNCCTTCGTGTTTTGTCTCTTCCGCACGTGCCCGCTTGCCCT
TCCGCTTT
>rnd-5_family-3378#Unknown ( Recon Family Size = 16, Final Multiple Alignment Size = 15 )
GGCACCCCATGGGGACAAGAGACAGAGGGATTCTCAGGCCTTGATCCATG
ACCATTTACCCGCTAAAGGTGAAGACATNTCTTTCTCCATCCTCCCTTGC
CAACAATGTATGGAATGCGCCCTCCCCTTATCCCCTACTCTTATCGCAAG
GACCANGTGCGCTATAACAGCAGGGGGCNGCCATGATGTCTCCAAGGACG
AGAATAGCCGCTGATCCAATCTTATACNAGGAAGACGTCCCCTAAACACG
GGGAAGNAGTCCCTCAAGAAATNCCGTACTCATGACCCAATGGAAAATTA
CAAGNCCTAGCCCACCCNAGCGACCCCGTAAAAGCTTTCCTTTGTTAACG
GGCCAGTCTGTCTNTTCTTCATCAGAGCTGTGTCCCCTTCGGCTCTCCCC
TCAAGCTGAAGTCCCTTCCCCGTTTTCTCTTCCTTCTCAATTAAAGCTTT
TGCCTGTANATTTGCGCTGTTTTCCGTTTTAATTTCCACCGAAGCAAGTT
CTCACATGCATCCAGTATAATGGTCAT
>rnd-5_family-1058#Unknown ( Recon Family Size = 16, Final Multiple Alignment Size = 15 )
GGAGAGCGAAAGGTTGAAATAACCTTGAGAGACCTCTGAGTCTCTTGAGA
ACATAATGAATCCTGGATATGCAGCTGGCACAAAAACAAGGATGNTTACT
TGTAACGAGAGCGGTTAAATAGAAAGAGTTCGAATGTCTGCAGNGCAAGG
GAACGTTATTCCCGGAGTTGTAAAGATACATTTGACCTTTTCCCTGGAAA
ATAATTAGTCGCCGGATCATGTGCTGAGGAGGGGGTAGGGGGGCTGTGGA
AAAGGTATATAAAGGGCAATAAAGTGGGAAGAGGGGTCCCCCCTCCCCTC
TCTCTCCTTTTTCTTTTCCTCAGAGTTTGTGTTTTTCTTTCATCCTCNCC
CCTCCTCTCAGGTACTGTTCGACTAGTGACGGCTGGCTCCGTC
>rnd-6_family-1596#SINE/5S ( Recon Family Size = 128, Final Multiple Alignment Size = 120 )
CTACGGCCATACCACCCTGAACGCGCCCGATCTCGTCTGATCTCGGAAGC
TAAGCAGGGTCGGGCCTGGTTAGTACTTGGAT
>rnd-6_family-62#LTR/ERVL ( Recon Family Size = 142, Final Multiple Alignment Size = 108 )
TGTGCTGGATATTTTCCGTTTGCCCCTCCAGATCCACTTCTCCGCCCTGC
TCTGTGCCCCGGGAGGCTGACCTNTATGGACCGCATCAACNGGCTCCCTT
GCCCTCTGGCTTCCGGTTGGGTTCGGCCAGGGGAGGCGGCAGCAGGAGAC
TGGAGGGCAGAAGGAGGGTGAGGCTTCGGTATTTATCCCCCGGCTCCCTC
CCTGCCAGGTCGCCTCGGGTTGGCTGTGTCTTCTAACCAAAGGTCACCCT
CCTTCTCAAGGCAGCCCTTTCTACGTGACCCTTTCTTTCTGGGTTCCGTA
ACCTCTCTCTCCCCTCGCCCTTCAGGCCTAGGAGTGGTAACGGCTATTAG
TGCTCCCTGGNTACCGCACGCATCCTTGTGGTTTCCCTATACCCTGCCCA
CACCTTGTAAATAGTCCCTTTATTAAACCCTCCTCGAATTATCTAATTTG
AGCGTGCCATCTGTTTCCTGCCGGGACC
>rnd-6_family-867#LINE/L1 ( Recon Family Size = 102, Final Multiple Alignment Size = 85 )
TTGGGAAAACTAATATCAGGGCTGGCTTGGGTTTGGGAAAGTACAAAATG
AGCACAGAACATNTCGTGNTACAAAGTAAGAAGTNCTCAAAGAACGNTGA
GGANATGTCAAAAGNACGTGGCAGCCGGCTGAAGGGTCTCCCACTGGCCA
AATNTGGGACAATTTGAGCATCAAAATAAATAATGGCGATAGATTATAAC
CCACTGAATAAAATAGGAATCCATGAGTCCATACTGATTAACATAAATAA
ACGATAAGGGTGAAAANAGCTCTTCTTTATAGAAATGCCAACTAATAAAT
GTAGAAGGAATGATGGAATTAGAAAATCACCGTTTGGCAACCATCATAGT
AATAACTATAGACAAGAATCATCAATGGATGCTAAAACTAGTGGGTGAAA
GTTTGATGAGAAAGAATATTTACATAGTCTCAAAGTATCTCCCCACAAGA
NACTTATTAATTANAAGGAAAAAAGTAATTTACAGTAGAGAAATCTGGCA
GACACCACTCTAACCAAGTGATCAAAATTANCATCACAGTTGGAACAAAN
CGACATCGTGTGCCTCCTGATACGACGCTGAGAAGGACACAGCATTTCTG
CCAAATGCATAACCTGAATCTAATCATGACACGGAGAAACATCTTCCAAN
GCTACAAAATAACTGGCCTGTACTCTTCAAAAATGTCAGTCACGAAAGAC
GTTCCAGANTAAAGGAGACTAAAGAGACATGACAACTAAATGCAACGCGT
GATCCTGGATCGATAACTTTTTTTTTTTCTATAAAGGACATTANCGGGAC
AATTGGCGAAATNTGAATAAAATTATCATATTNGATAATAGTATTGTATC
AATGTTAAATTTCCTGATTTTGATAATTGTACTGTGGTTATGTAAGAGAA
TGTCCTTGTTCTTAGGAAATACACACTGAAGTATTTAGGGATAAAGGGGC
AT
>rnd-6_family-2069#DNA/hAT-Blackjack ( Recon Family Size = 101, Final Multiple Alignment Size = 84 )
CGAACTCGTCCCGGTTTGCCCGGGACTTTCCCGGTTTTAGCACTGAAGTC
CCACGTCCCGGGAAACCCCTCAGTCCCGGGCAAACCGGGACAG
>rnd-6_family-303#LINE/L1 ( Recon Family Size = 157, Final Multiple Alignment Size = 83 )
ATGCCCTGCCGAGGTCCTCAGTCGCACGGAACACGCCGAATCAGCCCGCT
ACAGACAGGCAGGTCTGCCCATGCCCTACCGAGGTCCCGAGTCGCGCGGA
ATACGCCGAATCAGCCCGCTGCAGACAGGAAGGTCTGTGCACGCCCTACC
GAGGTCGTCAGTCGCGCGGAACACGCCGAATCACCCCGCTGCAGACAGGC
AGCCACCTGGTTCCACACTACAAAGACGCAGAGGACAGCGGACCACCAGA
CCANGGTACTGAGCCCCCGCCGCTCCCGGCCCAGAGGTAGGGGCTTCCGA
GCCGCCGTCCCACTGCTCCCGGTCCAGAGGAAGGGGCTTCCCGGCCGCCC
TCNCTCCCNCTGCTCCCGGCCCAGAGGAAAGGGCTTTTGGGCCGCCTCCG
TCCCACCGCTCCCGGCTCAGAGGAGGGGGCTTCCGGGCCGCCGTACTCCC
ACCACTCCCGGCCCAGAGGAGGGGCTTCCGGGCCGCCGTGCCACCGCTCC
CAGCGAGGAGGGGGCTTCCGGGCCGCCGTCCAGCACCGCTCCCAGCCCAG
AGGAAGGGGCTTTCGGGCCACCATCCCCGCTGCTCCCGGCCCCTGTCCCA
CCTCTCCCAGCTCAGAGGAGGTAATCCGTGCAGGCGCCAACAGCCCCCCC
ACCCAGTCGAAATGAGAAGACACGTAAATAAGTCTCAAAACCAGACTTCC
AGATCACCTACAGCAACCCCAAAGGGAAACGAGATGGAACACTCTGATAC
TCAACCACCTGGACCCACTGAACTGGCAACAAAAGGGGATCTGGAAAAAA
TGAAATCAGAAATAATTTCTCAGATAACAGGAGAAATTGTGCCCCTAGTG
CAAGACATGATTAATAAATCTAGAGAGGAGCTGAGGAACATGATGGAATC
CCAACATAGGAAACAAATGGAATCCATAAAACAGATGCAAACAGATTTCC
AGGAGATNAAAAACTCCATTGAAAGTCTACACAGCAGAATGAGCCAATGT
GAGGACAGAATTTCAGATATAGAAGATAAGATTGCAATTAGTGACCAGGA
AAAGAAAAATTGCTTCAAAATTATAAGGGAACATGAGAAATCAATCCAGC
AGCTGCTAGATGATGCAAAGAAGAATAACATAAGACTGATTGGAGTCAAT
GAAGAAACAGGAGAGAGTGCAGATGACATAAAAAANCTNTTCACAGAAGT
AATGGCAGAAAACTTCCCAAGCAGGGGAAAAGAGCTTGACATACAGATAA
GTGAGGCATATAGGACTCCAAATAGCCTTGATCAAAAAAAATCTACACAT
AGGCATATAATTGTTAAGATTCCAGAAACNCAACAGAAGAACAAAGTTCT
ACAAGCAGTTAGAGAAAAGAAACAAATCACATACAAAGGAAAGCCCATCA
GAATCACAGCAGACTTCTCAACGCAAACCATCAAGGCAAGAAGAGCTTGG
AGTGACATATTCCAAGCCCTAAAAGAAAACAGCCTCCAACCCAGATTGAT
GTACCCTGCAAAACTATCTTTCAAAATNGATGGAGAAATAAGATACTTTC
ATGACAAAGAGCACCTTAGGAACTTCGTGAATACCAAACCAGCACTCCAA
AGAATTTTACACAATATCCTAGGAACAGACANTGAGGATCACAACCCCAG
GAAGCAAAGCAGAATGAACCCATCNGGCATGACAAGAAATTAAACGNAAA
GGGGGAGAACCCAACAAAAAGAAAAAGTCATGGCAATGACAAGTCAATAC
GTTTCAGTTATAACCATCAATGTTAATGGTCTCAATTCACCAATCAAAAG
AAATAGACTGGCAGAATGGGTCAAGAAGCAAAATCCAACAATATGCTGCA
TACAAGAAACACACTTAATTCAAAAGGAAACTCATAGACTGAAAGTTAAA
GGGTGGAAAACAATACTCCATGCGACAGGAACCCGAAAAAAAGCAGGAGT
AGCTATCCTCTTTGCAGATCAAGTGGATTTCAAACCAACACTGATTAAGA
GAGACGAAGAAGGACACTACATCCTTGTAAAGGGAACAATCCAAGAGGAA
GAGATGACAATCATAAATATCTATGCACCAAACACTAGTGCACCCAACTA
TATAAAACAAATACTAACGGACATGAAAAGTCATATANGCACTAATACAA
TNGTAGTGGGGGACCTCAACACCCCACTGTCACAAATAGATAGATCAACT
AGACAAAAATAAGTAATGAAATACTAGAACTCAATCAAACTCTTGAACAA
ATGAACTTAACAGATGTTTACAGAGTGTTCCACCCCACAAAATCAGAATA
CACATTCTTCTCAGCTGCACATGGGTCATTCTCCAAAATAGACCACATAC
TCGCNCATAGAACATGTTTAAGTAAGTGCAAAGGAATTGAAGTTATCCCC
TGTATATTATCAGACCATAGTGCGATGAAATTGGAGATCCATAGCAAAAG
AAACTCAAAAAATTTCATAAACACGTGGAAATTGAACAACACACTTCTGA
ATAACCAATGGGTCACAGAGGAAATTAAAGAAGAAATCAGACAGTTCCTT
CAATTAAATGACAATGACAATACAACATATCGGAATCTATGGGACACAAT
GAAAGCAGTCTTACGAGGGAAATTCATAGCAGTGAATACNCATATTAGGA
AAACAGAGCGAGCCCAATTAAACAACCTGATGCTGAACCTCAAGCTTCTA
GAAAAAGAAGAGCAGGACAAACCCAAAGCTCATACAAGGGAGGAAATTAT
AAAGATCAGAGCAGAAATCAATGCAATGGAGACTAAGAGAACGATACAAA
AAATCAATGAAGCCAAGAGTTGGTTCTTCGAAAGAATNAACAAAATTGAC
AAACCCTTAGCCAACCTTGTCAGAAAAAGGAAAGAAAAGGCCCAAATCCA
TGCAATTAGGAATGAAAAGGGTGAAATTACAACAGACCCAGCAGAAATCC
AGAGGATCATCAATACCTACTTCCAGAACCTATACGCCAATAAGATGGAN
AACACAGAAGAAATGGACAGATTCCTAGATACATATGAATTACCAAAGTT
GAACGAAGAAGACCTAAAAATTCTGAACAACCCAATATCAACCAATGAAA
TTGAAAACGTAATTAAAAACTTACCAACTAAGAAAAGCCCGGGCCCTGAT
GGCTTCACTGCTGAATTCTACAAGACATTTAGAGAGGAACTACTGCCACT
ACTGTTTAAACTCTTCAATGAAATTGAAAGGGAAGCAATACTCCCAAATT
CATTCCTGGAAGCAAGCATCACCTTGATCCCCAAAGCAGAGAAAGACCCA
ACCGAAAAAGAGAACTATAGGCCAATCTCACTAATGAACATAGATGCAAA
AATCCTTAATAAGATACTGGCAAACAGAATGCAGAAGATCATCAAGAAGA
TCATACACCCTGACCAAGTGGGATTCATCCCAGGGATGCAGGGATGGTTC
AATATACGAAAATCAATCAATGTAATACACTATATCAATAGAGCCAAGGA
CAAAAACCATATGATTATCTCNATAGATGCAGAAAAAGCATTTGACAAAA
TCCAACATGCATTTATGATAAAAACCCTACAAAAAATTGGAATAGATGGT
CTCTACCTCAANCTGATAAAAGCCATCTATGAAAAACCAACAGCCAATAT
CATACTAAATGGTCAAAAACTGAAATCCTTCACACTAAAATCAGGAACAA
GACAAGGATGTCCACTATCACCACTCCTGTTCAATATAGTTCTGGAAACA
TTAGCCACGGCAATTAGACAAGAGAAAGAAATAAAAGGAATAAAGATAGG
AAATGAAGAAGTCAAATTGTCATTATTTGCAGATGACATGATACTCTATA
TAGAAGACCCCAAGAACTCCACCAAAAGTCTTCTAGACTTAATAACCAAA
TTCAGTCAAGTAGCTGGTTACAAGGTCAACACACAAAAATCAATAGCTTT
CCTCTACACGAATGACAGACTCACTGAGAGAGAAATAGGGCAAATAATTC
CTTTCACAATAGCATCCAAAAAACTGAAATACCTAGGAATCAACCTAACG
AAAGAAATCAAAGACCTCTTCTCTGAAAACTATGGCACTCTGAAAAGAGA
GATTGAAGATGATATCAGAAAATGGANAGACATCCCCTGCTCCTGGGTAG
GAAGGATTAATATAGTGAAAATGGCCATACTTCCAAAACTGCTATATAGA
TTCAATGCAATCCCAATTGAGATCCCAGCAGCATACTTCACGGACCTTGA
GAAAACAATCCAAAAATTCATTTGGAACAAGAAGAGACCCAGAATAGCAA
AAGCAATTCTAGGCAACAGAGACATGGCAGGGGGTATCACAATCCCCAAC
TTGAAACTATACTACAAAGCTACTGTGATAAAAACAGCATGGTACTGGCA
AAGAAACAGACCTGAGGACCAGTGGAACAGATTAGAAGATGCAGAAACAA
CNCCAGACACACTCAGCCATCTCATCTTCGACAAAGGAGCCAAACACCCT
CACTGGAGGAAAGATAGCCTCTTTAATAAATGGTGCTGGAAAAATTGGGC
TTCAACTTGCCAAAGATTAAAACTAGACCTATATCTCTCACCATGCACTA
AACTAAAATCGAAATGGATTAAAGATCTAAATATTAAAACAGAAACGCTG
AACCGGCTGGAACAGAGGTTAGGTAGAACTCTTGAAGACATTGGTGTAGG
AAAAGATTTTATGAACAAAACCTCAGTTGCCCGTGAACTAGCACAAACAA
TCAACAAGTGGGATCTCTTCTTATTAAAAAGCTTCTGCACAGCAAGAGAA
ACCACCAGCAGTGTGAAGAGACAACCCACAATGTGGGAAAAAATCTTCAC
CTGCTNTTCCTCAGACAAAGGTCTACTATCTAGAATCTATAAAGAACTTA
AAAAGATCAGACCTCCCAAATTTAAAGACCCAATCCAAAAATGGGCATCT
GAAATGAACAGACATTTCTCAGACAAAGAAGTAGAAATAGCAAATAAACA
TATGAAAAAATGTTCAACATCACTGGTCATTCGAGAGATGCAAATGAAAA
CAACGCTGAGATTCCACCTCACTCCAGAAAGAATGGCTGCTATCATGAAA
TCAACCAATAACAAATGCTGGCGGGGCTGTGGGGAAAGAGGAACCCTGCT
CCACTGCTGGTGGGAGTGTAGACTGGTGCAACCACTGTGGAAATCAGTAT
GGAGATACCTCAAAGAACTAGGACTGGAAGTCCCATTTGACCCAGCTATT
CCCCTGCTGGGNATCTTCCCCAAAGAATTAAAAGAATCATACCACAGTGA
TATATGTGCACCCATGTTCATAGCAGCACAGTTTGTAATAGCTAAAACTT
GGAAACAGCCCAAATGCCCATCAACTGGAGACTGGATAAAGAAAATGTGG
TTTTTTAATAAAATGGAGTACTACTCAGCCATAAAAAATGAGAAATTAGA
GACATTTATAGCTAAGTGGATGCACATTGAGGCGATACTCTTAAGTGAAA
TAAATAGGACACACATGTGTAAATACCGAATAGTTTCTCTGGTGTGAGAA
ACTGAAAGTGTAAATAAGGACTAAAATGTATAATAGGTAATGTGAAATAG
GAAGAAAAGGGGCAAAGGGGAAGGAAGTGGGAGGGGTAGGGGAAAGGAAA
GAAGGGAATGGAATTAATATGAGAAAATGGAAAAATGGAAACAAAGTCTT
TGTAAATAGGGAGGGGTGGAGGGGTTGAAGGGAGGGCAGGGGAAGGGGGA
AAAATAAGAACCAAGAGAGATTATGTAAAGGTGCAAATTTCCAATGATGA
ATGTCATTATATTGTATACCTAAAATGTACCAATGATTAAAATGAATAAT
CGATAATGCAAAATAGGAAGAAAAGGTCCAAAGGGGTAGGGGTAGTGGGA
GGGGCAGGGGAAAGGAAAGAAGGGAAAGGAAAAATGATGAGAAATGGAAA
AAATGGAAATAAAGTCTTTGTAAATAGGGAAGGGTGGAGGGNGTGAAGGG
AGGGCAGGAATGGGGAAAAAATAAGAACCAAGATGCATCATGTAAAGGTA
CAATTCCCAATGAGAAATGTAATTGTGTTGTATACCTAAAATGTACCAAT
AAAAGAATTTAAAAAAAAAAAAAATAAGTGAGTTTCCACTAAGGCCCACT
AGCCGGNCANGAGCTAATGAGGGGCATAGTC
>rnd-6_family-719#LTR/ERV1 ( Recon Family Size = 95, Final Multiple Alignment Size = 82 )
TGTTTCTATTCTGACTCTGGAGGTTCTACTCTCAACTGCTTTGCTCTGAT
GTTGCCAATTCTAGCCAGNAGNCTAACCCCACACAGANCAGCCTCCTGTC
ATCGCGCTGCAGAGACCAGAATATGCCACCCCAAAATATGCCACTTTGGC
ATAAGGATTATTTTGAGCTGAAGGCAATTGAGAAGNAGCAGACGCAGGAA
AAGCTCTCTGCCCTCCTCCATTTGCCTAAAAGCAGGACATAAATTTAAGG
CAAAGGTGNCCCTCCTCTCCTCTCTACCAGGAACAGAAGTTAACCACTGA
AGACAACTTTGACCCTTATCAGACCGAGATGGCACCAGAGAAATCTACGT
AACAAGCTTCTATCTATTTGCCTTCCCACAATTTGCCGTCTAGAAACCTC
AAAGTCCTTTTCCTTTGTCTTGTCACTTCTCTAAAAATTTATCGTTCTTT
GTTGAAGATGCTATATAAGCCGAATTCCTAAGCCACTTCTTTGAGAATTN
TCATTCCTTGGGTATCTCCCACGTGTATATGAAATATACATGTTAAAAAC
GTACTTGTTTTTCTCTTGTTAATCTCTTTTGTTACGAGGGTCTATCCCAG
CTAAGAACTATGAAAGGTAGAGGGAAAATGACTTTTTTCTCCCCTAT
>rnd-6_family-94#LINE/L1 ( Recon Family Size = 95, Final Multiple Alignment Size = 82 )
GATAAACATAGCAGCNAAAGTGACTGTTTCATCTCAAACATGGCCCCATA
GATAATTGTGGANTTCCAAACTCAGGACAGAGTCATCTCTAAGTGGTCCG
CTTAACACAAGTGTTTTTTTTCCTCATNTCTGGGTGTATGGATGTCATGC
TCCTGACTGTGGTGGTCTATGANTGGNTTGTGGCCCTCTATAACCCATTG
ATTAACTCAGCCATCACGAACCATTGCCTTTGTAGGNTGTGGTCTTGATT
TTTATTTTTTTTATCTTTCTGGACTTCCANATNCATAATTTTATTGTGCT
ANGACTTGCCTACGTCAACGGTCGCTAATTTCTTATGTACACTGCCCTCC
CCCTTAATCTTCTCTATTTGGACAATTTCCGCATACCATAGTGAAGTATT
GATGGTGCCATGTGTCTTTTNCCACTCAATCTTACGGATTATTTTCTCAT
ATTAANAATTGTTTCATCATCTGAAAATCCATCATCTGATAGAAAAAAAT
GATATCTTCTCTACATTTGACCCCCAACTGTCAGTTNCTTGTTTATTTTG
TGGAACAGGTGTTAAAGAATATATCGACTCAGCTTTCTTAAATTTTACCA
GAAGTCTGACAGCCACAGGNATGAGTGCTATGGTCAACCCTGTGTTGAAT
CCCTTCACAGCCTGAGTAACACAGTAAATATAAGTACCCTGGGGGGACTA
CAGCGCAATCTCANGACCNCTAACCACTTTGGTTGTGTTAGTATGATAAT
TTCATGTCCTTAGTTTCATAGTGTAATGCTGGGAGGATGAAGAGTGGACT
CTAAAGTTGAGCATAAATTTTCAGTTTGGAAAGATGAAAAATTCCTGAAG
ATNTATGATNTGGAGTGACTCACAATAATGTGATTAATTAAAGTCACTAA
ATNTTATACTAATCAAGTATATGTTTAAGACGTAACTTTGTTACGCGTAT
TTTACTTCAAAAATAAAGGCAGGCCANCATTTAAAAATCATATATAAATG
AACGAAGTGATTAGNACAAACCAAGCTTNNCCCGAGTAGAGGAAAAACCC
AAAACCTCTTGTGGAACTTATTTTCCTTCTTCTCCTTCTTCCATTAGCGT
TNGGAAGTCCTTAGAGATTGGGATGACATGGACCAATTTGGCTAATTACG
AGCTNTGTGCATTGAGCCTCCAAGGTCATANAATAGTTAATAATCAGCCT
CCAGTCCTTCANTGACTCCAGTCCCGTGTCCAGCTCCATACCCGTGTCCC
TGCTCCATGGTTGTCTGCGTCAGGAAGCTCCTATNTGACTNTGCATTNAT
TTCTATCCTGAGGACAGAGNCTGAGCCTTCACTGGGAAGCAGACAGAGGA
GGGTCTTTGGATNTGCTCTNCTTGACTATGACACAGCAGAGAAACAGCGT
AANCCAGTAAGTGCGGAGAGATGCCATGGATGGAGAAAGACTATCAGAAC
ATTGTNTNCTCATCACGAGGACAANCATGACANTTTGGGTAGCCAGATGG
GAAGATANAAATGTTAAAAATATCGGCTATAAGGAATGGAAATTTTATGA
TTTTGATTGTGGTGGGGANTCTAGAAATATTATCTCAAGTTTGCTTTCTN
CACACCCTGTTTCTACTTCCATNGACGTCTCACCCATGACAGCAGATAAC
GTGCGTTTCTGAAGTGTTTCCTAAGCGCTTCAAAAGGATTGTGAAGGTGA
TGATAGGATAGAGAGGAGGACGGTAACCACAACATCATGAACCGGATATT
GAGGGCTTCCTANNTTCCAGGCACTGNGCAATNTGTTCTATGTAGCTTGT
TTCANTTCATCTNCNCNGTCTTCCCGGATTNTTANNTGCTCACATTGTTT
TGCTTGTAAAAAAAAAAAAGCGGAAAGTTGTCATTTTNATGNAACCCGTA
ATAGGTTGTTATGTAGAAAAATGACATGGTTGAATTGGGCTGTCTGATTA
CAGACACAGGCTAATCCTGGCAGNTTGTCCTCGNAACAAGCAAACAATTA
TTCGTCACTCCAGAAGAGANCCCTTGCTCACTGTTCTCTTTGTCGGAGGT
TCCTGANAGCTCACGGAACAGAGCAGTGGATGGCNCCANCTGCGTCCACC
ATAGGGAAATGTAGATGACAGGCAAAGATCTGAAAGAGNANGCNCGTGAN
AATTCAGCACAGATCTCTCTCCTCCGCTCCAGGATATCTTTGAGCTCTCC
ACATCCTTNCCATGCTTGCANTTATTTCCCACCAATCTCAAANGTGGAAA
AGTCAGGTCTTGATTTCATTCCTCTTCAGGAAATGGGAGAGTTTAAAATG
TGCCTGAACGCACCTGGATTATAAACTCTGNACCTCTGCTTAAACTTCCT
TGGATTGGAAACAATGAAAAATTAGTGCATCACCTAGAGACTGNCGATTT
AATTTTTAATCCTGTCGGCTCCANTTATTATTTCTGTGACGCAGGGCGGG
TTTTTAGTATCTCTGAGACTCAGCATTGTCATTTGAGTTGATTTCTANTT
GANGCAACTGCACTGAGGAAGTATTAANCAGATAAGGAGTGCTCTATTTA
TGATTAATGTGTATAAAATNAGAGNAAAATAAAATTTAGNTATTATTANT
ANCAGTGATAAGNTAATNTTCATACCAATTATCAACTGTGTCCTGAAGTT
ACTCTTTTCCTATTTCTGTAGCGGGACATTTTGTTTNTTTTGTGTAANTA
TATGCATGTGTTTGGAGAGGAACGATGCACTTTCTTTATNTCTGATTCCC
CGGACCTATACCTTGTTTGGCACAGAGGAGGCATCAAAAATAAAAACCCN
TGTTCAACATTGAATAGACCCTTCCCTGAGTCATAATACTTGTCCTTAAT
CANAATGACATGAAGATGCTTGGTGCGTTNCTGTCTGCANCTTCGTCCCT
TTCACAAATGTCCCATAGATGTAGAGACAAGANAAANTAGCTCTCGTTTT
TTTCTCTGTGTCATGGACACGTGGACCCTATAATTCACTTAACTGCATCT
CTATAAGTTATTCAAAAACAAAACACAGAAAAAGATATTCATGTGTTNTT
AAAAAGGCACAAAGAAAAGNAGCGGGTGATTGTATGTCTTAAGCTGAGGT
ACATTAAAGAATTCATATCATTCCAGGCTCCANTGCCATTTGAACACAGT
TTACTATACTTANTAAACTTNCTACTTGCNTAATGGTANAGGTCTTTATT
TTAAAAACGAAACGTCACAATGACTAAGTACTTAAGTTCTAAATTTCTTT
AATTGTCCCACATGTGGATGAATGCTATTCTCCNTATTTCCCTCAAGCAG
TACGAGCACAGAGAGGAGGAGAGATTCGCACGCATTCTGCATACAGTAGC
AGGTCAATGACACAGGACTAAAATGCTCATTTCCTCAGTGCCATCCCNTG
GCACAGTCTCCTNNACTGAAGCAAAATGGAAATGTTATTCTCCGTGTGAT
GATGAAATTTCTTNGCGTGTTATCATAAAGAGATCATTACTGGAAAGACT
NCAGNNATATTTTGAAGGTTTATCTNAAGAATAANAGGATGTAGGTGANA
ATGANTGACTTATTTTGGGAAAAACTGAAATTTTANATGTGCATTATTTG
TTGGAAATCAGAAAATNACCCCCGCAATATATTACATACAAATTTTNACT
NAGTGACAGGGAAAGAGGCACAAGAATTTTGAAAATATTCTCATAATAAT
TAACTTACAAGNTAAATGAGGCCTCTCTNTCTCTCATCCTCTCCGCCTCA
CTGATAAAGCTGTANATGGNTCANAGAAGACTCTAAAACCACTAATGTGG
ATGTAACCTAGTCTATNTGGGNGGCAATAGATGTTNTGNTGCACACTACT
TAGATGAGTTTTNGGTCCTTTTCGGGTAAGTTTTTAAGAAAACTGTTGTG
GATTCATAAATCANTGTTGACCTGGAAACATTGACGGGAAAATCTACCCG
TAAAATTCATGACAANAGATTCCTTTGAGGAACAAGAGAGCAAGAGAAAT
GGTACGAATATACTCAAATTTTTAGGTAATTGNTCGGATATCTAAAGAAT
ATTAATGGTGAAATAAATATAATTAAATANTTATATGTCAATATCTATAG
AGATGGTATGAATGGGAAATTTTCTAAATGCCAGCAAATATCCTCAGACA
GTGGTTCTCAACTCTCGTTTAAGAAAGTGACTCAAAAACTTGAAATGTAC
ATATCATGGTTAATATATTAGGCTAAGCCTAGGGTATCTGGATATATGAN
CATATCCCCAGATAAATATATTNCTAAATTAGAACCAACAGTGATGCAAA
TTAAATGATTTTCAAAATATTTTCTTACAGCAGCCATANAAGGTAGGTAA
TTNTTATCCACATTTTACAGATGAGGGAGAGTACATTATTGCATGTGTGT
TTACAAGATTTCACATGACTTTTTCTATTGCAGCTGAGTTTTAAGTTGTG
CTTACGTTATTTCGTGTACCATTTTGGGCATTTTTCCAATTAAATCACAG
CGTGACAGATGAAAATACAGATCCCAGTTTCCTTCACGTAGCTGAAATAA
GAGAANTNCAACTCATGTATCAGGAAAGATTGATGTGAAAATCTGTTGCT
TAGAANTANGAAGGCTGGGACTCAGCCTGGGCCTTGGGNNTTTCCTAGTT
TCCAACGTCCTCAACCGGATACAAGAGGGTTTATGATCAGAAAAACAGTC
ATGCATATTACCANGCTCTGGCAGACTACAGAATCAAGAAAGAGACGTCT
TACATAGCAGATATTTTACTAATATTGNATGATTAAATACACCTGTATAA
ANTTTAAAGGAAAANGTGCTTCTTATCATTTATTATTTTTAATNACTAAT
GCAGTGTACACTAATCTACATTTGTGATAATTATGTCCNAAGATTATGTG
CATGTATTTGAACCTGTGATATATAAATTGAATGCAACGAAGACAAGGAT
AAAANTTACATATTGAATGATTTATACACAAAAATATGAATTATTACAAA
GGCTGGGTGAGCACTTACATCCTTAAAAGAGGAAATCAGAAAAACAAGAA
ATGAAAAATTCCTATTGAGCATAATGGCTCAAAACAATGTGTTCTGATTA
TAAAGNATTAACTTTAATTTTCAGATAATGCAGTCCTAGACTTTATAGTA
TTTGTAGACATCCTAATCAAGGGAATTTGTACCATTTTNTGAGNATAAAA
TAAGGNATATTTNAATGCTTTTCAATTTCCTTCCAATAGAATNATATTTT
CTTAAAGGGAGACGGCTTAATTACCTCTNTACTTTTTGAAAATAAGTTTN
CTGNATTTTACTGTGATCACGGAAATCTACTTCTTGGTCTTCTTACACTG
TGCAGTAGAGTATCNGTAAAGTANGNGTGTACGGAGGAGGTGGAAAACAA
ACGACCCAACAATGAGTCCTCGACGGTGGGGTTTATCACAATNGAGNAAT
GTTGCTGAAGGTTGGTGATCTCNAGTGNGAATTATTTGCTCGTGAATACT
TGAATTCAAAATATATTCGGTGAATTTTTGTTTCATTTTTTTCAATGAAN
TTTNTTTAAANGTGTTCAAGCAACACGGAAGGACATAATCTAACACATGT
CTCAGAATTCCATCTCATGGGCTTCTCAGAGGATCCAGACCTGCAGCCCG
TCCTCTTTGGACTGTTCCTGTCCATGTACCTGGTCACAGTGCTCGGGAAC
CTGCTCATCATCCTGGCTGTCAGCTCTGACTCCCACCTCCACACCCCCAT
GTACTTCCTCTCCAACCTGTCCTTGGCTGACATCTGTTTCACCTCCACCA
CGGTCCCAAAGNTGATTGTGGACATCCTAACTCACAGCAGAGTCATCTCC
TATGTGGGCTGCCTGACACAGATGTCTCTTTTTNTCATNTTTGGATGTAT
GGATGACATGCTTCTGACTGTGATGGCCTATGACCGNTTTGTGGCCATCT
GCCACCCCCTGCACTACGCGGTCATTATGAACCCTCACCGCTGTGNCTTA
CTACTTTTGNTGTCAGTCTTTTTTAGCCTTTTGGACTCCCAGGCTCACAA
TTTAATTGCCTTACAANTTACCTGCTTCAAGGATGTGGAAATTGCTAATT
TCTTCTGTGACCCTTCTCAACTCCTTGACCTTTCNTGTTCTGATACCTTN
ATCAAAAGCATAGTCACGTATNTTNTTGGTACCATATTTGGTTTTTTTCC
CATGTCAGGGATCCTTTTCTCTTACTATAAAATTGTTTCTGTCCATTCTG
AGAATCCCATCATCNGGGGGGAGGTACAAAGCCTTCTCTACCTGTGGNTC
TCACCTGTCAGTTGTTTGCTTATTTTATGGAACAGGCGTTGGAGCGTATT
TTGGTTCAGCTGCGTCATATNCTCCCAGCAAGGGCATGGTGGCCTCANTG
ATGTACACCGTGGTCACCCCTATGCTGAATCCCTTCATCTACAGCCTGAG
GAACAGGGACATTCTTAGCACCCTGAAGAGGCTCCGCNNTNGGAAAGTCT
AATCCCAGGACCTNTGNCATCCATTTGAATGTAGTTTAGAAAACGTGATA
AAAAAGAAAATACAAAACTTATCTGTAAATNCTNCCTCCTTGGTTATATT
GTTTTTGAAGTTTGATGTCTTTTAATTTATATGACATTTCATTACAGAGT
CATGGGTGTTTAAGGGGTAGTATTTGGTGTTCTTCATACAGGTGNAAATT
TCAGTTGGGAAAGTGAAAAGTTTCTGGAGATGGGTAAGAGTGATGGTTGC
ACAAAAACGTTATAATNTATGTAACCAAACTCTGCGCCTAAAATTGNTTA
AAATGGTACCTTTAGNTATGTATATCTTNCCGCAATGAACAATGGAAATG
AAAAGCTGAGGTCTTGTTTCAAAAGGAAAAAATTAACAAAGANAATAATN
CTCTTAAGTTCCTCCTGATGCAAGGGAAGAGCCCAAAACTTTCGGTGACA
TTCATTCTTTAAACTTTCATTAAATTTCGGANATTCCTAAGATTGGAATG
ACATGGACCAATNTGGNTAATTATAAGCTGTGTGCATTGAGNTTCCAAGG
TANTACGATATGACATAGCTAGTCAATTCCAGTTTGTTTGACATCGTNAG
NCGTATCTGTGTCTCCTCCTTCATGNTCGNCTGAAACAGGAAGCCCGTAT
NTGACATTGTCCATATCGATTCCCTGGGCTGATCTTGAGCTTTCNCTGGT
CCTTAGGNAGATGAGGAGTNTCTGNTATGTTCGGGAATTCCAGAGAAGAC
ACANAGCTTAACTCTGAAAGTGTTGGATGGAGGAAGGACTATCGGACAAA
TTACTTCCCATCATNAATGAATGTATGAAGACATACATGANTGTTTGGNC
AGTGAGATGGGATGATGGTTGTGCGCAGTTTCAGCTCAGAGNACTGTGAA
ATNTATGTACTTGATTGCTACGGGGGACCAAAAATCTCAGTCAAAGTTTT
CCTTTCCTCCCACACTGGTTCTGCTTCTCAGAGGCATCTAACCCATGGTA
GCANACTATGGGTGTCNGTAAACTGTTNCCTNAGCATCTCAAAAAATTAT
GGTAGAGACAAGGATGACAATGGTGAGGANGAAAATAACCATAACGTCAT
GAACCAATAACTGAAGATTTCCTCAATGGCAGCATCTGGGTTATGTGTTC
TATGTACTTCGTTTCATTTTTGTGCACAATATTCCTGAATAAAAGCTCCT
ATATTATTATTTTAAAAGGAAATAGAGGCTGTATTTTTGTGTAATTAATT
ANAAGTTNTTGGATAGAAAATAGTGACGAAATGTTTACACAAGGTTGTCA
GAAAACACACACAGNACATTTTACCGGGCAAATCCTGGCACGTATTTCCT
TTGACNATCCAAGCACCCATTTCTCTTCCCTGTCACTCCAGGAAGGANCC
GTTTCTCACTNTGCTCTACCCCTNGGAGTCCCAAGTAGATCACTGTGGAG
AGAGNGGTGAAACCTGCTGCATCCACCNTAGGAAGGATATCTAACTTAAG
AAGCAAAGATCAAAGANNGAGAAAGCCCACGATGATTAGCTCTGTCTCTC
ATGCGTTCCCCACTCCATACTTTCCTTGAAGCTGTNCACACCNTGCTTCT
CTCTTATAATCATCCTTCTCAATGTCTACAAGGGAAATCAACTCGGGTTN
GATTTCTCTCCAACTCTGGAAACTGNAGAGAGTTTAATATTNCCATATAN
AACTACAGTGCAGACATAGCACCTNTGCTGGAAACTTTATGATGGTTAAG
AAACAAAATGATTCGTGGATCNCACAGAGAACTTGACAATTTAATTCGGA
ATCTTGTCCCCACATCTTACTAGTACGTAAAGTGTGGCGGGTTGTTTTTA
TCTTTGACTTCTGAGTTGATTTCTAGTTGGTACAACTGTATTNAGCATCN
ATTAAACANATAATGGATNCTCCTTCAATTATTAATATGTAATGAATATA
TAATATAAGGNTAAAATTCAAATTAGATATTAGTAGAACAAATGATAAAA
GGTTCAATTTCACGACGTTCAAATAAAATATTCTGGTATCTCAAGTTGTC
ATTTTCTTTTTTACATAATGGGACATTTTGTATTTCCTTTCTGCAAATAT
ATGTATGTATTTGGAGAAAATTCATTGCTGACTCCCCAGTTCATATCTCT
ATCCTGGCACACAAGAGTAATTAAAAACAAAAATCTTTGCTAAACAATAA
GTAGACTCTTTCGGCTCACAATAAGTGACAGTTACTCAGAGATCAGAGCA
AAGATNTTCATGGATATAAAAACTACATACGTAAAGAAAAGGATCTAATA
TTCTCAATNGGTCTGAGATATATATTGGCATTTACATCATCACAGGCTCC
AGTGCCCCTTGACAATAAAATTTTTAGTTGTGTAGAGTGCTTTATTTGAA
AAGAAAACCCACAGTAACTAAATGTTTNAGTTTCAAACTTCCGTAATGTA
CATATACGTTGTGGAANTGAGTGACAGTTTCCACATTTCCACCGAGGAAT
AAGAGCAGATAGAACTGCATAAATTTACATANATTNTACATTTATTAGCA
GGTAAATGCCACATATCTTACAGATTAATTTCCCANCTCTCATCCCACTT
TACAGTCTCCTCTAATGCAAGCTGAAATGTCTCGATCGGTAGTGATNCAA
GGATTAGTACTAGACATACCTCAGGGAAATTTTTGAAACTATACCTTTAG
AGTAATCTGATGTATATGATAGGACTGATTTTTTATTGGGAAAAATAATG
GTATAATATTGAGTATATATCACATGTTGGAGTTAAAACAAACACCCTCC
ACTCACATAGTGTCTGATAATTTTCACTTGCATGAAATGAAGAGAGGCAC
AAGAATTTTGAAAGGATATCATCATAATAGTAAAGTAACAAATTATATCA
TGACCTTTTATCTGATAAAGCTGAGCAACAGTGAAAGCATTTGAAATAGC
CATAATACTTCCCAGAAAGCCTTGAANNCACACGTGCATATAAACTAGTA
CATTTCGGGGAAATAGGTATTTNCTAGACTGCTTAGAAGAGCNTTAGNTA
ATTTCAGTATANGTTTTTAAGAAAACANTTTATGGGTACTAAANAAATAT
TAAGTATATTTGAGGTAAGATTTTTGAGAANCTGTTTAGGGATNCGTAAG
TCTATANTGATATGAGGACATNGACAGTCAGATCTACTCACCCAATTCTT
GACANGCGTTGNCTTTGGGGATATGTGTGAAAGAAAATGGAATCATGCAG
AGNTGTAAATAACTAAAGTTTAGNAGACAATTATTTAAATCTCCATGAAG
TGTCAAATCTGTATAATGTATCAAATTTGTANTAAATTCAAATCTGTATA
AAGCATCAATTCTGAGGCAAGCATTANTAAATGTTTATGTTTTAATATAG
GTAGTGGGTATTNTTGACAGTAAGCCAATNCTAAGGGATTATTTTCTAAA
TGCAGGAAATATTCTAAGGCAGTGGTCTTCAACCTTGGTGTAAAGAAAGA
TCACTTAAGAACTTCAAATGAAGATATTCTGTANACATAGATTTCAAANT
GAGGGTACAGTAAGTGGGTATTAAAAGTGTTCCCAATTANATATATTGAT
AAATGAGATCAACGTTTCTATCTATGCAATGTTGAAGATAATTTTTGCAA
AAGTCCTATAAACTAAGTANTTATAATCTCCATTTTCAGATTTAAAGGAA
ACAGCCCAGGTGTNTTTACATTGTTATCTTAANTTTTCTATTTGCATTTC
CCCTAATTGAACCATAGTGAAACCTGAGTAATAAACTTGCGTTGTCTTCG
GGTAGCTAAAGTAAGNGNATTGCAATCTATGNGTCAGAAATTTGAAGTGA
AAATCTGCTAACTAAGCACAAGAAGGTTGGGNCTAAAATCTGGAGTTTTG
AGCTTTTCCTNGTGCTGAAAT
>rnd-6_family-545#LINE/L2 ( Recon Family Size = 131, Final Multiple Alignment Size = 80 )
AGACCCCCTCTGCTGCTGCCTCATCCGGGCAACCAGCCCAGCNCCGCCCA
CCTGGTCCCCGGCTCCCCCANCCCGTCCTCCCTGCAGCAGCCACCAGAGG
GCGCCATGAGCACCNAGTCAGGTCCTTCCCCCTCTGCCCTCCAGTGGCTC
CCATCTCACTGGGGCNAAAGCCCAAGTCCTCCCCGCGGCCCACAGGGCCC
TGCACGACCCTGCCCTCCCCTCCACCTCCCCAGCTCCCTCTCTGCCCCTC
GCTCCCTCTGCTCCAGCCACACTGGCTCCTGCGCCTCACCGGGCTCCGTC
CTGCCCCAGGGCCTTTGCACTTGCTGTTCCCTCTGCCTGGAATGCTCTCC
TCCAGATATCTGCATGGCCTGCTTCNTNTCACTTCCAGGTCTCTGCTCAA
ATGTCACCTTCTCAGAGAGGCCTTCCCTGACCCCACCTGCTCTAACAGCC
CGCCCCTCT
>rnd-6_family-2407#DNA/TcMar-Tigger ( Recon Family Size = 82, Final Multiple Alignment Size = 80 )
GTGAATGTGGTCTCTCTCTCAAAATATCTTATTGTACTGTACTCACCCTT
CTTGTGATGTGAGATGATACAATGCCTACGTGATGAGATGAAGTGAGGTG
AATGACGTAGGCACTGTGACGTAGCGTTAG
>rnd-6_family-73#DNA/TcMar-Tigger ( Recon Family Size = 75, Final Multiple Alignment Size = 68 )
TGTAATTCCGAAATCCAAAAAGCTCTGAAAGCCAAAAGGTTTTTATAAGT
TTGCAGCAAACTCATTTGGCGGCAAAACCTGACCTGAACTGATATGAGGC
TATATTTATCCCACTTAGTGTGAATATTCATACGTTTCGCTGCAGAAATA
TTAATGTGTTTGATTATAGGGTGCTGCCCCAGACTCCGCTGGAGNTGTTA
AATACATATGCACCATATTACCTTTCTAAAATCCAAAAATTCTGAATTCC
GAAACATCCAAGGGTTTCGGANAAGGGATTG
>rnd-6_family-341#LINE/L1 ( Recon Family Size = 113, Final Multiple Alignment Size = 65 )
CTGTTTCTTGATTATGCACTGGCCTACAGTATCCCTTTTNTNTTGTGGTA
CCGGGGATCGAACTCAGGNCCTTGTGCTTGGGAATTGTACCTTTACATAA
TGTATCTTGGTTCTTATTTTTCCCCATNCCCNTGCCCCCTTCACACCCCC
TCCACCCTTCCCTATTTACAAAGACTTTGTTTCCATGTTTTCCTTTTCTC
ATATTTTCNTTTCCCTTCTTTCCTTTCCCCTTCCCCCTCCCACTTCCTCT
ACCCCTTTGGACCTTTTCTTCCTATTTCACATTACATCAATTATATCATT
TTAATCCTTATTTACACTTTTAGTTTCTCACACCAGAGAAACTATTCGGT
ATTTACACATGTGTGTCCTATTTATTTCACTTAAGAGTATGGCCTCAATG
TGCATCCATTTAGCTATAAATGTCTCTAGTTTCTCATTCTTTATGGCTGA
GTAGTACTCCATTTTATAAAAAAAAAAACCACATCTTCTTTATCCANTCT
CCAGTTGATGGGCANTTGGGCTGTTTCCAAGCTTTAGCTATTACGAACTG
TGCTGCTATAACACGGGTGCACATATATCACTGTGGTATGATTCTTTTAA
TTCTTTTGGGAAGATACCCAGCAGGGGAATAGCTGGGTCAAATGGGACCT
CTAGTCCTAGTTCTTTGAGGTATCTCCATANTGATTTCCACAGTGGTTGC
ACCAGTCTGCACTCCCACCAGCAATGGAGAAGGGTTCCTTTCTCCCCACA
CCCCCGCCAGCATTTGTTATTGGTTGATTTCTTGATAGCAGCCATTCTTT
CTGGGGTGAGGTGGAATCCAGCGTTGTTTTCATCTGCATCTCTCGAATGA
CCAGTGATGTTGAACATTTTTTCATATATTTATTTTGCTNCTTTACTTCT
TTGTCTGAGAAATGTCTGTTCATTTCAGATGCCCATTTTTGAATTGGGTC
TTTATATTTGGGGGGTCTGATTTTTTTTTGAGTTCTTTATAATTCTAGAT
AGTAGACCTTTGTCTGAGGAAAGCTGGTAAAAATTTTTCCCACATTGTAG
GTTGTCTCTTAACTCTGTTGGTAGTTTCTCTTGCNGTGCAGAAGCTTTTT
AATAAGATGAGATCCCAGTTGTTGATTNTTTGTGCTAGTTCACGTGCNAC
TGAGGTTTTGTTCATAAAGTCTTTTCCTACGCCAATGTCTTCAAGAGTTC
TACCTAACCTNTCTTCCAGCCGGTTCAGCGTTTCTGTTTTAATATTTAGA
TCTTTAATCCACTTTGATTTTAGTTTAGTGCATGGTGAGAGATANGGGTC
TAGTTTTAATCTTTGGCAAGTTGAAATCCAGTTTTTCCAACACCATTTTA
TTAAAGAGGCTATCTTTCCTCCAGTGAGGGTGTTTGGCTCCTTTGTCAAA
GATGAGGTGGCTGAGTGTGTCTGGAGTTGTTTCTGCATCTTCTAATCTGT
TCCACTGGCCCTCAGGTCTGTTTCTTTGCCAGTACCATCATGCTGTTTTT
ATCACAGTANCTTTGTGGTATAGTTTCAAATCGGGGATTGTGATACCCCC
TGCCATGTCTCTGTTGCCTAGAATTGCTTTTGCTATTCTGGGTCTCTTCT
NGTTCCAAATGAATTTTTGGATTGTTTTCTCAGNTCCGTGAAGTATGCTG
CTGGGATTTCGATNGGNATTGCATTGAATCTATATAGCAGTTTTGGAAGT
ATGGCCATTTTCACTATATTGATTCTTCCTACCCAGGAACAGGGGATGTC
TTTCCATTTTCTGATATCNTCTTCGATCTCTCTTTTCAGAGTGCTGTAGT
TTTCAGNGTAGAGGTCTTTGCTTCCTTTCATTAGGTTGATTCCTAGGTAT
TTCATTTTTTTGGATGCTATTGTGAAAGGATTGTTTCCCTAATTTCTCTC
TCAGTGAGTCTGTTATTTGTGTACAGGAANGCTATTGATTTTTGNGTGTT
GACCTTGTANCCAGCTACTTTGCTGAATTTGGTTATTAAGTCTAGAAGTC
TTTTGGCGGAGTTCTTGGGGTCTTCTATGTAGAGTATCATGTCATCTGCA
AATAATGACAATTTAACTTCTTCCTTTCCTATCTTTATTCCTTTTATTTC
TTTCTCTTGTCTAATTGCCGTGGCTAATGTTTCCAGAACTATATTGAACA
GGAGTGGTGATAGTGGACATCCTTGTCTTGTTCCTGATTTTAGCGTGAAG
GCTTTCAGTTTTTGACCATTTAGTATGATNTTGGCTGTTGTTTTCATAGA
TAGCTTTTATCAGNTTGAGATAGAGGCCATCTATTCCAATTTTCTGTAGG
GTTTTTATCATGAATGNGTGTTGGATTTTGTCAAATGCTTTTTCTGCATC
TATTGAGATGATCATATGGTTTTTGTCCTTGGCTCTGTTGATATAGTGTA
TTACATTTATTGATTTGCATATGTTGAACCATCCCTGCATCCCTGGGATG
AATCCNACTTGGTCAGGGTGTATGATCTTCTTGACGATCTTCTGCATTCT
GTTTGCCAGTATCTTATTGAGGATTTTTTTCTTCTTTTTTTTTTTTTTTG
GTACCGGGGATCGAACTCGGGTCCTTGCGCTTGCGAGGCAGGCGGCGAAA
CCACTGAGCTAAATCCCCGGCCACTTNTTGGAGATTTTTNCATCTATGTT
CNTTAGGGAGATTGGCCTGTACCAAAAGTCTTCTAGACTTAATAANCGAA
TTCGGTAAAGTNGCCGGATACAAGGTCAATATACAAAAATCAATNGTATT
TCTATACACGAACAACAGACTTACTGANANAGAAATTANNTAAACAATTC
CATTTACAATAGCATTCAAAACANTGAAATANTTAGGAACCGATCTTACG
AANGAATCAAATGACCTNCACACGAGAACTACAAACGCCTGAAAAGAGAA
ATTAAAGAAGACCTAAATAAATGGAAAGACATNCATGTTCATGGATCGGA
AGACTCAATATTTNAGGATGGTCATCCCCCCAAATTGATCTATAGATTCA
ATGCAATCCGTNAAAAACCCAGCGTGGATTTTTTGCAGAAATTGACAAGC
TGATCCTAAAATTTATATGGAAACGCAAAAGACCCGGAATAGCCAAAACA
ACTTTGAAAAAGAAGAAAGCTGGAGGACTAACACTGCCTTCTTACACNCA
AGTAACAGACTCACTGATAGAGAAATTAGGAAAAGANACAATCCCTTTCA
CAATAGCATCCAAAAAAATGAAATGTCTAGGAATCAGTCTNACGAAGGGA
GCAAANGACCTCTACATTGAGAACNACAGCACTCTAAAAAAAGATCGAAN
AGGATATAGAAAATGGAAAGACGTCCCTTGTTCCTGGGTAGGAAGAACCA
ATATAGTGAAATGGCCATACTTCCAAAACCGCTATACAGATTCAATGCAA
TCCCGATCGAAATCCCAACAGCATTTTTTGCAGAACTAGANAAACGATTC
AAAAATTCATNTGGAACAAGAAGAGACCTAGAATAGCAAAAGCAATCCTA
GGCAACAAAGACATGGNAGGGGGTATCACAATCCCCAATTTGAAACTATA
CTACAAAGCTACTGTGATAAAAACAGCACGGTACTGGCAAAGAAACGGAC
CTGAGGATCAGTGGAATAGATTAGAAGATGCAGAAACAACTCCAGACATA
CTCAGCCACCTCATCTTTGACAAAGGAGCCAANCACCCTCANTGGAGGAA
AGATAGCCTNTTCAATAAATGGTGTTGGAAAAACTGGATTTCAACTTGTC
AANNATTAAAACTAGACCCATATCTNTCACCATGCACTAAACTAAAATNG
AAGTGGATTAAAGATCTAAATATTAAAACAGAAACACTAAACTGCTGGAA
GACAAGTTAGGTAGAACTCTCGAAGACATCGGCATAGGAAANATTTCATG
AACAAGCCCTCAGTGCATGGGAGACNCTATGNACAAAGNNTCAGCAGCAC
GGGANCTAGCACAAAGAATCAACAACTGGGATCTGGATCTCATCTTATTA
AAAAGCTTCTGCACTGCAGGAGAAACTACCAACAGAGCTAAGAGACAANC
TACAATGTGGGAAAAANTTTTACCAGCTANTCNTCAGACAAAGGTCTACC
ATCTGGAATATATAAAGAACTCAAGAAAAAGAAATCAGACCCCCCAAATN
CAAAGACCCAATTCAAAAATGGGCATCCGAAATGAACAGACATTTCTCAN
GCAAAGAAGTAAGTAAATGCANCAAATAAACATATGAAAAAATNTTCAAC
ATCACTNGTCATTCGAGAGATGCAGATGAAAACAGCACTGANATTCCNCC
TCACCCCAGAAAGAATGGCTNCTATCANNAAATCAACCAGTAACAAATGC
TGNCGGGGNTGTGGGGAGGAAGGAACCCTTCTCCATTGTTGGTGGGAGTG
CAGGCTGGTGCAACCACAAATAAGATACTTTCATGACAAAGAGCACCTTA
GGAACTTCATGAATACCAAACCAGCACTCCAAAAAATTTTAGACAATATC
CTAGGAAAAGACANTGAGGATCACAACCCCAGGAAGCCCAGCAGAATGAA
TCCATCNGGCACGACAAGAAATTAAACGCAAAGGGGGAGAATCCAACAAA
AAGAAAAAGTCATGACAATGATAAGTCAATACGTATCAGTTATAACCATC
AATGTTAATGGTCTCAATTCACCAATCAAAAGAAATAGACTGGCAGAATG
GGTCAAGAAGCAAAATCCAACAATATGCTGCATACAAGAAACACACTTAA
TTCAAAAGGAAACTCATAGACTGAAAGTTAAAGGGTGGAAAACAATACTC
CATGCGACAGGAACCCAGAAAAAAGCAGGAGTAGCTATCCTCTTTGCAGA
TCAAGTGGATTTCAAACCAACACTGATTAAGAGAGACGAAGAAGGACACT
ACATCCTTGTAAAGGGAACAATCCAAGAGGAAGAGATGACAATCATAAAT
ATATATGCACCAAACACTAGTGCACCCAACTATATAAAACAAATACTAAC
GGACATGAAAATCANATAAGCACTAATACAATCTAAAGCCTTTTTTTTTT
TTGTGGTACCGGGGATCGAACTCAGGCCTTGCATTTGCCAGCGGTGCGGC
ACCACTGAGCTACATCCCCAGCCACTGCACTAATACAATNGTAGTGGGGG
ACCTCAACACCCCACTGTCACAAATAGATAGATCAACTAGACTAAAAATA
AGCAACGAAATACTAGAACTCAATCGAACTCTTGAACAAATGNACTTAAC
AGATGTTTACAGAGTNTTCCACCCCACAAAATCAGAATACACATTCTTCT
CAGCTGCACACGGGTCGTTCTCCAAAATAGACCACATACTCGCCATAGAA
CATGTTTAAGTAAGTGCAAAGGAATTGAAGTTATCCCCTGTATATTATCA
GACCATAGTGCGATGAAATTGGAGATCAATAGCAAAAGAAACCGCAAAAT
TTCATAAACACATGGAAATTGAACAACACACTTCTGAATAACCAATGGGT
CACAGAGGAAATTAAAGAAGAAATCAGACAGTTTCCTTCAATTAAATGAC
AATGACAATACAACATATCGGAATCTATGGGACACAATGAAAGCAGTCTT
ACGAGGGAAATTCATAGCAGTGAATACNCATATTAGGAAAACAGAGCGAG
CCCAATTAAACAACCTGATGCCAGGGTTTTAGCTCAGTGGTTCCACCACC
TGCCTTGCAAGCTGAAGGACCTGAGTTTGATCCCAGTACCAAGGAAAACA
GAATGAGCCCAATTAAACAACCTGATGCTGAACCTCAAGCTTCTAGAAAA
AGAAGAGCAGGAACAAGCCCAAAGCTCATACAAGGGAGGAAATTATAAAG
ATCAGAGCAGAAATCAATGCAATGGAGACTAAGAGAATGATACAAAAATC
AATGAAGCCAAGAGTTGGTTCTTCGAAAGAATAACAAAATTGACAAACCC
TTAGCCAANCTTATCAAAAAAAGGAAAGAAAAGGCCCAAATCCATGCAAT
TAGGAATGAAAAGGGTGAAATCACAACAGACCCAGCAGAAATCCAGAGGA
TCATCAATACCTACTTCGAGAACCTATATNCCAATAAGATGGAAAACACA
GCCGGGGATTTAGCTCAGTGGTTCTGCTGCCCTGCCTCACCAGCTCAAGG
ATCCGAGTTCGATCCCAGTAATAACAACAACAAAAATGACATAAAAACAC
AGAAGAAAACAAAACAGAAGAAATGGACAGATTCCTAGATACATATGAAT
TNACAAAGTTGAACGAAGAAGACCTAAAAATTCTAAACGACCCAATATCA
ACCAATGAAATTGAAAACGTAATTAAAAACTTACCAACNAAGAAAAGCCC
GGGTCCTGANGGACTTCACTGCTGAATTCTACAAGACATTTAGAGAGGAA
CTACTGCCACTACTGTTAAACTCTTCAATGAAATTGAAAGGGAAGCAATA
CTCCCAAATTCATTCCTGGAAGCAAGCATCACCTTGATCCCAAAGCAGAG
AAGGACCCAACTGAAAAAGAACTATAGGCCAATCTCACTAATGAACATAG
ATGCAAAAATCCTTAATAAGATACTGGCAAATAGAATGCAGAAGATCATC
AAGAANATCATACACCCTGACCAAGTGGGATTCATCCCAGGGATGCAGGG
ATGGTTCAACTACGCAAATCAATCAATGTAATACACCATATCAATAGAGC
CAAGGACAAAAACCATATGATCATCTCAATAGATGCAGAAAAAGCATTTG
ACAAAATCCAACACGCATTTATGATAAAAACCCTACAGAAAATTGGAATA
GATGGTCTCTACCTCAANCTGATAAAAGCCATCTATGANAAACCAACAGC
CAATATCATACTAAATGGTCAAAAACTGAAANCCTTCACNCTAAAATCAG
GAACAAGACAAGGATGTCNACTNTCGCCACTCTTATTCANTATAGTTCTG
GAAACATTAGCCGCGGCAATTAGACAAGAGAAAGAAATAAAAGGAATAAA
GATAGGAAGAAAAGTCAAATTATCATTATTTGCAGATGACATGATACTCT
ACATAGAAGACCCCAAGAACTCCACCAAAAGTCTTCTAGACTTAATAACC
AAAGTCATAGCATGCTGGATACAAGGTCAACACNCAAAAATCAAT
>rnd-6_family-3651#LTR/ERV1 ( Recon Family Size = 66, Final Multiple Alignment Size = 62 )
AAATCTGGGAACCTTCCAACAGGCCCTCCAGGAATATGGAAGTAAGATTC
TTCCACTCCCAGGGACTAACAATAATTGTCAGCCCGAAGTCCGCCCCGGT
GACCAGGTCCTAATCAAGACCTGGAAGGAAGGGTGGGCCCCAGGACCAAC
TCACACCCAAATGGAAAGGCCCTTACACAACCCTNTTAACCACTCCTTCT
GCCATTAAGGTACAGGGAATAGATAGTTGGATTCACCTCTCCAGGGTAAA
ACCCAAGCCGCCTGAGACACCAGAAAATAAAGGAGGCCAGAACCTCACAN
ACCTACCTGTGAACCAGTGGATGACCTCAAGTTTTCTTTTCAGAAAAGAA
AACACCAACCAACCTGNTGAACCAGATAAGTAAAACGTTTTGTTCCCTCT
AAGTAAATTGTGTGGCTAGTCTTGCTACTCTCTTGTTTACTACACTTGAG
GTCCTTGTCCCAAGTTATAACATGACNTCTTTTGGGTCTTTTCTGTTTCT
TTTGGGATCATCCTGGATNATTCAAAAACTGCCTCTAATAGAGATAATAA
ACAGTGACTACTTACACGAGACCTTAAAGCTAATCACATCTTTCTCCTAT
CATCAACAGCCACCTAAGAACTTGACAGACGGCCTAGACGAACTTGCCCA
GAGTATTGCCATCCTTCAAGACCAGACAGACTCACTAGCAGCGGTGGCCA
TACAACATCGNAGGGGACTAGATCTCCTAACNGCTGAAACAGAGGGGTTA
TGTTTGTCCCTAAAAGAAGAATGTAGTTCCTATGTCAATCGGTCTGAAAT
AGTGAGAGACACGGCACAAAAACTGGCTGACCATGCTTCCAAGATCCGCG
AAGAACTATCTGAGTCATGGATGTCCTGGCCAAATATCTGGAATTGGGGG
TCTTGGTTACTGTCCTGGACATGGCCTTTATTAATGCTTCTCATAACCTT
ACTATTTAGATCTTACATACTTAATCTCTTANTCAAATTTGTTTCTTCTT
GTTTGACAGCCGTTAAACTACTGGTGGTGGCCCAAGCCCAAGATCAAAAC
CCGCCTCCACATCCACGGTTCATCAAGAAATCCTCGGAGGAAGGGCNCGG
CTCCCTTGAACTCCTAGATCAGTCAGGGCGAGAGTTCCTTGGTCTCCGCA
TAGGTAGGGCCAGCGCCCCTATTCAGCCGGAAGTAGCTATAGAAGACGGA
ACTTCCTCCTTCAACTCCCCTCAAAGATTTTCGGGGACCAGGGCTCTCAG
GGGGGAATAGTACAGTTAGAAACAGGGAAGTTGAGCCACTCCCTTCCCTT
CATTCAACTGTAAACGCAACACCACCCTAATGATTATGTGATGCTCGAGG
CGGCAGATCATTAGTTCCGACGCCAGTGAGAGACAGAACGAGAGGCACCT
GGAGTCAGAGGTGTCTGACCACAGTGGGAGGCACCTGAAGTTAGAGGTGT
CTGACCCTTTAAATACTGGAAGCCTGAGTTGTGTTGAGGCCCTTAGNTTC
CTCTTCCTNTTTCTCTCCCTTCTGCCTGTTCCTGCTACCGTCCCGTGATC
TTCAATAAACGTAGCTACTTACTACGAGGTGTACGCTTGGCAATTCTTTC
CTTGNCGTGCACAAGAACCTGGACTATTTTGGCCCACTCAACTGTATC
>rnd-6_family-1105#DNA/TcMar-Tigger ( Recon Family Size = 65, Final Multiple Alignment Size = 62 )
CCCAAAGAGAAGCCGTAAAGTGCTTCCTTTAAGTGAAAAGGTGAAAGTTC
TCGACTTAATAAGGAAAGAAAAAATCGTATGCTGAGGTTGCTAAGATCTA
CGGTAAGAACGAATCTTCTATCCGTGAAATTGTGAAGAAAAAAGAAATTC
GTGCTAGTTTTGCTGTCACACCTCAAACTGCAAAAGTTACGGCCACAGTG
TGTGATAAGGCTTAGTTAAGATGGAAAAGGCATTAAATTTGTGGGTGGAA
GACGTGAACAGAAAACGTGTTCCGATTGATGGCAATGTGTTGCACCAGAA
AGCATTGAGCCTACACGAAGACTTCAGCGAGATCTCCCCTGAAATGAGTG
ACATTAACCGTTTACGGAANTAACGGTAATGGCAAAGCCATTTACTCAAC
AACAGATTCAGGAATAGGATTAAACTAAAAANTACANAAANTACTGGAGA
GGCTGATGAAAATGCAGCTGCGCANTTCTAGCAGAGTTGAAGACACTGAT
GAAAAGGACACCGCCAAAGCAAGTCTTAAACTGNGATGAACCGGCTCTTC
TGAAGAAGATGCCCAATAGAACCTACATNCATGAAAGTACAAAGGAGGCA
CCAGGGCATAAAACTTGGAAGGACAGATTGATGAACTGNAGTGAAGAACG
TATAGTA
>rnd-6_family-6329#LINE/L1 ( Recon Family Size = 67, Final Multiple Alignment Size = 61 )
TTGTAGATCAAAGGGTAAAAGTAGCAGATATGTAGGATGAACAAGTCTAG
AGATCTAATGTACAACATGAAGCTATAGTTAATAAAATTGTATTGTATGA
GGATTTTTGCTAAATGAGTAGATTTTTAGCTGCTCTTGTCACAGAAAAGT
AACTATGTGAGATGATAGATATGTTAATTTGCTTCACTGTAGTAACCATT
TTACTATNTATATGTATCCTATAACATCATGTTGTANACCTTAAATATAC
ACAATAAAATTTATTTT
>rnd-6_family-1240#LINE/L2 ( Recon Family Size = 78, Final Multiple Alignment Size = 60 )
AGTCCTTCCACTTCCCAACTTCCACGGCTNCCACCCTAGTCCAAGCCACT
ATCATCTCCCACCTGGTCACTACAACAGCCTCCTNANTGGTCTTCCTTGC
ATCCCTCGCTCCCGCAATCTATTCTCCACACAGCAGCCAGAGTGATCTTT
TAAAACGTAAATCAGATCATGTCACTTCCCTGCTTAAAACCTTCCAATGG
CTTCCCATTNCNCTTAGAATAAAATCCAAACTCCTTGCCATGGCCCACGA
GCTTCCACACTAGCCCGGGCCTGTCTTCCTCTCTGACCTCATCTCCTGCT
GTCTCCAGCTTCACTGGCTTCCTGTTTCTCGAGCACAGGNGCTTGCTCCT
GCCTCAGGGCCTTTGCACTTGCTGTTCCCTCTGCCTGGAACGCTCTTTCC
CAGATCCTCTG
>rnd-6_family-1506#DNA/TcMar-Tigger ( Recon Family Size = 63, Final Multiple Alignment Size = 59 )
TATGCCAAAGAGAAGCCATAAAGTGCTTCCTTTAAGTGAAAAGGTGAAAG
TTCTCAATAAAGATGCTGAGGTTGCTAAGATCTACAGTAAGAACGAATCT
TCTATCCGTGAAATTGTGAAGAAGGAAAAAAATTCGTGCTAGTTTTGCTG
TCGCACCTCAAACTGCAAAAGTTACGGCCACAGTGCATAAGTGCTTAGTT
AAGATGGAAAAGGCATTAAATTTGTGGGTGGAAGACATGAACAGAAAACA
TGTTCTGANTGACGGCAACGTGTTGCACTAGAAACCATTGAGCCTNTACG
AAGACTTCAGCAAGAGTTCCCCTGAACAAGTGACACCAAGTCATTTACTA
CAAGTAAGGGACGGTTACGCAGACTCAGGAATAGGTTTGGACTGAANATA
CAGAAATCGTTGGAGAAGC
>rnd-6_family-628#LINE/L1 ( Recon Family Size = 65, Final Multiple Alignment Size = 57 )
AATGGCGGAGCAGTGAGTGCCAGCAACTCAGCTTCTCCAGGACAAAGTGT
CTAGAGTCTGGAAAACAATAGCTTGGAGAGGAACCGAAGTGAGNGGAGGN
TACNCGGGAACCACGAGGGAACTGACAGAGAAGAAAATAGGATTAAGTGA
TACAGAAGAAATAGANCACACCGCGGAGGAGAGACCGCGCAGCGCCGCCG
ACAGCGGCTGGCTAGCCGCCAGCCGGGAGGCAAAGTGAAACTAACAACTT
TCTGCTCACGGAGAACCAGAGAACTGCACCGGGACCGAGAGAATCNTNTG
CAGTTGGAGNCAGCAGGGAAAACGCGGGACACTGCTTCCAGAGCGGCCTT
CCACAGTCAACAGTTGGTGAGTGACCTCGGTACAAGCGCCCGNAGCCACA
GTCGTGGAGCAGGAGCTGGCGGGGACGCCATTGTAGGGAAGGGCTGAGTG
TTTGAACCTGGGTCCCAGAGCAGCCCCTTGGCTGCTTCACACTGCCAAGT
TCCCAGAGTGGATGAGGGAAGGACAGTCACGGGAGACTGCCGGCAGTTGG
AGAGCAGACTGGGGGGAGTCCCGCTGAGAGGCAGGGGCTGGTGANCACAG
ACCCGGCTCCTGCGGTCAGAGGCCAGGTTCAGCCTGAGTTACACAGGACT
GGAAGCTCACATTGGCGCCGTGTTCCCACTGTAAGCAGATCTCTACACCC
AGCACCGTTCTGGGGGCAGACTGCCACCTTAGACTTCCAGCGTGAACAGA
GACACGTCCTGGCTTGAGCTCTGCTCCTTAACTAGGCTGAGGAAAAGAGC
CACGCGTCCAAAACAATAGAAAATTTCTTTTATTATTCTTTATTTGATTG
TATTATTTTTCATTTTTTATTTTTATTTTACTTTTAAATATTTTTTTATT
CTTTGCTGTTTTCCTCCTTCTGTACATTTTCCCCACACTTTTATTCCATT
ATTTTACCCTTTTTTCTTTTATGAGCGTGTCTGTGTATGTGTGCTTCTCT
TCCTCTTGCCTTTTTCTCCCAATATAGTTTATAGAAGGGAATTCTCCCTT
GTCCCTTTATATCCCTCCTACTTTTATCCATATCTCTTCGCCTGACTTCT
TTCTCCTGTGTCTTATTCATTCTCAATTTTNCTTTTCTTTCCTCTCCCCC
TTTTCATTTGTCTCCCTTTAACTTTTTCTCTAATATTTATATCAGTCATA
GAATCTTTTCCCATCCCCATTTCTCACTACCGATTTTGTACCCAGTTTTC
CCTGTTATCCCCTTCTAAATATATAACATACCCTTACCATCATTAGGATC
CTTTGCCCCCCTCCTATTTCCTCCTTCCCATACCACAGAGCAGAGGACTT
AAAAAAATTCTTTTTCTTTTTTCTCTTCTCTTCCCCCCTCTGGCATTACC
CAGTCCCCAANCCCCTGGGCTTTAGATAACTGATTCTATAAAATTACTGT
TGAATGCTGTTTTTCACCATTAGAGGAGACACAGCCATCGCATTTAGTGC
ACATTAACTGTGGGTCAAGACTTGGGTTGTTATGATGCTTACACTATAGC
CGTGGATTTCTTCTCTA
>rnd-6_family-2484#DNA/TcMar-Tigger ( Recon Family Size = 61, Final Multiple Alignment Size = 57 )
CAGTATACCCCCGCGAAGTCGCGGTTCAGAGTTCGCGGCCTCAGTCGTTC
GCGGATTTTTCCTTAGAACCTAACTAATAATTGTTCGCGGAAACCCCCGC
AATTTCGCGGAAACCGCAAATATCCTCCGCAATTGTTTTTTTGGCGGGAG
GTTTGCAAGTAGCCAATCCGAGAGCGTTATTCAGTTCTCCTTGCTGCTGA
TTGGCTGCTGCCCTGTAACCCATCTCCGGCAGATGCACCAGCATTCCCGC
ATCATAACAGGTTGCTGTACCGCGTGTAGCTATCTCGAGTGTTCTCGGTT
TTGTTCTTAAAGCCCTAAGATCCCTAAGATGCCGCCAAAACGCCCTGCAC
CTTCTAAGGCTTTATTAATACAGTATTTTATTAAATTAAATTACATAACT
GCGGGAGACATAGCATATTTAGGGTTTAAACTATAAAAATAGGCATTTTT
CTGACCATATCTGAAATTCGCGGTTTTTCACAATTCGCGGGTGCTCTAGG
AACGTAACCCCCGCGAATTTCGGGGGTCCAC
>rnd-6_family-1437#LINE/L1 ( Recon Family Size = 103, Final Multiple Alignment Size = 56 )
ATTAAGGAACTACTGTTAACTTTAATTTTTTAGGTGTGGTATTGTGTTAN
TTTTAAAAGCTCCTTATCTTTTAGAGATACATACTGAAATATTTACGGAT
GAAATGATACGATGTCTGGGATTTTGCTTCAAAATAATCTAAGAGGTAAG
ATGGGNAGTGNATGGGATACAGATGAAACAAGATTGGCCATGAGTTGATA
ATTGTTGAAGCTGGGTGATGGGTACGTGGGGGTTCATTATACTATTCTCT
TTACTTTTGTGTATGTTTGAAATTCTTCCATAATAAAAATAAAACGTAGC
ATGCTTTGACTAAATAANTACAAAAAGATATTTTA
>rnd-6_family-759#Unknown ( Recon Family Size = 76, Final Multiple Alignment Size = 56 )
[truncated: 335,934 more chars]
