# Supplementary material for: Comparative analysis of bats and rodents’ genomes suggests a relation between non-LTR retrotransposons, cancer incidence, and ageing
Source: Sci Rep. 2023 Jun 3;13:9039. doi: 10.1038/s41598-023-36006-6 (PMC10239488; doi:10.1038/s41598-023-36006-6)
Supplement: Supplementary file 2 — Supplementary Information 2. [file 41598_2023_36006_MOESM2_ESM.zip]

Archive with 6 entries (5 files):
- Data_S2/
- __MACOSX/._Data_S2
- Data_S2/cavPor.fasta.tbl
- __MACOSX/Data_S2/._cavPor.fasta.tbl
- Data_S2/cavPor.fasta.out
- __MACOSX/Data_S2/._cavPor.fasta.out
