# Supplementary material for: Comparative analysis of bats and rodents’ genomes suggests a relation between non-LTR retrotransposons, cancer incidence, and ageing
Source: Sci Rep. 2023 Jun 3;13:9039. doi: 10.1038/s41598-023-36006-6 (PMC10239488; doi:10.1038/s41598-023-36006-6)
Supplement: Supplementary file 2 — Supplementary Information 2. [file 41598_2023_36006_MOESM2_ESM.zip › Data_S2/cavPor.fasta.tbl]

==================================================
file name: cavPor3.0.fasta
sequences:          3143
total length: 2723202840 bp  (2663352932 bp excl N/X-runs)
GC level:         39.95 %
bases masked:  998906485 bp ( 37.51 %)
==================================================
               number of      length   percentage
               elements*    occupied  of sequence
--------------------------------------------------
SINEs:            1308368    145937060 bp    5.48 %
      Alu/B1      247984     26597271 bp    1.00 %
      B2-B4       204672     23206776 bp    0.87 %
      IDs         404753     35309445 bp    1.33 %
      MIRs        221265     29826025 bp    1.12 %

LINEs:            715605    570269402 bp   21.41 %
      LINE1       567335    538330859 bp   20.21 %
      LINE2       122787     27545143 bp    1.03 %
      L3/CR1       19234      3354419 bp    0.13 %

LTR elements:     500519    198084585 bp    7.44 %
      ERVL         87629     31856869 bp    1.20 %
      ERVL-MaLRs  318662    111394108 bp    4.18 %
      ERV_classI   62784     31500319 bp    1.18 %
      ERV_classII  19012     20375135 bp    0.77 %

DNA elements:     209910      44364436bp    1.67 %
      hAT-Charlie 112320     22180193 bp    0.83 %
      TcMar-Tigger 43025     10848693 bp    0.41 %

Unclassified:       2942       502270 bp    0.02 %

Total interspersed repeats: 959157753 bp   36.01 %


Small RNA:         50794      3608918 bp    0.14 %

Satellites:            0            0 bp    0.00 %
Simple repeats:   679131     29860820 bp    1.12 %
Low complexity:   116565      6179525 bp    0.23 %
==================================================

* most repeats fragmented by insertions or deletions
  have been counted as one element
  Runs of >=20 X/Ns in query were excluded in % calcs


The query species was assumed to be cavia
RepeatMasker Combined Database: Dfam_3.1, RepBase-20181026

run with rmblastn version 2.10.0+
