# Supplementary material for: Comparative analysis of bats and rodents’ genomes suggests a relation between non-LTR retrotransposons, cancer incidence, and ageing
Source: Sci Rep. 2023 Jun 3;13:9039. doi: 10.1038/s41598-023-36006-6 (PMC10239488; doi:10.1038/s41598-023-36006-6)
Supplement: Supplementary file 3 — Supplementary Information 3. [file 41598_2023_36006_MOESM3_ESM.zip › Data_S3/hetGla.fasta.tbl]

==================================================
file name: Heter_glaber_hic_pac_genomic.fna
sequences:          9262
total length: 3041864219 bp  (2892873368 bp excl N/X-runs)
GC level:         40.13 %
bases masked: 1138002838 bp ( 39.34 %)
==================================================
               number of      length   percentage
               elements*    occupied  of sequence
--------------------------------------------------
Retroelements       3577971   1005339323 bp   34.75 %
   SINEs:           1115794    123437578 bp    4.27 %
   Penelope              0            0 bp    0.00 %
   LINEs:           1942418    716801601 bp   24.78 %
    CRE/SLACS            0            0 bp    0.00 %
     L2/CR1/Rex      77202     18457674 bp    0.64 %
     R1/LOA/Jockey       0            0 bp    0.00 %
     R2/R4/NeSL          0            0 bp    0.00 %
     RTE/Bov-B           0            0 bp    0.00 %
     L1/CIN4        1865216    698343927 bp   24.14 %
   LTR elements:    519759    165100144 bp    5.71 %
     BEL/Pao             0            0 bp    0.00 %
     Ty1/Copia           0            0 bp    0.00 %
     Gypsy/DIRS1       759       531272 bp    0.02 %
       Retroviral   518866    164429923 bp    5.68 %

DNA transposons     290348     65018343 bp    2.25 %
   hobo-Activator   106938     19748317 bp    0.68 %
   Tc1-IS630-Pogo   170944     41008248 bp    1.42 %
   En-Spm                0            0 bp    0.00 %
   MuDR-IS905            0            0 bp    0.00 %
   PiggyBac           7842      3640282 bp    0.13 %
   Tourist/Harbinger     0            0 bp    0.00 %
   Other (Mirage,        0            0 bp    0.00 %
    P-element, Transib)

Rolling-circles          0            0 bp    0.00 %

Unclassified:       120950     33675637 bp    1.16 %

Total interspersed repeats:  1104033303 bp   38.16 %


Small RNA:            7550       504140 bp    0.02 %

Satellites:           1692       994522 bp    0.03 %
Simple repeats:     574656     26400874 bp    0.91 %
Low complexity:     103141      6069999 bp    0.21 %
==================================================

* most repeats fragmented by insertions or deletions
  have been counted as one element
  Runs of >=20 X/Ns in query were excluded in % calcs


RepeatMasker Combined Database: Dfam_3.1, RepBase-20181026
                       
run with rmblastn version 2.10.0+
The query was compared to classified sequences in "curated_consensi_hetgla_reseq.lib"
