# Supplementary material for: Comparative analysis of bats and rodents’ genomes suggests a relation between non-LTR retrotransposons, cancer incidence, and ageing
Source: Sci Rep. 2023 Jun 3;13:9039. doi: 10.1038/s41598-023-36006-6 (PMC10239488; doi:10.1038/s41598-023-36006-6)
Supplement: Supplementary file 4 — Supplementary Information 4. [file 41598_2023_36006_MOESM4_ESM.zip › Data_S4/molMol.fasta.tbl]

==================================================
file name: HLmolMol2.fa             
sequences:            60
total length: 2319008189 bp  (2268197115 bp excl N/X-runs)
GC level:         42.35 %
bases masked:  962054994 bp ( 42.41 %)
==================================================
               number of      length   percentage
               elements*    occupied  of sequence
--------------------------------------------------
Retroelements       2156502    845221744 bp   37.26 %
   SINEs:           1020107    217361450 bp    9.58 %
   Penelope           2513       169908 bp    0.01 %
   LINEs:           760649    512045316 bp   22.57 %
    CRE/SLACS            0            0 bp    0.00 %
     L2/CR1/Rex     136617     34509819 bp    1.52 %
     R1/LOA/Jockey     101         5766 bp    0.00 %
     R2/R4/NeSL        284        53599 bp    0.00 %
     RTE/Bov-B        8220      1927957 bp    0.08 %
     L1/CIN4        572089    452877074 bp   19.97 %
   LTR elements:    375746    115814978 bp    5.11 %
     BEL/Pao          1112        56977 bp    0.00 %
     Ty1/Copia         145        27684 bp    0.00 %
     Gypsy/DIRS1     15199      2471052 bp    0.11 %
       Retroviral   284730    100294250 bp    4.42 %

DNA transposons     412109     72371330 bp    3.19 %
   hobo-Activator   223384     42568036 bp    1.88 %
   Tc1-IS630-Pogo   100279     22654893 bp    1.00 %
   En-Spm                0            0 bp    0.00 %
   MuDR-IS905            0            0 bp    0.00 %
   PiggyBac             65        57092 bp    0.00 %
   Tourist/Harbinger  3942       185974 bp    0.01 %
   Other (Mirage,      399        14717 bp    0.00 %
    P-element, Transib)

Rolling-circles     200757     11785301 bp    0.52 %

Unclassified:        19244      3238793 bp    0.14 %

Total interspersed repeats:   920831867 bp   40.60 %


Small RNA:           20687      1180409 bp    0.05 %

Satellites:           6000       647920 bp    0.03 %
Simple repeats:     541365     25152547 bp    1.11 %
Low complexity:      71770      3759161 bp    0.17 %
==================================================

* most repeats fragmented by insertions or deletions
  have been counted as one element
  Runs of >=20 X/Ns in query were excluded in % calcs


RepeatMasker Combined Database: Dfam_3.1, RepBase-20181026
                       
run with rmblastn version 2.10.0+
The query was compared to classified sequences in "10672C-Supplementary_6_Bats.fa"
