# Supplementary material for: Comparative analysis of bats and rodents’ genomes suggests a relation between non-LTR retrotransposons, cancer incidence, and ageing
Source: Sci Rep. 2023 Jun 3;13:9039. doi: 10.1038/s41598-023-36006-6 (PMC10239488; doi:10.1038/s41598-023-36006-6)
Supplement: Supplementary file 5 — Supplementary Information 5. [file 41598_2023_36006_MOESM5_ESM.zip › Data_S5/musMus.fasta.tbl]

==================================================
file name: GCF_000001635.27_GRCm39_genomic.fna
sequences:            61
total length: 2728222451 bp  (2654621877 bp excl N/X-runs)
GC level:         41.67 %
bases masked: 1194599404 bp ( 45.00 %)
==================================================
               number of      length   percentage
               elements*    occupied  of sequence
--------------------------------------------------
SINEs:            1495877    201152254 bp    7.58 %
      Alu/B1      527328     60891969 bp    2.29 %
      B2-B4       730138    118153604 bp    4.45 %
      IDs          77795      5560225 bp    0.21 %
      MIRs        100786     12066763 bp    0.45 %

LINEs:            691600    510030709 bp   19.21 %
      LINE1       623809    498860371 bp   18.79 %
      LINE2        53246      9201843 bp    0.35 %
      L3/CR1       10599      1457794 bp    0.05 %

LTR elements:     866899    335096074 bp   12.62 %
      ERVL         87028     32048247 bp    1.21 %
      ERVL-MaLRs  414353    128278835 bp    4.83 %
      ERV_classI   53403     22191097 bp    0.84 %
      ERV_classII 297671    141756891 bp    5.34 %

DNA elements:     143878      28663131bp    1.08 %
      hAT-Charlie  93759     18198675 bp    0.69 %
      TcMar-Tigger 24612      5510591 bp    0.21 %

Unclassified:      44904     36211971 bp    1.36 %

Total interspersed repeats:1111154139 bp   41.86 %


Small RNA:         20768      1810354 bp    0.07 %

Satellites:        33323      5416898 bp    0.20 %
Simple repeats:   1307597     66387791 bp    2.50 %
Low complexity:   154658      9831733 bp    0.37 %
==================================================

* most repeats fragmented by insertions or deletions
  have been counted as one element
  Runs of >=20 X/Ns in query were excluded in % calcs


The query species was assumed to be rodentia      
RepeatMasker Combined Database: Dfam_3.1, RepBase-20181026
                       
run with rmblastn version 2.10.0+
