# Supplementary material for: Comparative analysis of bats and rodents’ genomes suggests a relation between non-LTR retrotransposons, cancer incidence, and ageing
Source: Sci Rep. 2023 Jun 3;13:9039. doi: 10.1038/s41598-023-36006-6 (PMC10239488; doi:10.1038/s41598-023-36006-6)
Supplement: Supplementary file 6 — Supplementary Information 6. [file 41598_2023_36006_MOESM6_ESM.zip › Data_S6/myoLuc.fasta.tbl]

==================================================
file name: GCA_000147115.1_Myoluc2.0_genomic.fna
sequences:         11654
total length: 2034575300 bp  (1966419868 bp excl N/X-runs)
GC level:         42.50 %
bases masked:  768969755 bp ( 39.11 %)
==================================================
               number of      length   percentage
               elements*    occupied  of sequence
--------------------------------------------------
Retroelements       1655554    518279816 bp   26.36 %
   SINEs:           643166    115602004 bp    5.88 %
   Penelope           1918       117316 bp    0.01 %
   LINEs:           638162    290257778 bp   14.76 %
    CRE/SLACS            0            0 bp    0.00 %
     L2/CR1/Rex     129473     31273955 bp    1.59 %
     R1/LOA/Jockey      84         4717 bp    0.00 %
     R2/R4/NeSL        266        53529 bp    0.00 %
     RTE/Bov-B        7839      1847894 bp    0.09 %
     L1/CIN4        475146    251247754 bp   12.78 %
   LTR elements:    374226    112420034 bp    5.72 %
     BEL/Pao           889        41865 bp    0.00 %
     Ty1/Copia         111         8575 bp    0.00 %
     Gypsy/DIRS1     13477      2216358 bp    0.11 %
       Retroviral   293858     98310660 bp    5.00 %

DNA transposons     571549    100611125 bp    5.12 %
   hobo-Activator   345276     66124911 bp    3.36 %
   Tc1-IS630-Pogo   144459     26115259 bp    1.33 %
   En-Spm                0            0 bp    0.00 %
   MuDR-IS905            0            0 bp    0.00 %
   PiggyBac             61        48649 bp    0.00 %
   Tourist/Harbinger  2954       147152 bp    0.01 %
   Other (Mirage,      251        10177 bp    0.00 %
    P-element, Transib)

Rolling-circles     633159    121605592 bp    6.18 %

Unclassified:        20925      3734846 bp    0.19 %

Total interspersed repeats:   622625787 bp   31.66 %
Small RNA:            9396       628068 bp    0.03 %

Satellites:           5408       520162 bp    0.03 %
Simple repeats:     475888     21034366 bp    1.07 %
Low complexity:      67830      3368402 bp    0.17 %
==================================================

* most repeats fragmented by insertions or deletions
  have been counted as one element
  Runs of >=20 X/Ns in query were excluded in % calcs


RepeatMasker Combined Database: Dfam_3.1, RepBase-20181026

run with rmblastn version 2.10.0+
The query was compared to classified sequences in "10672C-Supplementary_6_Bats.fa"
