# Supplementary material for: Comparative analysis of bats and rodents’ genomes suggests a relation between non-LTR retrotransposons, cancer incidence, and ageing
Source: Sci Rep. 2023 Jun 3;13:9039. doi: 10.1038/s41598-023-36006-6 (PMC10239488; doi:10.1038/s41598-023-36006-6)
Supplement: Supplementary file 7 — Supplementary Information 7. [file 41598_2023_36006_MOESM7_ESM.zip › Data_S7/myoMyo.fasta.tbl]

==================================================
file name: MyoMyo1.p_genomic.fna    
sequences:            93
total length: 2002797769 bp  (1973847068 bp excl N/X-runs)
GC level:         43.11 %
bases masked:  804396109 bp ( 40.75 %)
==================================================
               number of      length   percentage
               elements*    occupied  of sequence
--------------------------------------------------
Retroelements       1615993    536799201 bp   27.20 %
   SINEs:           630789    114274185 bp    5.79 %
   Penelope           1960       127618 bp    0.01 %
   LINEs:           623335    308331799 bp   15.62 %
    CRE/SLACS            0            0 bp    0.00 %
     L2/CR1/Rex     121740     29595631 bp    1.50 %
     R1/LOA/Jockey      86         4828 bp    0.00 %
     R2/R4/NeSL        264        52176 bp    0.00 %
     RTE/Bov-B        7358      1697287 bp    0.09 %
     L1/CIN4        469440    271413014 bp   13.75 %
   LTR elements:    361869    114193217 bp    5.79 %
     BEL/Pao           886        42664 bp    0.00 %
     Ty1/Copia         106        17404 bp    0.00 %
     Gypsy/DIRS1     13160      2125514 bp    0.11 %
       Retroviral   278709     96282198 bp    4.88 %

DNA transposons     562832     97996644 bp    4.96 %
   hobo-Activator   337735     64748261 bp    3.28 %
   Tc1-IS630-Pogo   140712     25130540 bp    1.27 %
   En-Spm                0            0 bp    0.00 %
   MuDR-IS905            0            0 bp    0.00 %
   PiggyBac             52        39872 bp    0.00 %
   Tourist/Harbinger  3241       154760 bp    0.01 %
   Other (Mirage,      319        11388 bp    0.00 %
    P-element, Transib)

Rolling-circles     639767    136755110 bp    6.93 %

Unclassified:        19446      3293363 bp    0.17 %

Total interspersed repeats:   638089208 bp   32.33 %


Small RNA:            9560       579838 bp    0.03 %

Satellites:           5773       615818 bp    0.03 %
Simple repeats:     523173     25390938 bp    1.29 %
Low complexity:      73627      3844485 bp    0.19 %
==================================================

* most repeats fragmented by insertions or deletions
  have been counted as one element
  Runs of >=20 X/Ns in query were excluded in % calcs


RepeatMasker Combined Database: Dfam_3.1, RepBase-20181026
                       
run with rmblastn version 2.10.0+
The query was compared to classified sequences in "10672C-Supplementary_6_Bats.fa"
