# Supplementary material for: Comparative analysis of bats and rodents’ genomes suggests a relation between non-LTR retrotransposons, cancer incidence, and ageing
Source: Sci Rep. 2023 Jun 3;13:9039. doi: 10.1038/s41598-023-36006-6 (PMC10239488; doi:10.1038/s41598-023-36006-6)
Supplement: Supplementary file 8 — Supplementary Information 8. [file 41598_2023_36006_MOESM8_ESM.zip › Data_S8/pteVam.fasta.tbl]

==================================================
file name: GCA_000151845.1_Ptevap1.0_genomic.fna
sequences:         96944
total length: 1996076410 bp  (1839436660 bp excl N/X-runs)
GC level:         39.95 %
bases masked:  573897409 bp ( 31.20 %)
==================================================
               number of      length   percentage
               elements*    occupied  of sequence
--------------------------------------------------
Retroelements       1167707    458971406 bp   24.95 %
   SINEs:           205676     28721370 bp    1.56 %
   Penelope           3499       197440 bp    0.01 %
   LINEs:           627498    318793575 bp   17.33 %
    CRE/SLACS            0            0 bp    0.00 %
     L2/CR1/Rex     164284     42692084 bp    2.32 %
     R1/LOA/Jockey      86         5000 bp    0.00 %
     R2/R4/NeSL        344        71485 bp    0.00 %
     RTE/Bov-B       10001      2545636 bp    0.14 %
     L1/CIN4        446618    272414565 bp   14.81 %
   LTR elements:    334533    111456461 bp    6.06 %
     BEL/Pao          1106        52455 bp    0.00 %
     Ty1/Copia          92         5184 bp    0.00 %
     Gypsy/DIRS1     16707      3046020 bp    0.17 %
       Retroviral   287912    101400526 bp    5.51 %

DNA transposons     400299     70046198 bp    3.81 %
   hobo-Activator   216286     41230977 bp    2.24 %
   Tc1-IS630-Pogo    77447     19069779 bp    1.04 %
   En-Spm                0            0 bp    0.00 %
   MuDR-IS905            0            0 bp    0.00 %
   PiggyBac             53        39573 bp    0.00 %
   Tourist/Harbinger  4325       202183 bp    0.01 %
   Other (Mirage,      589        22329 bp    0.00 %
    P-element, Transib)

Rolling-circles      13043      1109434 bp    0.06 %

Unclassified:         6635      1562666 bp    0.08 %

Total interspersed repeats:   530580270 bp   28.84 %

Small RNA:            7613      1006711 bp    0.05 %

Satellites:          31805     15956288 bp    0.87 %
Simple repeats:     518655     37486434 bp    2.04 %
Low complexity:      77059      3855610 bp    0.21 %
==================================================

* most repeats fragmented by insertions or deletions
  have been counted as one element
  Runs of >=20 X/Ns in query were excluded in % calcs


RepeatMasker Combined Database: Dfam_3.1, RepBase-20181026

run with rmblastn version 2.10.0+
The query was compared to classified sequences in "10672C-Supplementary_6_Bats.fa"
