# Supplementary material for: Comparative analysis of bats and rodents’ genomes suggests a relation between non-LTR retrotransposons, cancer incidence, and ageing
Source: Sci Rep. 2023 Jun 3;13:9039. doi: 10.1038/s41598-023-36006-6 (PMC10239488; doi:10.1038/s41598-023-36006-6)
Supplement: Supplementary file 9 — Supplementary Information 9. [file 41598_2023_36006_MOESM9_ESM.zip › Data_S9/ratNor.fasta.tbl]

==================================================
file name: GCF_015227675.2_mRatBN7.2_genomic.fna
sequences:           176
total length: 2647915728 bp  (2626581078 bp excl N/X-runs)
GC level:         41.99 %
bases masked: 1184363148 bp ( 45.09 %)
==================================================
               number of      length   percentage
               elements*    occupied  of sequence
--------------------------------------------------
SINEs:            1448205    188226341 bp    7.17 %
      Alu/B1      368896     39447077 bp    1.50 %
      B2-B4       711109    115003317 bp    4.38 %
      IDs         201291     17017615 bp    0.65 %
      MIRs         95807     11393982 bp    0.43 %

LINEs:            654789    549884476 bp   20.94 %
      LINE1       589716    539410598 bp   20.54 %
      LINE2        50575      8548837 bp    0.33 %
      L3/CR1       10567      1426927 bp    0.05 %

LTR elements:     807643    281297556 bp   10.71 %
      ERVL         79609     26010260 bp    0.99 %
      ERVL-MaLRs  379915    114925864 bp    4.38 %
      ERV_classI   50793     21649451 bp    0.82 %
      ERV_classII 286757    111788866 bp    4.26 %

DNA elements:     139359      27669348bp    1.05 %
      hAT-Charlie  91359     17756484 bp    0.68 %
      TcMar-Tigger 22671      5132942 bp    0.20 %

Unclassified:      59085     49816243 bp    1.90 %

Total interspersed repeats:1096893964 bp   41.76 %


Small RNA:         60760      5970219 bp    0.23 %

Satellites:        41475     11378184 bp    0.43 %
Simple repeats:   1139127     62088655 bp    2.36 %
Low complexity:   126772      8042574 bp    0.31 %
==================================================

* most repeats fragmented by insertions or deletions
  have been counted as one element
  Runs of >=20 X/Ns in query were excluded in % calcs


The query species was assumed to be rodentia      
RepeatMasker Combined Database: Dfam_3.1, RepBase-20181026
                       
run with rmblastn version 2.10.0+
