# Supplementary material for: Comparative analysis of bats and rodents’ genomes suggests a relation between non-LTR retrotransposons, cancer incidence, and ageing
Source: Sci Rep. 2023 Jun 3;13:9039. doi: 10.1038/s41598-023-36006-6 (PMC10239488; doi:10.1038/s41598-023-36006-6)
Supplement: Supplementary file 11 — Supplementary Information 11. [file 41598_2023_36006_MOESM11_ESM.zip › Data_S10/rhiFer.fasta.tbl]

==================================================
file name: HLrhiFer5.fa             
sequences:            50
total length: 2075104659 bp  (2055667645 bp excl N/X-runs)
GC level:         40.52 %
bases masked:  734706123 bp ( 35.74 %)
==================================================
               number of      length   percentage
               elements*    occupied  of sequence
--------------------------------------------------
Retroelements       1375088    593312803 bp   28.86 %
   SINEs:           279173     47456300 bp    2.31 %
   Penelope           4364       229766 bp    0.01 %
   LINEs:           716767    413841270 bp   20.13 %
    CRE/SLACS            0            0 bp    0.00 %
     L2/CR1/Rex     182149     49758900 bp    2.42 %
     R1/LOA/Jockey      96         5405 bp    0.00 %
     R2/R4/NeSL        347        74664 bp    0.00 %
     RTE/Bov-B       10456      2755712 bp    0.13 %
     L1/CIN4        516367    359919242 bp   17.51 %
   LTR elements:    379148    132015233 bp    6.42 %
     BEL/Pao          1170        55097 bp    0.00 %
     Ty1/Copia         102         6812 bp    0.00 %
     Gypsy/DIRS1     19473      3506304 bp    0.17 %
       Retroviral   312988    114181594 bp    5.55 %

DNA transposons     573099    109440752 bp    5.32 %
   hobo-Activator   247805     46388497 bp    2.26 %
   Tc1-IS630-Pogo   212765     55347063 bp    2.69 %
   En-Spm                0            0 bp    0.00 %
   MuDR-IS905            0            0 bp    0.00 %
   PiggyBac             54        50173 bp    0.00 %
   Tourist/Harbinger  5769       254635 bp    0.01 %
   Other (Mirage,      776        29721 bp    0.00 %
    P-element, Transib)

Rolling-circles      15610      1183646 bp    0.06 %

Unclassified:         8667      2057507 bp    0.10 %

Total interspersed repeats:   704811062 bp   34.29 %


Small RNA:            4916       348818 bp    0.02 %

Satellites:           8500       615749 bp    0.03 %
Simple repeats:     546959     24610337 bp    1.20 %
Low complexity:      76402      3875134 bp    0.19 %
==================================================

* most repeats fragmented by insertions or deletions
  have been counted as one element
  Runs of >=20 X/Ns in query were excluded in % calcs


RepeatMasker Combined Database: Dfam_3.1, RepBase-20181026
                       
run with rmblastn version 2.10.0+
The query was compared to classified sequences in "10672C-Supplementary_6_Bats.fa"
