# Supplementary material for: Comparative analysis of bats and rodents’ genomes suggests a relation between non-LTR retrotransposons, cancer incidence, and ageing
Source: Sci Rep. 2023 Jun 3;13:9039. doi: 10.1038/s41598-023-36006-6 (PMC10239488; doi:10.1038/s41598-023-36006-6)
Supplement: Supplementary file 12 — Supplementary Information 12. [file 41598_2023_36006_MOESM12_ESM.zip › Data_S11/rouAeg.fasta.tbl]

==================================================
file name: HLrouAeg4.fa             
sequences:            29
total length: 1893602072 bp  (1866928383 bp excl N/X-runs)
GC level:         40.05 %
bases masked:  572408819 bp ( 30.66 %)
==================================================
               number of      length   percentage
               elements*    occupied  of sequence
--------------------------------------------------
Retroelements       1111305    470762893 bp   25.22 %
   SINEs:           200039     27976082 bp    1.50 %
   Penelope           3681       196269 bp    0.01 %
   LINEs:           583586    331266493 bp   17.74 %
    CRE/SLACS            0            0 bp    0.00 %
     L2/CR1/Rex     155573     42058758 bp    2.25 %
     R1/LOA/Jockey      95         5275 bp    0.00 %
     R2/R4/NeSL        305        64239 bp    0.00 %
     RTE/Bov-B        9539      2419399 bp    0.13 %
     L1/CIN4        411467    285553238 bp   15.30 %
   LTR elements:    327680    111520318 bp    5.97 %
     BEL/Pao          1172        54072 bp    0.00 %
     Ty1/Copia          85         5304 bp    0.00 %
     Gypsy/DIRS1     16474      2930757 bp    0.16 %
       Retroviral   277457    100290842 bp    5.37 %

DNA transposons     401910     70566354 bp    3.78 %
   hobo-Activator   213952     41425334 bp    2.22 %
   Tc1-IS630-Pogo    73555     18944455 bp    1.01 %
   En-Spm                0            0 bp    0.00 %
   MuDR-IS905            0            0 bp    0.00 %
   PiggyBac             54        50127 bp    0.00 %
   Tourist/Harbinger  4743       221002 bp    0.01 %
   Other (Mirage,      606        22847 bp    0.00 %
    P-element, Transib)

Rolling-circles      13974      1087158 bp    0.06 %

Unclassified:         6343      1559820 bp    0.08 %

Total interspersed repeats:   542889067 bp   29.08 %


Small RNA:            7649       988948 bp    0.05 %

Satellites:           6722       646728 bp    0.03 %
Simple repeats:     533296     23224689 bp    1.24 %
Low complexity:      85709      4354190 bp    0.23 %
==================================================

* most repeats fragmented by insertions or deletions
  have been counted as one element
  Runs of >=20 X/Ns in query were excluded in % calcs


RepeatMasker Combined Database: Dfam_3.1, RepBase-20181026
                       
run with rmblastn version 2.10.0+
The query was compared to classified sequences in "10672C-Supplementary_6_Bats.fa"
