# Supplementary material for: Comparative analysis of bats and rodents’ genomes suggests a relation between non-LTR retrotransposons, cancer incidence, and ageing
Source: Sci Rep. 2023 Jun 3;13:9039. doi: 10.1038/s41598-023-36006-6 (PMC10239488; doi:10.1038/s41598-023-36006-6)
Supplement: Supplementary file 14 — Supplementary Information 14. [file 41598_2023_36006_MOESM14_ESM.xlsx]

## Sheet: Table S1
Table S1. Density of insertion for bats and rodents calculated for insertions with a divergence from consensus less than 3%.
Species	Number insertions (<3%)	Genome size Gb	Density of insertion (<3%)	Category	Lifespan (years)
Cavia porcellus	24954	2.7232	9163.47	Short	12
Heterocephalus glaber	12032	2.64398	4550.72	Long	31
Mus musculus	65197	2.72822	23941.3	Short	4
Rattus norvegicus	91825	2.64792	34678.2	Short	3.8
Molossus molossus	19176	2.31901	8269.05	Short	5.6
Myotis lucifugus	9220	2.03458	4531.66	Long	34
Myotis myotis	4925	2.0028	2459.06	Long	37.1
Pteropus vampyrus	743	1.99608	372.23	Long	20.9
Rhinolophus ferrumequinum	7815	2.0751	3766.08	Long	30.5
Rosettus aegyptiacus	399	1.8936	210.71	Long	22.9

## Sheet: Table S2
Table S2. Mean TE density per windows of different sizes and the standard deviation associated.
	Window size
	0.5 Mb		1 Mb		1.5 Mb
	Mean	SD	Mean	SD	Mean	SD
Species
cavPor	1.00579e-05	5.84513e-06	2.92206e-05	1.25913e-05	9.75982e-06	4.76239e-06
musMus	2.55415e-05	1.20783e-05	7.63422e-05	2.86107e-05	2.54674e-05	1.02826e-05
ratNor	3.56528e-05	2.0413e-05	0.000106539	4.7926e-05	3.55332e-05	1.74505e-05
molMol	9.43545e-06	5.55494e-06	9.05875e-06	4.54848e-06	2.7081e-05	1.19069e-05
myoMyo	3.8495e-06	2.37783e-06	8.22651e-06	5.04355e-06	2.9533e-06	1.88806e-06
rhiFer	5.08189e-06	3.79865e-06	1.25249e-05	8.7967e-06	4.31107e-06	3.20954e-06
rouAeg	2.15085e-06	6.14157e-07	2.38919e-06	1.00938e-06	1.14212e-06	4.04583e-07

## Sheet: Table S3
Table S3. Wilcoxon ranked signed test calculated on pairs of species in which the first species must have a lifespan more than double in length than the lifespan of the second species.
Pair number	Species	DI for short-lived species	DI for long-lived species	Difference	Positive ranks	Negative ranks	Ranks
1	ratNor vs cavPor	34678.2	9163.47	25514.7	25514.7		7
2	ratNor vs hetGla	34678.2	4550.72	30127.5	30127.5		6
3	ratNor vs pteVam	34678.2	372.23	34306	34306		2
4	ratNor vs rouAeg	34678.2	210.71	34467.5	34467.5		1
5	ratNor vs rhiFer	34678.2	3766.08	30912.1	30912.1		4
6	ratNor vs myoMyo	34678.2	2459.06	32219.2	32219.2		3
7	ratNor vs myoLuc	34678.2	4531.66	30146.6	30146.6		5
8	musMus vs cavPor	23941.3	9163.47	14777.8	14777.8		15
9	musMus vs hetGla	23941.3	4550.72	19390.6	19390.6		13
10	musMus vs pteVam	23941.3	372.23	23569.1	23569.1		9
11	musMus vs rouAeg	23941.3	210.71	23730.6	23730.6		8
12	musMus vs rhiFer	23941.3	3766.08	20175.2	20175.2		11
13	musMus vs myoMyo	23941.3	2459.06	21482.2	21482.2		10
14	musMus vs myoLuc	23941.3	4531.66	19409.6	19409.6		14
15	cavPor vs hetGla	9163.47	4550.72	4612.76	4612.76		21
16	cavPor vs rhiFer	9163.47	3766.08	5397.4	5397.4		19
17	cavPor vs myoMyo	9163.47	2459.06	6704.41	6704.41		17
18	cavPor vs myoLuc	9163.47	4531.66	4631.82	4631.82		20
19	molMol vs hetGla	8269.05	4550.72	3718.33	3718.33		24
20	molMol vs cavPor	8269.05	9163.47	-894.422		-894.422	-25
21	molMol vs pteVam	8269.05	372.23	7896.82	7896.82		16
22	molMol vs rouAeg	8269.05	210.71	8058.34	8058.34		15
23	molMol vs rhiFer	8269.05	3766.08	4502.98	4502.98		22
24	molMol vs myoMyo	8269.05	2459.06	5809.99	5809.99		18
25	molMol vs myoLuc	8269.05	4531.66	3737.39	3737.39		23
Species abbreviations:
cavPor	Cavia porcellus
hetGal	Heterocephalus glaber
molMol	Molossus molossus
musMus	Mus musculus
myoLuc	Myotis lucifugus
myoMyo	Myotis myotis
pteVam	Pteropus vampyrus
ratNor	Rattus norvegicus
rhiFer	Rhinolophus ferrumequinum
rouAeg	Rosettus aegyptiacus

## Sheet: Table S4
Table S4. Results of the correlation analysis between densities of TEs, genes, introns, exons and intergenic regions per windows of different sizes. The correlation analysis was done with a Spearman test and rho is reported here. When the p-value is not significant is showed.
		0.5 Mb				1.0 Mb				1.5 Mb
Species	Genes	Exons	Introns	Intergenic regions	Genes	Exons	Introns	Intergenic regions	Genes	Exons	Introns	Intergenic regions
cavPor	0.305752	0.268348	0.274042	0.312813	0.393056	0.360976	0.368207	0.407122	0.422235	0.388537	0.402071	0.446159
musMus	-0.165935	-0.153705	-0.16464	-0.0754757	-0.211824	-0.186569	-0.202373	-0.135688	-0.223024	-0.201766	-0.220292	-0.152778
ratNor	0.454531	0.47237	0.496431	0.405964	0.515949	0.539318	0.574969	0.481203	0.534584	0.565847	0.601888	0.500197
molMol	0.346005	0.397139	0.387932	0.304384	0.38516	0.445376	0.436065	0.362899	0.404258	0.470507	0.462948	0.382315
myoMyo	0.267056	0.245581	0.263018	0.251394	0.324295	0.304872	0.317937	0.314783	0.332164	0.326175	0.338641	0.322927
rhiFer	0.019328	-0.00126217	-0.000141325	0.0206922	0.0249436	0.00298142	0.00552054	0.0273771	0.0219887	0.00282725	0.00233282	0.0240683
rouAeg	0.015325	0.0338603	0.0292345	0.0155591	0.00902531	0.0233846	0.0252066	0.00529925	-0.00793657	-0.0119019	-0.00188188	-0.0114096

## Sheet: Table S5
Table S5a. The table shows the p-values and rho values obtained by comparing the TE density and gene density in gene-rich and gene-poor regions (windows) of different sizes. A Spearman's rank correlation test was used.
		Gene rich windows						Gene poor windows
		0.5 Mb		1 Mb		1.5 Mb		0.5 Mb		1 Mb		1.5 Mb
		rho	p-value	rho	p-value	rho	p-value	rho	p-value	rho	p-value	rho	p-value
	Species
	cavPor	0.139064	1.067e-07	0.205844	1.019e-07	0.279902	6.054e-09	-0.0175221	0.5087	0.0304916	0.4222	0.0772708	0.116
	musMus	0.140965	9.124e-08	0.196893	1.706e-07	0.260168	1.722e-08	0.0444312	0.0918	0.0828701	0.02556	0.0736191	0.1117
	ratNor	0.302487	2.2e-16	0.317238	2.2e-16	0.325916	2.167e-13	-0.0239891	0.2903	-0.0205543	0.5498	-0.0296072	0.5145
	molMol	-0.00487777	0.8559	0.0117175	0.7781	0.0923027	0.07192	0.0866684	0.002561	0.100049	0.01438	0.185182	0.0002315
	myoMyo	0.0177909	0.5749	0.0979298	0.02937	0.0946868	0.08217	0.0399055	0.1357	0.0723389	0.08526	0.0789121	0.1217
	rhiFer	-0.0779943	0.01143	-0.0950285	0.02504	-0.083183	0.122	0.0404409	0.1678	0.0975304	0.0181	0.062288	0.2339
	rouAeg	-0.0318499	0.3023	-0.0647659	0.1477	0.00182392	0.9742	0.0196339	0.4775	0.0348237	0.4121	0.0364344	0.4907
Table S5b. The table shows the p-values obtained by comparing the TE densities in gene-rich and gene-poor regions (windows) using the Wilcoxon rank sum test.
		Less			Greater			Two sided				Wilcoxon rank sum test with continuity correction
		0.5 Mb	1 Mb	1.5 Mb	0.5 Mb	1 Mb	1.5 Mb	0.5 Mb	1 Mb	1.5 Mb		Alternative hypothesis:
	Species											Less = x is shifted to the left of y = Gene-rich regions are less dense of TEs than gene-poor regions
	cavPor	1	1	1	2.2e-16	2.2e-16	2.2e-16	2.2e-16	2.2e-16	2.2e-16		Greater = x shifted to the right of y = Gene-rich regions are denser of TEs than gene-poor regions
	musMus	0.5	0.5	0.5	0.5	0.5	0.5	1	1	1		Two sided = The two distributions are shifted from one another = Gene-rich and gene-poor regions show a different distribution of TE densities
	ratNor	0.5	0.5	0.5	0.5	0.5	0.5	1	1	1
	molMol	1	1	1	2.2e-16	2.2e-16	2.2e-16	2.2e-16	2.2e-16	2.2e-16
	myoMyo	1	1	1	2.2e-16	2.2e-16	2.2e-16	2.2e-16	2.2e-16	2.2e-16
	rhiFer	0.8438	0.8997	0.7365	0.1562	0.1004	0.2637	0.3124	0.2007	0.5273
	rouAeg	0.6375	0.7483	0.2421	0.3625	0.2518	0.758	0.725	0.5036	0.4843
